# Supplementary material for: Cranial and mandibular anatomy of Plastomenus thomasii and a new time-tree of trionychid evolution
Source: Swiss J Palaeontol. 2023 Mar 16;142(1):1. doi: 10.1186/s13358-023-00267-5 (PMC10020266; doi:10.1186/s13358-023-00267-5)
Supplement: Supplementary file 2 — Additional file 2. Character-taxon matrix. [file 13358_2023_267_MOESM2_ESM.nex]

#NEXUS
[written Thu Jun 30 10:33:56 CEST 2022 by Mesquite  version 3.61 (build 927) at GEOSMAC01/134.21.155.32]

BEGIN TAXA;
	TITLE Taxa;
	DIMENSIONS NTAX=40;
	TAXLABELS
		Adocus_lineolatus_ Carettochelys_insculpta Cyclanorbis_elegans Cyclanorbis_senegalensis Cycloderma_aubryi Cycloderma_frenatum Lissemys_punctata Trionyx_triunguis Chitra_indica Pelochelys_bibroni Rafetus_euphraticus Apalone_ferox Apalone_spinifera Apalone_mutica Dogania_subplanus Nilssonia_formosus Nilssonia_hurum Nilssonia_gangetica Amyda_cartilaginea Palea_steindachneri Pelodiscus_sinensis Axestemys_infernalis Atoposemys_superstes Nemegtemys_conflata Gobiapalone_orlovi '''Trionyx'' kyrgyzensis' Perochelys_hengshanensis_ Perochelys_lamadongensis '''Aspideretes'' maortuensis' Aspideretoides_foveatus Hutchemys_rememdium Hutchemys_arctochelys Hutchemys_tetanetron Hutchemys_sterea Helopanoplia_distincta Gilmoremys_gettyspherensis Gilmoremys_lancensis Plastomenus_thomasi '''Plastomenus vegetus''' Plastomenus_joycei 
	;

END;


BEGIN CHARACTERS;
	TITLE  Character_Matrix;
	DIMENSIONS  NCHAR=116;
	FORMAT DATATYPE = STANDARD RESPECTCASE GAP = - MISSING = ? SYMBOLS = "  0 1 2 3 4";
	CHARSTATELABELS 
		1 'Width-length of nuchal bone' /  _ less_than_2 greater_than_2 greater_than_3 greater_than_4,
		2 Anterior_and_posterior_costiform_processes_of_nuchal_bone_united /  _ no yes,
		3 Position_of_anterior_edge_of_first_body_vertebra_relative_to_nuchal_bone /  _ posterior_edge_of_nuchal middle_of_nuchal anterior_edge_of_nuchal,
		4 First_and_second_neurals_fused /  _ no yes,
		5 Total_number_of_peripherals /  _ 22 20 '14-18' 0,
		6 Prenuchal_bone /  _ absent present,
		7 Size_of_eighth_pleurals /  _ large reduced_or_absent,
		8 Epiplastral_callosity /  absent present,
		9 Entoplastral_callosity /  absent present,
		10 'Hyo/Hypoplastral callosity' /  absent present,
		11 Xiphiplastral_callosity /  absent present,
		12 Supernumerary_callosities /  absent present,
		13 Hyoplastra_and_hypoplastra_fuse_just_after_hatching /  _ no yes,
		14 Extended_midline_contact_of_xiphiplastral_callosities /  _ absent present_along_much_of_the_midline,
		15 'Hypo-xiphiplastral union' /  _ xiphiplastra_lateral_to_hypoplastra hypoplastra_lateral_to_xiphiplastra,
		16 Number_of_neurals /  _ eight_ seven_ six_or_less,
		17 Variability_in_position_of_neural_reversal /  _ always_at_same_neural always_at_adjacent_neurals highly_variable,
		18 Pleurals_which_meet_at_midline /  none eighth_only seventh_and_eighth_or_eighth_only 'sixth, seventh, and eighth or seventh and eighth' 'more than sixth, seventh, and eighth',
		19 Point_of_reversal_of_orientation_of_neurals /  _ seven_ six five four,
		20 Suprascapular_fontanelles /  _ closed_at_hatching closed_in_large_adults_only open_throughout_life,
		21 Epiplastron_shape /  _ 'J-shaped' 'I-shaped',
		22 Length_epiplastra_anterior_to_entoplastron_contact /  _ short _intermediate long,
		23 Depressions_on_eighth_pleurals_for_contact_of_ilia /  _ present absent,
		24 Bridge_length /  _ long short,
		25 'Largest adult size 200 mm or less (disc length)' /  _ no yes,
		26 Carapace_margin_straight_to_concave_posteriolaterally /  _ no yes,
		27 Sexual_dimorphism_in_disc_length /  _ no yes,
		28 Jugal_contacts_squamosal /  _ no in_one_half_of_sample,
		29 Jugal_contacts_parietal_on_skull_surface /  _ no yes,
		30 Vomer_contacts_prefrontal /  _ yes no,
		31 Dorsal_edge_of_aperture_narium_externum_laterally_emarginated /  _ no weakly strongly,
		32 Dorsal_edge_of_aperture_narium_externum_medially_emarginated /  _ no yes,
		33 Basisphenoid_contacts_palatines /  _ no yes,
		34 Vomer_divides_maxillae /  _ yes no,
		35 Vomer_reaches_intermaxillary_foramen /  _ yes no,
		36 Vomer_contacts_basisphenoid /  _ no occasionally,
		37 Size_of_foramen_palatinum_posterius /  _ large small small_and_divided many_small_openings,
		38 Foramen_jugulare_posterius_ /  _ open enclosed,
		39 Contribution_of_pterygoid_to_bar_separating_fjp /  absent present,
		40 Foramen_posterius_canalis_carotici_interni_relative_to_lateral_crest_of_basioccipital_tubercle /  _ above_ in_it below,
		41 Maxilla_contacts_frontal_in_front_of_orbit /  _ no yes,
		42 Exoccipital_contacts_pterygoid /  _ yes no,
		43 Basisphenoid_shape /  _ not_medially_constricted medially_constricted,
		44 Premaxilla_absent /  _ no occasionally usually,
		45 Vomer_lost /  _ no yes,
		46 Jugal_contacts_orbit /  _ yes no,
		47 'Epipterygoid, if present, contacts the palatine' /  _ yes no,
		48 Contact_between_pterygoid_and_foramen_nervi_trigemini_occurs_when_epipterygoid_is_present /  _ yes no,
		49 When_epipterygoid_is_present_pterygoid_contacts_foramen_nervi_trigemini /  between_epipterygoid_and_quadrate_or_not_at_all between_prootic_and_epipterygoid_or_not_at_all between_epipterygoid_and_parietalor_not_at_all,
		50 Epipterygoid_contacts_prootic_anterior_to_foramen_nervi_trigemini /  _ no yes,
		51 Epipterygoid_contacts_prootic_posterior_to_foramen_nervi_trigemini /  _ no yes,
		52 Epipterygoid_fuses_to_pterygoid /  _ in_subadults in_adults_only never,
		53 Average_ratio_of_intermaxillary_foramen_length_to_length_primary_palate /  0.07 0.20_to_0.40 about_0.60,
		54 Postorbital_bar_relative_to_orbit /  about_2_times_orbit_diameter 'about equal to orbit to 1/3 of orbit' 'less than 1/5 of orbit',
		55 Proportion_of_processus_trochlearis_oticum_made_up_by_parietal /  _ 15.6%_or_less 22.1%_or_more,
		56 Ventral_keel_on_8th_cervical_present_and_limited_to_posterior_end /  _ no yes,
		57 Strong_dorsal_processes_on_cervicals /  _ no yes,
		58 Number_of_ossifications_in_corpus_hyoidis /  _ 6 8,
		59 Number_of_ossifications_in_comu_branchiale_II /  _ 1_only '2-6' 7_or_more,
		60 Ossifications_of_comu_branchiale_II_broad_and_strongly_sutured /  _ no yes,
		61 Basihyals_in_close_contact_and_projecting_anteriorly /  _ no yes,
		62 Symphyseal_ridge_strong_and_present_in_a_depression /  _ no yes,
		63 Foramen_intermandibularis_caudalis /  absent present_in_at_least_parts_of_the_population,
		64 Ilia_curve_medially /  _ no yes,
		65 Ischia_extend_into_thyroid_fenestra /  _ yes no,
		66 Metischial_processes_present_and_distinct /  _ yes no,
		67 Angle_of_acromion_process_to_scapula_approaches_that_of_coracoid_to_acromion /  _ no yes,
		68 Coracoid_longest_of_three_pectoral_processes /  _ no yes,
		69 Development_of_surface_sculpturing_of_carapace_and_plastron /  all_metaplastic_portions_of_carapace_and_plastron_have_trionychid_sculpturing 'trionychid pattern grades towards the center of carapacial and plastral disk to a smooth pattern, as developed in Hutchemys rememdium and Hutchemys arctochelys',
		70 Nuchal_notch /  anterior_rim_of_nuchal_convex_or_slightly_notched 'anterior rim of carapace with deep nuchal notch, as developed in H. rememdium',
		71 'Shape of neural 1 and 2 (neural 2 and 3 of Meylan 1987)' /  neurals_1_and_2_hexagonal_with_short_posterior_sides 'neural 1 circular to rectangular and neural 2 octagonal, as developed in H. rememdium and H. arctochelys',
		72 Splitting_of_costals_along_distal_margin /  costal_rim_rounded_or_graded 'dorsal rims split into separately protruding dorsal and visceral portions, as developed in H. rememdium and H. arctochelys',
		73 Lateral_notch_in_carapace_at_the_level_of_costal_5 /  'absent, lateral carapacial margin rounded' 'present, lateral carapacial margin shows a waist, as developed in H. arctochelys',
		74 Skin_callosity_developed_on_the_visceral_side_of_costals_6_and_7 /  'absent, visceral side smooth' 'present, visceral side sometimes develops a callosity, as seen in H. arctochelys',
		75 'Mid-line contact of hyoplastra, hypoplastra and xiphiplastra' /  'hyo-, hypo- and xiphiplastra do not contact another fully, even in adults' 'hyo-, hypo and xiphiplastra contact another fully along the entire mid-line in adults, as developed in H. rememdium and H. arctochelys',
		76 Shape_of_deep_portion_of_entoplastron /  lateral_branches_of_entoplastron_more_or_less_straight_and_merge_anterior_at_a_clear_angle 'entoplastron wide and rounded, as seen in P. aff. thomasii',
		77 Mobility_of_entoplastron_and_anterior_development_of_hyoplastron /  'lateral branches of entoplastron abut loosely against hyoplastron, anterior rim of hyoplastron develops no anterior flap/shoulder' 'lateral branches of entoplastron abut loosely against hyoplastron, but hyoplastron develops an anterior flap/shoulder, as seen in Plastomenus aff. thomasii' 'entoplastron tightly integrated into anterior plastral lobe due to strong development of anterior flap/shoulder, as developed in H. rememdium and H. arctochelys',
		78 Peripheral_ossification /  'lateral bridge ossification of plastron does not significantly extend beyond the lateral processes of hyo- and hypoplastron' 'lateral bridge ossification of plastron extends laterally beyond bridge processes of the hyo- and hypoplastron and ossifies the peripheral aspects of the shell, as seen in H. arctochelys',
		79 Number_of_lateral_hyoplastral_processes /  _ one two,
		80 Extensive_secondary_palate_consisting_of_infolded_maxillae /  absent 'present, as developed in Plastomenus thomasii',
		81 Accessory_ridges_of_upper_triturating_surfaces /  absent present,
		82 Dentary_symphysis_ /  short 'extremely long, mandible extremely elongate, as developed in Plastomenus thomasii',
		83 Parietal_contribution_to_orbits_ /  parietals_neither_contribute_to_orbit_margins_or_orbit_walls 'parietals either contribute to orbit walls, as developed in Gilmoremys lancensis, or orbit margin, as developed in Plastomenus thomasii',
		84 Proportions_of_costals_VIII_ /  wider_than_long_to_nearly_square significantly_taller_than_wide,
		85 Hyoplastron_with_strongly_serrated_medial_edge /  present absent,
		86 Serrated_medial_edge_of_hyoplastron_extends_nearly_to_the_posterior_edge_of_bone /  present absent,
		87 Process_on_medial_edge_of_hypoplastron /  of_subequal_size_and_radiating_outward_from_the_medial_edge_of_the_bone with_enlarged_anterior_process_separated_by_a_gap_from_smaller__posterior_processes,
		88 Ossification_of_basibranchials /  'poorly ossified, especially posterior pair ' well_ossified,
		89 'Metaplastic ossification of hypoplastron "rolls" onto posterior aspects of lateral processes' /  absent present,
		90 Free_rib_ends /  'all ribs end free, not covered by metaplastic ossification' only_costal_ribs_VII_and_VIII_free all_ribs_covered_by_metaplastic_bone,
		91 carapacial_striations_in_adults /  absent present,
		92 Conttribution_of_opisthotic_to_bar_separating_fjp /  absent present,
		93 Contribution_of_exoccipital_to_bar_separating_fjg /  absent present,
		94 Fusion_of_frontals /  absent present,
		95 'Jugal, jugal participation in the margin of the upper temporal emargination' /  absent 'present, upper temporal emargination extensive',
		96 'Jugal, contact with the pterygoid' /  absent present,
		97 Postorbital /  'completely reduced (absent)' present,
		98 'Maxilla, well-developed suborbital crest' /  absent present,
		99 'Maxilla, Supraalveolar foramen (on the medial surface of the maxilla within the nasal capsule)' /  absent 'present, with posteriorly developed groove' 'present as fenestra-like opening into the supraalveolar canal',
		100 'Foramina in vomer (possibly praepalatine foramina)' /  absent present,
		101 'Anterior palate region, vomer and or premaxillae/maxillae, transversely concave ventral surface (?tongue groove?) on anterior parts between maxillae' /  absent present,
		102 'Quadrate, infolding ridge on the posterior surface of the quadrate ventral to the incisura columella auris' /  absent_or_extremely_minor ridge_present_but_low ridge_present_and_forms_massive_overhanging_flange,
		103 'Pterygoid, pterygoid contribution to foramen palatinum posterius' /  absent present,
		104 'Maxilla, maxilla contribution to foramen palatinum posterius' /  absent present,
		105 'Pterygoid, lateral flange at lateral margin' /  absent present,
		106 'Parabasisphenoid, abducens nerve course' /  in_fully_ossified_canal in_dorsally_open_groove,
		107 'Prootic, lateral semicircular canal enclosure by bone' /  'canal only formed by bone of the opisthotic, the prootic portion of the canal is not ossified and is instead medially confluent with the recessus labyrinthicus prooticuscanal only formed by bone of the opisthotic, the prootic portion of the canal is not ossified and is instead medially confluent with the recessus labyrinthicus prooticus' prootic_and_opisthotic_both_contribute_to_the_formation_of_the_lateral_semicircular_canal,
		108 'Position of the foramen posterius canalis carotici interni (fpcci)' /  'clearl anterior to level of basisphenoid-basioccipial suture' level_with_suture clearly_posterior_to_suture,
		109 'Dentary, expansion of lingual margin' /  absent 'lingual margin is medially expanded to a shelf, which often is broader along the central part of the mandibular ramus than near the coronoid and symphyseal ends' 'lingual margin is so far expanded that it forms a huge, spatulate continuous surface with the symphysis',
		110 'Dentary, size of foramen dentofaciale majus' /  'absent, foramen completely reduced' 'small, size of a small vessel' 'enlarged, foramen is several mm in diameter',
		111 Dorsal_surangular_foramen /  absent present,
		112 'Coronoid, foramen at anterior end, leading from fossa Meckelii into space between mandibular rami' /  absent present,
		113 'Prearticular, exposure of foramen alveolare inferius in medial view' /  'absent, the foramen is covered by expansions of the prearticular and/or coronoid' 'present, the foramen can be seen in medial view',
		114 Anterior_intermandibular_foramen /  absent 'present, fully or partially formed between the angular and prearticular along their anterior processes',
		115 Posterior_chorda_tympani_foramen /  located_within_the_articular_notch_on_the_posterior_surface_of_the_articular 'located on the posteromedial jaw surface, usually on the prearticular or prearticular-articular contact',
		116 'Articulation facet, contribution of prearticular' /  'absent, prearticular completely retracted from articulation facet' prearticular_forms_small_medial_portion_of_articulation_facet ; 
	MATRIX
	Adocus_lineolatus_          2-1-111-----11-312-1-1?-11?1111111-1(1 2)1-1111111?12??3-1121----111112100--001--0-010011--0-----01110010010100111100111
	Carettochelys_insculpta     (1 2)-1-211-----1113?3-1-2?-11?11111211122?111111112?113-1111----102212200---01--0-000011--0---??00110100000100202101001
	Cyclanorbis_elegans         222141100100212(1 2)12111122111121121221321311111112-12211211211210122210000000010100000011?0000001111??10000??2100???01
	Cyclanorbis_senegalensis    3221421111112123-4-11111111122211111321311111122-1211111121121022221000000001020000001111200001(0 1)110?11000101????????
	Cycloderma_aubryi           212141111110222(1 2)121121111211222112214213111112(1 2)2-1211111221121021211000000001010000001111-0000011(0 1)0010000??100000001
	Cycloderma_frenatum         211141111110212(1 2)12212111121122111221421311122122-12211112211210212110000000010100000011?100000111000100000020001(0 1)001
	Lissemys_punctata           211132111110222(2 3)122121111211(1 2)11112112213111111(1 2)11111111112112101121200000000111000001-111200001011001100010110001001
	Trionyx_triunguis           322241100110111212(2 3)2112211111131122121-3121111110112122112211111211200000000002000000101000--011101010011?0(1 2)01001001
	Chitra_indica               323241100110111111(2 3)1112211212211111121-2111211210213001223221101212200000000002000000101000--011101000--100100010001
	Pelochelys_bibroni          322241100110111(1 2)11(2 3)2112211112111111221-2111311210(1 2)12111223221111212200000000002000000101000--0011010000110?200001001
	Rafetus_euphraticus         322241200100111212(2 3)2112211111121211121-311(1 2)111110113212213311101221200000000002000000111000--01111??11001??111001001
	Apalone_ferox               32224120011011123232112211211131111121-31111111101132121133111112212000000(0 1)0(0 1)0100000011?000--01111?011001??101001001
	Apalone_spinifera           32224121111011123233112221211131111121-311(1 2)11112-113222112311111212200000000(0 1)01000000111000--01110101000100011001001
	Apalone_mutica              422241211110111(1 2)323311222122(1 2)131112121-311111112-112222112211111212200000000(0 1)0100000011?000--01110101100100101001000
	Dogania_subplanus           4222411001101111202313222111(1 2)1311221220321(1 2)11111-11212111321121121120000000000200000011?0201001?10?010011??112001001
	Nilssonia_formosus          22224110011011111121112211122121122121-3112111111113111---2112012---0000000000?00000???1000--01110??10001??211001001
	Nilssonia_hurum             322141101110111122(2 3)112221111(1 2)131122121-3112111111(1 2)1311111311121121120000000000200000???1100--01110?010011??111001001
	Nilssonia_gangetica         322141101110111(1 2)22(2 3)1122211111121122121-3112111111112111112311211211200000000002000000111000--01110?011001??111001001
	Amyda_cartilaginea          32224110111011111122132211111121122121-211(1 2)111(1 2)10(1 2)13111213211211211200000000002000000111000--01111101101100111001011
	Palea_steindachneri         222241100110111(1 2)12211322211121311221220311211112-213121--221111-2---0000000000?00000????0001001110?011001??0110010?1
	Pelodiscus_sinensis         422241111110111(1 2)323213222112(1 2)131122122031121111121131111122111112112000000000020000001110001001110101001101011001001
	Axestemys_infernalis        422141(1 2)00110111(2 3)1221112111?11111(1 2)22121-3111111??????112??????10121?100000000001000001--?000--01111?011011002010010?0
	Atoposemys_superstes        42?141100110111(2 3)12211?2221??????????????????????????????????????????11010001(0 1)01????01--?010?????????????????????????
	Nemegtemys_conflata         ?????????1??????????????????????????????????????????????????????????????????????????????1???????????????????????????
	Gobiapalone_orlovi          422241200100111(1 2)1232112211?11?21111121031?1?1???????22111????111211?0000000000200000011?0001001?11??0110???2110010?0
	'''Trionyx'' kyrgyzensis'   42??41?000001111???311?221??????????????????????????????????????????00000000002????0000?000????????????????1????????
	Perochelys_hengshanensis_   ?2??4??00000111?????????21?????????????????????????????????????1?1??0??00000002?????000?000?????????????????{0 1}???????
	Perochelys_lamadongensis    4212412000001111?03311?221??2????????????????1???????11?12111??121??00000000002??0000000000??01?11??????????{0 1}0??????
	'''Aspideretes'' maortuensis'???24?2000001111?0231??211??????????????????????????????????????????0?00??0000??????000??0??????????????????????????
	Aspideretoides_foveatus     42314110011011121221112211????212??12???1?1111??????111??2??11??????10000001(0 1)01??0?01--1000??01?1???????????1???????
	Hutchemys_rememdium         42?1411111101222122111?111??????????????????????????????????????21??11110011201????(0 1)1--?100?????????????????????????
	Hutchemys_arctochelys       42?1411?111012221221??1111??????????????????????????????????????????11111111211????11--?120?????????????????????????
	Hutchemys_tetanetron        42?1411?11101122122111?121??????????????????????????????????????????1101001?201????0??-?120?????????????????????????
	Hutchemys_sterea            32?141111110122212(2 3)1111121??????????????????????????????????????????(0 1)0010011211????11--?120?????????????????????????
	Helopanoplia_distincta      42?1411??110122(1 2)1(1 2)21??2111??????????????????????????????????????????000(0 1)001?111????(0 1)1--?110?????????????????????????
	Gilmoremys_gettyspherensis  ???14?1?01101211?1?1??2211??????????????????????????????????????????1?00000?102????01--?001?????????????????????????
	Gilmoremys_lancensis        42?1411?1110121212-1??2211?22131(1 2)2213203111?1112-213111?????????????0000000?102111(0 1)01--?00111(0 1)1111?101000??2221?????
	Plastomenus_thomasi         42?141101110121(2 3)-(2 3)-1211121?2213122213203111?1112-213121??????1??????10010011102101111--?10111111012102000111221010?1
	'''Plastomenus vegetus'''   3???411??1?01??2?2-1???121??????????????????????????????????????????000000???02????01--?0?1?????????????????????????
	Plastomenus_joycei          ????4?100110121??2?1211121??????????????????????????????????????????0??00001102????11--?000?????????????????????????

;

END;
BEGIN TREES;
	Title Imported_trees;
	ID 018099348fd51;
	LINK Taxa = Taxa;
	TRANSLATE
[0] 		n0 Adocus_lineolatus_,
[1] 		n1 Carettochelys_insculpta,
[2] 		n2 Cyclanorbis_elegans,
[3] 		n3 Cyclanorbis_senegalensis,
[4] 		n4 Cycloderma_aubryi,
[5] 		n5 Cycloderma_frenatum,
[6] 		n6 Lissemys_punctata,
[7] 		n7 Trionyx_triunguis,
[8] 		n8 Chitra_indica,
[9] 		n9 Pelochelys_bibroni,
[10] 		n10 Rafetus_euphraticus,
[11] 		n11 Apalone_ferox,
[12] 		n12 Apalone_spinifera,
[13] 		n13 Apalone_mutica,
[14] 		n14 Dogania_subplanus,
[15] 		n15 Nilssonia_formosus,
[16] 		n16 Nilssonia_hurum,
[17] 		n17 Nilssonia_gangetica,
[18] 		n18 Amyda_cartilaginea,
[19] 		n19 Palea_steindachneri,
[20] 		n20 Pelodiscus_sinensis,
[21] 		n21 Axestemys_infernalis,
[22] 		n22 Atoposemys_superstes,
[23] 		n23 Nemegtemys_conflata,
[24] 		n24 Gobiapalone_orlovi,
[25] 		n25 '''Trionyx'' kyrgyzensis',
[26] 		n26 Perochelys_hengshanensis_,
[27] 		n27 Perochelys_lamadongensis,
[28] 		n28 '''Aspideretes'' maortuensis',
[29] 		n29 Aspideretoides_foveatus,
[30] 		n30 Hutchemys_rememdium,
[31] 		n31 Hutchemys_arctochelys,
[32] 		n32 Hutchemys_tetanetron,
[33] 		n33 Hutchemys_sterea,
[34] 		n34 Helopanoplia_distincta,
[35] 		n35 Gilmoremys_gettyspherensis,
[36] 		n36 Gilmoremys_lancensis,
[37] 		n37 Plastomenus_thomasi,
[38] 		n38 '''Plastomenus vegetus''',
[39] 		n39 Plastomenus_joycei;
	TREE 'Imported tree 1+' = (n0,(n1,((n28,n25,n31,n30,n36,n37,n23,n24,n27,n22,n29,n26,n33,n34,n32),((((n2,n3),(n5,n4)),n6),(((((n14,(n18,(n17,(n16,n15)))),n19),n20),(n10,(n13,(n11,n12)))),(n7,(n9,n8)))))));

END;


BEGIN ASSUMPTIONS;
	TYPESET * UNTITLED   =  unord:  2 4 6- 15 17 21 23- 30 32- 39 41- 43 45- 52 55- 58 60- 76 78- 101 103- 107 111- 116, ord:  1 3 5 16 18- 20 22 31 40 44 53- 54 59 77 102 108- 110;

	EXSET * UNTITLED  = ;

	WTSET * UNTITLED  =  1: 1 -  116 ;

END;

BEGIN MESQUITECHARMODELS;
	ProbModelSet * UNTITLED   =  'Mk1 (est.)':  1- 116;
END;

Begin MESQUITE;
		MESQUITESCRIPTVERSION 2;
		TITLE AUTO;
		tell ProjectCoordinator;
		timeSaved 1656578036868;
		getEmployee #mesquite.minimal.ManageTaxa.ManageTaxa;
		tell It;
			setID 0 6394319114480045400;
			tell It;
				setDefaultOrder  0 1 5 15 2 9 14 20 12 3 6 7 17 13 19 8 11 10 4 18 16 21 31 36 34 35 33 32 37 30 25 26 27 28 29 23 22 24 39 38;
				attachments ;
			endTell;
		endTell;
		getEmployee #mesquite.charMatrices.ManageCharacters.ManageCharacters;
		tell It;
			setID 0 5620837921395156802;
			tell It;
				setDefaultOrder  0 1 2 3 4 5 6 7 8 9 10 11 12 13 14 15 16 17 18 19 20 21 22 23 24 25 26 27 28 29 30 31 32 33 34 35 36 38 39 40 43 44 45 46 47 48 49 50 51 52 53 54 55 56 58 59 60 61 62 63 64 65 66 67 68 69 70 71 72 73 74 75 76 77 78 79 80 81 82 83 84 86 87 88 90 91 92 93 94 95 96 41 42 97 98 99 100 101 102 104 105 107 111 108 111 112 113 114 115 118 119 121 122 123 125 126;
				attachments ;
			endTell;
			mqVersion 361;
			checksumv 0 3 529295515 null  getNumChars 116 numChars 116 getNumTaxa 40 numTaxa 40   short true   bits 2305843009213693983   states 31   sumSquaresStatesOnly 38588.0 sumSquares -9.2233720368547379E18 longCompressibleToShort false usingShortMatrix true   NumFiles 1 NumMatrices 1;
			mqVersion;
		endTell;
		getWindow;
		tell It;
			suppress;
			setResourcesState false false 100;
			setPopoutState 300;
			setExplanationSize 0;
			setAnnotationSize 0;
			setFontIncAnnot 0;
			setFontIncExp 0;
			setSize 1506 814;
			setLocation 91 442;
			setFont SanSerif;
			setFontSize 10;
			getToolPalette;
			tell It;
			endTell;
			desuppress;
		endTell;
		getEmployee  #mesquite.charMatrices.BasicDataWindowCoord.BasicDataWindowCoord;
		tell It;
			showDataWindow #5620837921395156802 #mesquite.charMatrices.BasicDataWindowMaker.BasicDataWindowMaker;
			tell It;
				getWindow;
				tell It;
					setExplanationSize 30;
					setAnnotationSize 20;
					setFontIncAnnot 0;
					setFontIncExp 0;
					setSize 1406 742;
					setLocation 91 442;
					setFont SanSerif;
					setFontSize 10;
					getToolPalette;
					tell It;
						setTool mesquite.charMatrices.BasicDataWindowMaker.BasicDataWindow.ibeam;
					endTell;
					setActive;
					setTool mesquite.charMatrices.BasicDataWindowMaker.BasicDataWindow.ibeam;
					colorCells  #mesquite.charMatrices.ColorByState.ColorByState;
				tell It;
					setStateLimit 9;
					toggleUniformMaximum on;
				endTell;
					colorRowNames  #mesquite.charMatrices.TaxonGroupColor.TaxonGroupColor;
					colorColumnNames  #mesquite.charMatrices.CharGroupColor.CharGroupColor;
					colorText  #mesquite.charMatrices.NoColor.NoColor;
					setBackground White;
					toggleShowNames off;
					toggleShowTaxonNames on;
					toggleTight off;
					toggleThinRows off;
					toggleShowChanges on;
					toggleSeparateLines off;
					toggleShowStates on;
					toggleReduceCellBorders off;
					toggleAutoWCharNames on;
					toggleAutoTaxonNames off;
					toggleShowDefaultCharNames off;
					toggleConstrainCW on;
					toggleBirdsEye off;
					toggleShowPaleGrid off;
					toggleShowPaleCellColors off;
					toggleShowPaleExcluded off;
					togglePaleInapplicable on;
					togglePaleMissing off;
					toggleShowBoldCellText off;
					toggleAllowAutosize on;
					toggleColorsPanel off;
					toggleDiagonal on;
					setDiagonalHeight 80;
					toggleLinkedScrolling on;
					toggleScrollLinkedTables off;
				endTell;
				showWindow;
				getWindow;
				tell It;
					forceAutosize;
				endTell;
				getEmployee #mesquite.charMatrices.AlterData.AlterData;
				tell It;
					toggleBySubmenus off;
				endTell;
				getEmployee #mesquite.charMatrices.ColorCells.ColorCells;
				tell It;
					setColor Red;
					removeColor off;
				endTell;
				getEmployee #mesquite.categ.StateNamesEditor.StateNamesEditor;
				tell It;
					makeWindow;
					tell It;
						setExplanationSize 30;
						setAnnotationSize 20;
						setFontIncAnnot 0;
						setFontIncExp 0;
						setSize 1406 742;
						setLocation 91 442;
						setFont SanSerif;
						setFontSize 10;
						getToolPalette;
						tell It;
							setTool mesquite.categ.StateNamesEditor.StateNamesWindow.ibeam;
						endTell;
						rowsAreCharacters on;
						toggleConstrainChar on;
						toggleConstrainCharNum 3;
						togglePanel off;
						toggleSummaryPanel off;
					endTell;
					showWindow;
				endTell;
				getEmployee #mesquite.categ.StateNamesStrip.StateNamesStrip;
				tell It;
					showStrip off;
				endTell;
				getEmployee #mesquite.charMatrices.AnnotPanel.AnnotPanel;
				tell It;
					togglePanel off;
				endTell;
				getEmployee #mesquite.charMatrices.CharReferenceStrip.CharReferenceStrip;
				tell It;
					showStrip off;
				endTell;
				getEmployee #mesquite.charMatrices.QuickKeySelector.QuickKeySelector;
				tell It;
					autotabOff;
				endTell;
				getEmployee #mesquite.charMatrices.SelSummaryStrip.SelSummaryStrip;
				tell It;
					showStrip off;
				endTell;
				getEmployee #mesquite.categ.SmallStateNamesEditor.SmallStateNamesEditor;
				tell It;
					panelOpen true;
				endTell;
			endTell;
		endTell;
		getEmployee  #mesquite.charMatrices.ManageCharacters.ManageCharacters;
		tell It;
			showCharacters #5620837921395156802 #mesquite.lists.CharacterList.CharacterList;
			tell It;
				setData 0;
				getWindow;
				tell It;
					useTargetValue off;
					setTargetValue ;
					newAssistant  #mesquite.lists.DefaultCharOrder.DefaultCharOrder;
					newAssistant  #mesquite.lists.CharListInclusion.CharListInclusion;
					newAssistant  #mesquite.lists.CharListPartition.CharListPartition;
					newAssistant  #mesquite.parsimony.CharListParsModels.CharListParsModels;
					getTable;
					tell It;
						rowNamesWidth 747;
					endTell;
					setExplanationSize 30;
					setAnnotationSize 20;
					setFontIncAnnot 0;
					setFontIncExp 0;
					setSize 1406 742;
					setLocation 91 442;
					setFont SanSerif;
					setFontSize 10;
					getToolPalette;
					tell It;
						setTool mesquite.lists.CharacterList.CharacterListWindow.ibeam;
					endTell;
				endTell;
				showWindow;
				getEmployee #mesquite.lists.CharListAnnotPanel.CharListAnnotPanel;
				tell It;
					togglePanel off;
				endTell;
			endTell;
		endTell;
		endTell;
end;
