# Supplementary material for: Cranial and mandibular anatomy of Plastomenus thomasii and a new time-tree of trionychid evolution
Source: Swiss J Palaeontol. 2023 Mar 16;142(1):1. doi: 10.1186/s13358-023-00267-5 (PMC10020266; doi:10.1186/s13358-023-00267-5)
Supplement: Supplementary file 3 — Additional file 3. TNT file with molecular backbone topology and ordered characters. [file 13358_2023_267_MOESM3_ESM.txt]

xread
116 39
Adocus_lineolatus	2-1-111-----11-312-1-1?-11?1111111-1[1 2]1-1111111?12??3-1121----111112100--001--0-010011--0-----01110010010100111100111
Carettochelys_insculpta	[1 2]-1-211-----1113?3-1-2?-11?11111211122?111111112?113-1111----102212200---01--0-000011--0---??00110100000100202101001
Cyclanorbis_elegans	222141100100212[1 2]12111122111121121221321311111112-12211211211210122210000000010100000011?0000001111??10000??2100???01
Cyclanorbis_senegalensis	3221421111112123-4-11111111122211111321311111122-1211111121121022221000000001020000001111200001[0 1]110?11000101????????
Cycloderma_aubryi	212141111110222[1 2]121121111211222112214213111112[1 2]2-1211111221121021211000000001010000001111-0000011[0 1]0010000??100000001
Cycloderma_frenatum	211141111110212[1 2]12212111121122111221421311122122-12211112211210212110000000010100000011?100000111000100000020001[0 1]001
Lissemys_punctata	211132111110222[2 3]122121111211[1 2]11112112213111111[1 2]11111111112112101121200000000111000001-111200001011001100010110001001
Trionyx_triunguis	322241100110111212[2 3]2112211111131122121-3121111110112122112211111211200000000002000000101000--011101010011?0[1 2]01001001
Chitra_indica	323241100110111111[2 3]1112211212211111121-2111211210213001223221101212200000000002000000101000--011101000--100100010001
Pelochelys_bibroni	322241100110111[1 2]11[2 3]2112211112111111221-2111311210[1 2]12111223221111212200000000002000000101000--0011010000110?200001001
Rafetus_euphraticus	322241200100111212[2 3]2112211111121211121-311[1 2]111110113212213311101221200000000002000000111000--01111??11001??111001001
Apalone_ferox	32224120011011123232112211211131111121-31111111101132121133111112212000000[0 1]0[0 1]0100000011?000--01111?011001??101001001
Apalone_spinifera	32224121111011123233112221211131111121-311[1 2]11112-113222112311111212200000000[0 1]01000000111000--01110101000100011001001
Apalone_mutica	422241211110111[1 2]323311222122[1 2]131112121-311111112-112222112211111212200000000[0 1]0100000011?000--01110101100100101001000
Dogania_subplanus	4222411001101111202313222111[1 2]1311221220321[1 2]11111-11212111321121121120000000000200000011?0201001?10?010011??112001001
Nilssonia_formosus	22224110011011111121112211122121122121-3112111111113111---2112012---0000000000?00000???1000--01110??10001??211001001
Nilssonia_hurum	322141101110111122[2 3]112221111[1 2]131122121-3112111111[1 2]1311111311121121120000000000200000???1100--01110?010011??111001001
Nilssonia_gangetica	322141101110111[1 2]22[2 3]1122211111121122121-3112111111112111112311211211200000000002000000111000--01110?011001??111001001
Amyda_cartilaginea	32224110111011111122132211111121122121-211[1 2]111[1 2]10[1 2]13111213211211211200000000002000000111000--01111101101100111001011
Palea_steindachneri	222241100110111[1 2]12211322211121311221220311211112-213121--221111-2---0000000000?00000????0001001110?011001??0110010?1
Pelodiscus_sinensis	422241111110111[1 2]323213222112[1 2]131122122031121111121131111122111112112000000000020000001110001001110101001101011001001
Axestemys_infernalis	422141[1 2]00110111[2 3]1221112111?11111[1 2]22121-3111111??????112??????10121?100000000001000001--?000--01111?011011002010010?0
Atoposemys_superstes	42?141100110111[2 3]12211?2221??????????????????????????????????????????11010001[0 1]01????01--?010?????????????????????????
Gobiapalone_orlovi	422241200100111[1 2]1232112211?11?21111121031?1?1???????22111????111211?0000000000200000011?0001001?11??0110???2110010?0
Trionyx_kyrgyzensis	42??41?000001111???311?221??????????????????????????????????????????00000000002????0000?000????????????????1????????
Perochelys_hengshanensis	?2??4??00000111?????????21?????????????????????????????????????1?1??0??00000002?????000?000?????????????????[0 1]???????
Perochelys_lamadongensis	4212412000001111?03311?221??2????????????????1???????11?12111??121??00000000002??0000000000??01?11??????????[0 1]0??????
Aspideretes_maortuensis	???24?2000001111?0231??211??????????????????????????????????????????0?00??0000??????000??0??????????????????????????
Aspideretoides_foveatus	42314110011011121221112211????212??12???1?1111??????111??2??11??????10000001[0 1]01??0?01--1000??01?1???????????1???????
Hutchemys_rememdium	42?1411111101222122111?111??????????????????????????????????????21??11110011201????[0 1]1--?100?????????????????????????
Hutchemys_arctochelys	42?1411?111012221221??1111??????????????????????????????????????????11111111211????11--?120?????????????????????????
Hutchemys_tetanetron	42?1411?11101122122111?121??????????????????????????????????????????1101001?201????0??-?120?????????????????????????
Hutchemys_sterea	32?141111110122212[2 3]1111121??????????????????????????????????????????[0 1]0010011211????11--?120?????????????????????????
Helopanoplia_distincta	42?1411??110122[1 2]1[1 2]21??2111??????????????????????????????????????????000[0 1]001?111????[0 1]1--?110?????????????????????????
Gilmoremys_gettyspherensis	???14?1?01101211?1?1??2211??????????????????????????????????????????1?00000?102????01--?001?????????????????????????
Gilmoremys_lancensis	42?1411?1110121212-1??2211?22131[1 2]2213203111?1112-213111?????????????0000000?102111[0 1]01--?00111[0 1]1111?101000??2221?????
Plastomenus_thomasi	42?141101110121[2 3]-[2 3]-1211121?2213122213203111?1112-213121??????1??????10010011102101111--?10111111012102000111221010?1
Plastomenus_vegetus	3???411??1?01??2?2-1???121??????????????????????????????????????????000000???02????01--?0?1?????????????????????????
Plastomenus_joycei	????4?100110121??2?1211121??????????????????????????????????????????0??00001102????11--?000?????????????????????????
;

ccode	 +  0 2 4 15 17.19 21 30 39 43 52 53 58 76 101 107.109 *;

;
force/(Adocus_lineolatus (Carettochelys_insculpta(((Cyclanorbis_elegans Cyclanorbis_senegalensis)(Lissemys_punctata (Cycloderma_aubryi Cycloderma_frenatum)))((Trionyx_triunguis(Chitra_indica Pelochelys_bibroni))((Rafetus_euphraticus (Apalone_mutica (Apalone_ferox Apalone_spinifera)))(Pelodiscus_sinensis(Palea_steindachneri (Dogania_subplanus (Amyda_cartilaginea (Nilssonia_gangetica (Nilssonia_formosus Nilssonia_hurum)))))))))))
;constrain=;
