# Supplementary material for: Cranial and mandibular anatomy of Plastomenus thomasii and a new time-tree of trionychid evolution
Source: Swiss J Palaeontol. 2023 Mar 16;142(1):1. doi: 10.1186/s13358-023-00267-5 (PMC10020266; doi:10.1186/s13358-023-00267-5)
Supplement: Supplementary file 4 — Additional file 4. MrBayes command script. [file 13358_2023_267_MOESM4_ESM.nex]

#NEXUS
[this file contains a subset of the 'parsimony dataset' of Evers et al., namely the matrix without character labels and an appanded MrBayes block. For extended version of matrix see parsimony dataset.]

BEGIN DATA;
	DIMENSIONS  NTAX=39 NCHAR=116;
	FORMAT DATATYPE = STANDARD GAP = - MISSING = ? SYMBOLS = "  0 1 2 3 4";
	MATRIX

	Adocus_lineolatus          2-1-111-----11-312-1-1?-11?1111111-1(1 2)1-1111111?12??3-1121----111112100--001--0-010011--0-----01110010010100111100111
	Carettochelys_insculpta     (1 2)-1-211-----1113?3-1-2?-11?11111211122?111111112?113-1111----102212200---01--0-000011--0---??00110100000100202101001
	Cyclanorbis_elegans         222141100100212(1 2)12111122111121121221321311111112-12211211211210122210000000010100000011?0000001111??10000??2100???01
	Cyclanorbis_senegalensis    3221421111112123-4-11111111122211111321311111122-1211111121121022221000000001020000001111200001(0 1)110?11000101????????
	Cycloderma_aubryi           212141111110222(1 2)121121111211222112214213111112(1 2)2-1211111221121021211000000001010000001111-0000011(0 1)0010000??100000001
	Cycloderma_frenatum         211141111110212(1 2)12212111121122111221421311122122-12211112211210212110000000010100000011?100000111000100000020001(0 1)001
	Lissemys_punctata           211132111110222(2 3)122121111211(1 2)11112112213111111(1 2)11111111112112101121200000000111000001-111200001011001100010110001001
	Trionyx_triunguis           322241100110111212(2 3)2112211111131122121-3121111110112122112211111211200000000002000000101000--011101010011?0(1 2)01001001
	Chitra_indica               323241100110111111(2 3)1112211212211111121-2111211210213001223221101212200000000002000000101000--011101000--100100010001
	Pelochelys_bibroni          322241100110111(1 2)11(2 3)2112211112111111221-2111311210(1 2)12111223221111212200000000002000000101000--0011010000110?200001001
	Rafetus_euphraticus         322241200100111212(2 3)2112211111121211121-311(1 2)111110113212213311101221200000000002000000111000--01111??11001??111001001
	Apalone_ferox               32224120011011123232112211211131111121-31111111101132121133111112212000000(0 1)0(0 1)0100000011?000--01111?011001??101001001
	Apalone_spinifera           32224121111011123233112221211131111121-311(1 2)11112-113222112311111212200000000(0 1)01000000111000--01110101000100011001001
	Apalone_mutica              422241211110111(1 2)323311222122(1 2)131112121-311111112-112222112211111212200000000(0 1)0100000011?000--01110101100100101001000
	Dogania_subplanus           4222411001101111202313222111(1 2)1311221220321(1 2)11111-11212111321121121120000000000200000011?0201001?10?010011??112001001
	Nilssonia_formosus          22224110011011111121112211122121122121-3112111111113111---2112012---0000000000?00000???1000--01110??10001??211001001
	Nilssonia_hurum             322141101110111122(2 3)112221111(1 2)131122121-3112111111(1 2)1311111311121121120000000000200000???1100--01110?010011??111001001
	Nilssonia_gangetica         322141101110111(1 2)22(2 3)1122211111121122121-3112111111112111112311211211200000000002000000111000--01110?011001??111001001
	Amyda_cartilaginea          32224110111011111122132211111121122121-211(1 2)111(1 2)10(1 2)13111213211211211200000000002000000111000--01111101101100111001011
	Palea_steindachneri         222241100110111(1 2)12211322211121311221220311211112-213121--221111-2---0000000000?00000????0001001110?011001??0110010?1
	Pelodiscus_sinensis         422241111110111(1 2)323213222112(1 2)131122122031121111121131111122111112112000000000020000001110001001110101001101011001001
	Axestemys_infernalis        422141(1 2)00110111(2 3)1221112111?11111(1 2)22121-3111111??????112??????10121?100000000001000001--?000--01111?011011002010010?0
	Atoposemys_superstes        42?141100110111(2 3)12211?2221??????????????????????????????????????????11010001(0 1)01????01--?010?????????????????????????
	Gobiapalone_orlovi          422241200100111(1 2)1232112211?11?21111121031?1?1???????22111????111211?0000000000200000011?0001001?11??0110???2110010?0
	Petrochelys_kyrgyzensis   42??41?000001111???311?221??????????????????????????????????????????00000000002????0000?000????????????????1????????
	Perochelys_hengshanensis   ?2??4??00000111?????????21?????????????????????????????????????1?1??0??00000002?????000?000?????????????????(0 1)???????
	Perochelys_lamadongensis    4212412000001111?03311?221??2????????????????1???????11?12111??121??00000000002??0000000000??01?11??????????(0 1)0??????
	Kuhnemys_maortuensis	???24?2000001111?0231??211??????????????????????????????????????????0?00??0000??????000??0??????????????????????????
	Aspideretoides_foveatus     42314110011011121221112211????212??12???1?1111??????111??2??11??????10000001(0 1)01??0?01--1000??01?1???????????1???????
	Hutchemys_rememdium         42?1411111101222122111?111??????????????????????????????????????21??11110011201????(0 1)1--?100?????????????????????????
	Hutchemys_arctochelys       42?1411?111012221221??1111??????????????????????????????????????????11111111211????11--?120?????????????????????????
	Hutchemys_tetanetron        42?1411?11101122122111?121??????????????????????????????????????????1101001?201????0??-?120?????????????????????????
	Hutchemys_sterea            32?141111110122212(2 3)1111121??????????????????????????????????????????(0 1)0010011211????11--?120?????????????????????????
	Helopanoplia_distincta      42?1411??110122(1 2)1(1 2)21??2111??????????????????????????????????????????000(0 1)001?111????(0 1)1--?110?????????????????????????
	Gilmoremys_gettyspherensis  ???14?1?01101211?1?1??2211??????????????????????????????????????????1?00000?102????01--?001?????????????????????????
	Gilmoremys_lancensis        42?1411?1110121212-1??2211?22131(1 2)2213203111?1112-213111?????????????0000000?102111(0 1)01--?00111(0 1)1111?101000??2221?????
	Plastomenus_thomasi         42?141101110121(2 3)-(2 3)-1211121?2213122213203111?1112-213121??????1??????10010011102101111--?10111111012102000111221010?1
	Plastomenus_vegetus   3???411??1?01??2?2-1???121??????????????????????????????????????????000000???02????01--?0?1?????????????????????????
	Plastomenus_joycei          ????4?100110121??2?1211121??????????????????????????????????????????0??00001102????11--?000?????????????????????????
;

END;

begin mrbayes;

[comment: log screen output]
log start filename=plastomenus-log_2023.01.13.txt;

lset rates=gamma coding=variable;

[lset rates=gamma coding=variable uses the Mk model (Lewis 2001) with only variable characters scored, equal state frequencies and gamma rate variation across sites]

ctype ordered: 1 3 5 16 18 19 20 22 31 40 44 53 54 59 77 102 108 109 110;

outgroup Adocus_lineolatus; [I dont think I need this b/c Adocus is 1st taxon in matrix block but its easier to follow it this way]
[constraint root = 1-. ; root constraints are required for dating analyses (or so it seems??). ]

[following blocks defined the molecular backbone constraints; outgroup has to be included for constraints to work]

constraint root = 2-39;

constraint ingroup = 3-39;

constraint node2 partial = Pelodiscus_sinensis Palea_steindachneri Dogania_subplanus Amyda_cartilaginea Nilssonia_gangetica Nilssonia_formosus Nilssonia_hurum Rafetus_euphraticus Apalone_mutica Apalone_ferox Apalone_spinifera Trionyx_triunguis Pelochelys_bibroni Chitra_indica Cyclanorbis_elegans Cyclanorbis_senegalensis Lissemys_punctata Cycloderma_aubryi Cycloderma_frenatum : Adocus_lineolatus Carettochelys_insculpta;

constraint node3 partial = Pelodiscus_sinensis Palea_steindachneri Dogania_subplanus Amyda_cartilaginea Nilssonia_gangetica Nilssonia_formosus Nilssonia_hurum Rafetus_euphraticus Apalone_mutica Apalone_ferox Apalone_spinifera Trionyx_triunguis Pelochelys_bibroni Chitra_indica : Adocus_lineolatus Carettochelys_insculpta Cyclanorbis_elegans Cyclanorbis_senegalensis Lissemys_punctata Cycloderma_aubryi Cycloderma_frenatum;

constraint node4 partial = Pelodiscus_sinensis Palea_steindachneri Dogania_subplanus Amyda_cartilaginea Nilssonia_gangetica Nilssonia_formosus Nilssonia_hurum Rafetus_euphraticus Apalone_mutica Apalone_ferox Apalone_spinifera : Adocus_lineolatus Carettochelys_insculpta Trionyx_triunguis Pelochelys_bibroni Chitra_indica Cyclanorbis_elegans Cyclanorbis_senegalensis Lissemys_punctata Cycloderma_aubryi Cycloderma_frenatum;

constraint node5 partial = Pelodiscus_sinensis Palea_steindachneri Dogania_subplanus Amyda_cartilaginea Nilssonia_gangetica Nilssonia_formosus Nilssonia_hurum : Adocus_lineolatus Carettochelys_insculpta Rafetus_euphraticus Apalone_mutica Apalone_ferox Apalone_spinifera Trionyx_triunguis Pelochelys_bibroni Chitra_indica Cyclanorbis_elegans Cyclanorbis_senegalensis Lissemys_punctata Cycloderma_aubryi Cycloderma_frenatum;

constraint node6 partial = Palea_steindachneri Dogania_subplanus Amyda_cartilaginea Nilssonia_gangetica Nilssonia_formosus Nilssonia_hurum : Adocus_lineolatus Carettochelys_insculpta Pelodiscus_sinensis Rafetus_euphraticus Apalone_mutica Apalone_ferox Apalone_spinifera Trionyx_triunguis Pelochelys_bibroni Chitra_indica Cyclanorbis_elegans Cyclanorbis_senegalensis Lissemys_punctata Cycloderma_aubryi Cycloderma_frenatum;

constraint node7 partial = Dogania_subplanus Amyda_cartilaginea Nilssonia_gangetica Nilssonia_formosus Nilssonia_hurum : Adocus_lineolatus Carettochelys_insculpta Pelodiscus_sinensis Palea_steindachneri Rafetus_euphraticus Apalone_mutica Apalone_ferox Apalone_spinifera Trionyx_triunguis Pelochelys_bibroni Chitra_indica Cyclanorbis_elegans Cyclanorbis_senegalensis Lissemys_punctata Cycloderma_aubryi Cycloderma_frenatum;

constraint node8 partial = Amyda_cartilaginea Nilssonia_gangetica Nilssonia_formosus Nilssonia_hurum : Adocus_lineolatus Carettochelys_insculpta Pelodiscus_sinensis Palea_steindachneri Dogania_subplanus Rafetus_euphraticus Apalone_mutica Apalone_ferox Apalone_spinifera Trionyx_triunguis Pelochelys_bibroni Chitra_indica Cyclanorbis_elegans Cyclanorbis_senegalensis Lissemys_punctata Cycloderma_aubryi Cycloderma_frenatum;

constraint node9 partial = Nilssonia_gangetica Nilssonia_formosus Nilssonia_hurum : Adocus_lineolatus Carettochelys_insculpta Pelodiscus_sinensis Palea_steindachneri Dogania_subplanus Amyda_cartilaginea Rafetus_euphraticus Apalone_mutica Apalone_ferox Apalone_spinifera Trionyx_triunguis Pelochelys_bibroni Chitra_indica Cyclanorbis_elegans Cyclanorbis_senegalensis Lissemys_punctata Cycloderma_aubryi Cycloderma_frenatum;

constraint node10 partial = Nilssonia_formosus Nilssonia_hurum : Adocus_lineolatus Carettochelys_insculpta Pelodiscus_sinensis Palea_steindachneri Dogania_subplanus Amyda_cartilaginea Nilssonia_gangetica Rafetus_euphraticus Apalone_mutica Apalone_ferox Apalone_spinifera Trionyx_triunguis Pelochelys_bibroni Chitra_indica Cyclanorbis_elegans Cyclanorbis_senegalensis Lissemys_punctata Cycloderma_aubryi Cycloderma_frenatum;

constraint node11 partial = Rafetus_euphraticus Apalone_mutica Apalone_ferox Apalone_spinifera : Adocus_lineolatus Carettochelys_insculpta Pelodiscus_sinensis Palea_steindachneri Dogania_subplanus Amyda_cartilaginea Nilssonia_gangetica Nilssonia_formosus Nilssonia_hurum Trionyx_triunguis Pelochelys_bibroni Chitra_indica Cyclanorbis_elegans Cyclanorbis_senegalensis Lissemys_punctata Cycloderma_aubryi Cycloderma_frenatum;

constraint node12 partial = Apalone_mutica Apalone_ferox Apalone_spinifera : Adocus_lineolatus Carettochelys_insculpta Pelodiscus_sinensis Palea_steindachneri Dogania_subplanus Amyda_cartilaginea Nilssonia_gangetica Nilssonia_formosus Nilssonia_hurum Rafetus_euphraticus Trionyx_triunguis Pelochelys_bibroni Chitra_indica Cyclanorbis_elegans Cyclanorbis_senegalensis Lissemys_punctata Cycloderma_aubryi Cycloderma_frenatum;

constraint node13 partial = Apalone_ferox Apalone_spinifera : Adocus_lineolatus Carettochelys_insculpta Pelodiscus_sinensis Palea_steindachneri Dogania_subplanus Amyda_cartilaginea Nilssonia_gangetica Nilssonia_formosus Nilssonia_hurum Rafetus_euphraticus Apalone_mutica Trionyx_triunguis Pelochelys_bibroni Chitra_indica Cyclanorbis_elegans Cyclanorbis_senegalensis Lissemys_punctata Cycloderma_aubryi Cycloderma_frenatum;

constraint node14 partial = Trionyx_triunguis Pelochelys_bibroni Chitra_indica : Adocus_lineolatus Carettochelys_insculpta Pelodiscus_sinensis Palea_steindachneri Dogania_subplanus Amyda_cartilaginea Nilssonia_gangetica Nilssonia_formosus Nilssonia_hurum Rafetus_euphraticus Apalone_mutica Apalone_ferox Apalone_spinifera Cyclanorbis_elegans Cyclanorbis_senegalensis Lissemys_punctata Cycloderma_aubryi Cycloderma_frenatum;

constraint node15 partial = Pelochelys_bibroni Chitra_indica : Adocus_lineolatus Carettochelys_insculpta Pelodiscus_sinensis Palea_steindachneri Dogania_subplanus Amyda_cartilaginea Nilssonia_gangetica Nilssonia_formosus Nilssonia_hurum Rafetus_euphraticus Apalone_mutica Apalone_ferox Apalone_spinifera Trionyx_triunguis Cyclanorbis_elegans Cyclanorbis_senegalensis Lissemys_punctata Cycloderma_aubryi Cycloderma_frenatum;

constraint node16 partial = Cyclanorbis_elegans Cyclanorbis_senegalensis Lissemys_punctata Cycloderma_aubryi Cycloderma_frenatum : Adocus_lineolatus Carettochelys_insculpta Pelodiscus_sinensis Palea_steindachneri Dogania_subplanus Amyda_cartilaginea Nilssonia_gangetica Nilssonia_formosus Nilssonia_hurum Rafetus_euphraticus Apalone_mutica Apalone_ferox Apalone_spinifera Trionyx_triunguis Pelochelys_bibroni Chitra_indica;

constraint node17 partial = Cyclanorbis_elegans Cyclanorbis_senegalensis : Adocus_lineolatus Carettochelys_insculpta Pelodiscus_sinensis Palea_steindachneri Dogania_subplanus Amyda_cartilaginea Nilssonia_gangetica Nilssonia_formosus Nilssonia_hurum Rafetus_euphraticus Apalone_mutica Apalone_ferox Apalone_spinifera Trionyx_triunguis Pelochelys_bibroni Chitra_indica Lissemys_punctata Cycloderma_aubryi Cycloderma_frenatum;

constraint node18 partial = Lissemys_punctata Cycloderma_aubryi Cycloderma_frenatum : Adocus_lineolatus Carettochelys_insculpta Pelodiscus_sinensis Palea_steindachneri Dogania_subplanus Amyda_cartilaginea Nilssonia_gangetica Nilssonia_formosus Nilssonia_hurum Rafetus_euphraticus Apalone_mutica Apalone_ferox Apalone_spinifera Trionyx_triunguis Pelochelys_bibroni Chitra_indica Cyclanorbis_elegans Cyclanorbis_senegalensis;

constraint node19 partial = Cycloderma_aubryi Cycloderma_frenatum : Adocus_lineolatus Carettochelys_insculpta Pelodiscus_sinensis Palea_steindachneri Dogania_subplanus Amyda_cartilaginea Nilssonia_gangetica Nilssonia_formosus Nilssonia_hurum Rafetus_euphraticus Apalone_mutica Apalone_ferox Apalone_spinifera Trionyx_triunguis Pelochelys_bibroni Chitra_indica Cyclanorbis_elegans Cyclanorbis_senegalensis Lissemys_punctata;

[next command applies the constraints]

prset topologypr = constraints(root,ingroup,node2,node3,node4,node5,node6,node7,node8,node9,node10,node11,node12,node13,node14,node15,node16,node17,node18,node19);

[Use fixed priors for extant taxa]

CALIBRATE	Carettochelys_insculpta		= fixed (0);
CALIBRATE	Cyclanorbis_elegans		= fixed (0);
CALIBRATE	Cyclanorbis_senegalensis	= fixed (0);
CALIBRATE	Lissemys_punctata		= fixed (0);
CALIBRATE	Cycloderma_aubryi		= fixed (0);
CALIBRATE	Cycloderma_frenatum		= fixed (0);
CALIBRATE	Nilssonia_formosus		= fixed (0);
CALIBRATE	Nilssonia_hurum			= fixed (0);
CALIBRATE	Nilssonia_gangetica		= fixed (0);
CALIBRATE	Amyda_cartilaginea		= fixed (0);
CALIBRATE	Dogania_subplanus		= fixed (0);
CALIBRATE	Palea_steindachneri		= fixed (0);
CALIBRATE	Pelodiscus_sinensis		= fixed (0);
CALIBRATE	Apalone_ferox			= fixed (0);
CALIBRATE	Apalone_spinifera		= fixed (0);
CALIBRATE	Apalone_mutica			= fixed (0);
CALIBRATE	Rafetus_euphraticus		= fixed (0);
CALIBRATE	Trionyx_triunguis		= fixed (0);
CALIBRATE	Pelochelys_bibroni		= fixed (0);
CALIBRATE	Chitra_indica			= fixed (0);

[Use uniform priors for fossils] 

CALIBRATE	Adocus_lineolatus          	= uniform(66,66.8);
CALIBRATE	Axestemys_infernalis       	= uniform(66,66.8);
CALIBRATE	Atoposemys_superstes       	= uniform(56.8,61.7);
CALIBRATE	Gobiapalone_orlovi          	= uniform(83.6,100.5);
CALIBRATE	Petrochelys_kyrgyzensis   	= uniform(100.5,113.0);
CALIBRATE	Perochelys_hengshanensis   	= uniform(100.5,113.0);
CALIBRATE	Perochelys_lamadongensis    	= uniform(113.0,121.4);
CALIBRATE	Kuhnemys_maortuensis		= uniform(89.8,93.9);
CALIBRATE	Aspideretoides_foveatus   	= uniform(75.8,76.9);
CALIBRATE	Hutchemys_rememdium         	= uniform(61.7,63.3);
CALIBRATE	Hutchemys_arctochelys       	= uniform(56.8,66.0);
CALIBRATE	Hutchemys_tetanetron       	= uniform(63.3,66.0);
CALIBRATE	Hutchemys_sterea           	= uniform(63.3,66.0);
CALIBRATE	Helopanoplia_distincta      	= uniform(66.0,66.8);
CALIBRATE	Gilmoremys_gettyspherensis  	= uniform(75.1,75.5);
CALIBRATE	Gilmoremys_lancensis       	= uniform(66.0,66.8);
CALIBRATE	Plastomenus_thomasi      	= uniform(46.2,50.3);
CALIBRATE	Plastomenus_vegetus   		= uniform(63.3,66.0);
CALIBRATE	Plastomenus_joycei 		= uniform(63.3,66.0);

PRSET nodeagepr = calibrated; [enforces the above calibrations]	
	prset clockvarpr=igr; 
	prset igrvarpr=exp(10); 
	prset clockratepr = normal(0.001,0.01); 

	[the igr clockrate prior specifies an independent gamma rate (Lepage et al. 2007) for the relaxed clock. igrvarpr specifies the prior for the variance term s^2]

[Following sets up FBD parameters]

PRSET brlenspr = Clock:Fossilization; [Sets the clock to use a FBD process]
PRSET sampleprob = 0.571; [comment: fraction of extant species that are sampled in the analysis with regard to known species = 20 out 35 species, 34 of which are trionychids, one is Carettochelys]
PRSET samplestrat = diversity [random];[diversified sampling for species level dataset - I am not sure if this is a sensible setting]

[The following set priors for d, e and s which are re-parameterised values for speciation rate (lambda), extinction rate (mu) and sampling rate (psi)]

[here the default is used] 

PRSET speciationpr = exponential(10)	; [maybe change this to 10? seems to be the default rather than 1; see Zhang 2016 tutorial]
PRSET extinctionpr = beta(1,1);
PRSET fossilizationpr = beta(1,1) ;

[Following sets the root age of the tree; comment: specifies the prior probability distribution on the tree age when a uniform or fossilization prior is used on the branch lengths of a clock tree -- offset exponential distribution with minimal age (first value) and mean age (second value). This setting may require some adjustment.]

PRSET treeagepr = offsetexponential(130, 175); 

[next commands set up the mcmc and run it. temperature was changed to 0.05 and nswaps to 3 with regard to previous analysis to facilitate better mixing]

mcmcp nrun = 2 nchain = 4 temp=0.05 nswaps=3 ngen=50000000 samplefreq=500 printfreq=500 diagnfr = 5000  savebrlens=yes relburnin=yes burninfrac=0.25;
mcmc;

[define outputs]

sumt contype = allcompat conformat = Figtree relburnin=yes burninfrac=0.25;
sump relburnin=yes burninfrac=0.25;

end;
