# Supplementary material for: Cranial and mandibular anatomy of Plastomenus thomasii and a new time-tree of trionychid evolution
Source: Swiss J Palaeontol. 2023 Mar 16;142(1):1. doi: 10.1186/s13358-023-00267-5 (PMC10020266; doi:10.1186/s13358-023-00267-5)
Supplement: Supplementary file 7 — Additional file 7. Log file of Bayesian analysis, including convergence parameters, allcompat tree topology, and summary statistics for node and branch parameters. [file 13358_2023_267_MOESM7_ESM.txt]

      Logging screen output to file "plastomenus-log_2023.01.13.txt"
      Setting Rates to Gamma
      Enabling Coding Variable
      Successfully set likelihood model parameters
      Setting characters to ordered
      Ctype was applied to 19 standard characters
      Setting outgroup to taxon "Adocus_lineolatus"
      Defining constraint called 'root'
      Defining constraint called 'ingroup'
      Defining constraint called 'node2'
      Defining constraint called 'node3'
      Defining constraint called 'node4'
      Defining constraint called 'node5'
      Defining constraint called 'node6'
      Defining constraint called 'node7'
      Defining constraint called 'node8'
      Defining constraint called 'node9'
      Defining constraint called 'node10'
      Defining constraint called 'node11'
      Defining constraint called 'node12'
      Defining constraint called 'node13'
      Defining constraint called 'node14'
      Defining constraint called 'node15'
      Defining constraint called 'node16'
      Defining constraint called 'node17'
      Defining constraint called 'node18'
      Defining constraint called 'node19'
      Setting Topologypr to Constraints
      Successfully set prior model parameters
      Setting age of taxon 'Carettochelys_insculpta' to Fixed(0.00)
      Setting age of taxon 'Cyclanorbis_elegans' to Fixed(0.00)
      Setting age of taxon 'Cyclanorbis_senegalensis' to Fixed(0.00)
      Setting age of taxon 'Lissemys_punctata' to Fixed(0.00)
      Setting age of taxon 'Cycloderma_aubryi' to Fixed(0.00)
      Setting age of taxon 'Cycloderma_frenatum' to Fixed(0.00)
      Setting age of taxon 'Nilssonia_formosus' to Fixed(0.00)
      Setting age of taxon 'Nilssonia_hurum' to Fixed(0.00)
      Setting age of taxon 'Nilssonia_gangetica' to Fixed(0.00)
      Setting age of taxon 'Amyda_cartilaginea' to Fixed(0.00)
      Setting age of taxon 'Dogania_subplanus' to Fixed(0.00)
      Setting age of taxon 'Palea_steindachneri' to Fixed(0.00)
      Setting age of taxon 'Pelodiscus_sinensis' to Fixed(0.00)
      Setting age of taxon 'Apalone_ferox' to Fixed(0.00)
      Setting age of taxon 'Apalone_spinifera' to Fixed(0.00)
      Setting age of taxon 'Apalone_mutica' to Fixed(0.00)
      Setting age of taxon 'Rafetus_euphraticus' to Fixed(0.00)
      Setting age of taxon 'Trionyx_triunguis' to Fixed(0.00)
      Setting age of taxon 'Pelochelys_bibroni' to Fixed(0.00)
      Setting age of taxon 'Chitra_indica' to Fixed(0.00)
      Setting age of taxon 'Adocus_lineolatus' to Uniform(66.00,66.80)
      Setting age of taxon 'Axestemys_infernalis' to Uniform(66.00,66.80)
      Setting age of taxon 'Atoposemys_superstes' to Uniform(56.80,61.70)
      Setting age of taxon 'Gobiapalone_orlovi' to Uniform(83.60,100.50)
      Setting age of taxon 'Petrochelys_kyrgyzensis' to Uniform(100.50,113.00)
      Setting age of taxon 'Perochelys_hengshanensis' to Uniform(100.50,113.00)
      Setting age of taxon 'Perochelys_lamadongensis' to Uniform(113.00,121.40)
      Setting age of taxon 'Kuhnemys_maortuensis' to Uniform(89.80,93.90)
      Setting age of taxon 'Aspideretoides_foveatus' to Uniform(75.80,76.90)
      Setting age of taxon 'Hutchemys_rememdium' to Uniform(61.70,63.30)
      Setting age of taxon 'Hutchemys_arctochelys' to Uniform(56.80,66.00)
      Setting age of taxon 'Hutchemys_tetanetron' to Uniform(63.30,66.00)
      Setting age of taxon 'Hutchemys_sterea' to Uniform(63.30,66.00)
      Setting age of taxon 'Helopanoplia_distincta' to Uniform(66.00,66.80)
      Setting age of taxon 'Gilmoremys_gettyspherensis' to Uniform(75.10,75.50)
      Setting age of taxon 'Gilmoremys_lancensis' to Uniform(66.00,66.80)
      Setting age of taxon 'Plastomenus_thomasi' to Uniform(46.20,50.30)
      Setting age of taxon 'Plastomenus_vegetus' to Uniform(63.30,66.00)
      Setting age of taxon 'Plastomenus_joycei' to Uniform(63.30,66.00)
      Setting Nodeagepr to Calibrated
      Successfully set prior model parameters
      Setting Clockvarpr to Igr
      Successfully set prior model parameters
      Setting Igrvarpr to Exponential(10.00)
      Successfully set prior model parameters
      Setting Clockratepr to Normal(0.001000,0.010000)
      Successfully set prior model parameters
      Setting Brlenspr to Clock:Fossilization
      Successfully set prior model parameters
      Setting Sampleprob to 0.57100000
      Successfully set prior model parameters
      Setting SampleStrat to Diversity
      Successfully set prior model parameters
      Setting Speciationpr to Exponential(10.00)
      Successfully set prior model parameters
      Setting Extinctionpr to Beta(1.00,1.00)
      Successfully set prior model parameters
      Setting Fossilizationpr to Beta(1.00,1.00)
      Successfully set prior model parameters
      Setting Treeagepr to Offsetexponential(130.00,175.00)
      Successfully set prior model parameters
      Setting number of runs to 2
      Setting number of chains to 4
      Setting heating parameter to 0.050000
      Setting number of swaps per swapping cycle to 3
      Setting number of generations to 50000000
      Setting sample frequency to 500
      Setting print frequency to 500
      Setting diagnosing frequency to 5000
      Using relative burnin (a fraction of samples discarded).
      Setting burnin fraction to 0.25
      Setting chain output file names to "/Users/everss/Downloads/plastomenus_fbd_postreview/Plastomenus_MrBayes_matrix.nex.run<i>.<p/t>"
      Successfully set chain parameters
      Running Markov chain
      MCMC stamp = 2557074783
      Seed = 1321173832
      Swapseed = 1673598550
      Model settings:

         Data not partitioned --
            Datatype  = Standard
            Coding    = Variable
            # States  = Variable, up to 10
                        State frequencies are fixed to be equal
            Rates     = Gamma
                        The distribution is approximated using 4 categories.
                        Shape parameter is exponentially
                        distributed with parameter (1.00).

      Active parameters: 

         Parameters
         ---------------------
         Statefreq           1
         Shape               2
         Ratemultiplier      3
         Topology            4
         Brlens              5
         Speciationrate      6
         Extinctionrate      7
         Fossilizationrate   8
         Igrvar              9
         Igrbranchrates     10
         Clockrate          11
         ---------------------

         1 --  Parameter  = Alpha_symdir
               Type       = Symmetric diricihlet/beta distribution alpha_i parameter
               Prior      = Symmetric dirichlet with all parameters equal to infinity

         2 --  Parameter  = Alpha
               Type       = Shape of scaled gamma distribution of site rates
               Prior      = Exponential(1.00)

         3 --  Parameter  = Ratemultiplier
               Type       = Partition-specific rate multiplier
               Prior      = Fixed(1.0)

         4 --  Parameter  = Tau
               Type       = Topology
               Prior      = Prior on topology obeys the following constraints:
                            -- Hard constraint "root"
                            -- Hard constraint "ingroup"
                            -- Partial constraint "node2"
                            -- Partial constraint "node3"
                            -- Partial constraint "node4"
                            -- Partial constraint "node5"
                            -- Partial constraint "node6"
                            -- Partial constraint "node7"
                            -- Partial constraint "node8"
                            -- Partial constraint "node9"
                            -- Partial constraint "node10"
                            -- Partial constraint "node11"
                            -- Partial constraint "node12"
                            -- Partial constraint "node13"
                            -- Partial constraint "node14"
                            -- Partial constraint "node15"
                            -- Partial constraint "node16"
                            -- Partial constraint "node17"
                            -- Partial constraint "node18"
                            -- Partial constraint "node19"
               Subparam.  = V

         5 --  Parameter  = V
               Type       = Branch lengths
               Prior      = Clock:Fossilization
                            Node depths are constrained by the following age constraints:
                            -- The age of terminal "Adocus_lineolatus" is Uniform(66.00,66.80)
                            -- The age of terminal "Carettochelys_insculpta" is Fixed(0.00)
                            -- The age of terminal "Cyclanorbis_elegans" is Fixed(0.00)
                            -- The age of terminal "Cyclanorbis_senegalensis" is Fixed(0.00)
                            -- The age of terminal "Cycloderma_aubryi" is Fixed(0.00)
                            -- The age of terminal "Cycloderma_frenatum" is Fixed(0.00)
                            -- The age of terminal "Lissemys_punctata" is Fixed(0.00)
                            -- The age of terminal "Trionyx_triunguis" is Fixed(0.00)
                            -- The age of terminal "Chitra_indica" is Fixed(0.00)
                            -- The age of terminal "Pelochelys_bibroni" is Fixed(0.00)
                            -- The age of terminal "Rafetus_euphraticus" is Fixed(0.00)
                            -- The age of terminal "Apalone_ferox" is Fixed(0.00)
                            -- The age of terminal "Apalone_spinifera" is Fixed(0.00)
                            -- The age of terminal "Apalone_mutica" is Fixed(0.00)
                            -- The age of terminal "Dogania_subplanus" is Fixed(0.00)
                            -- The age of terminal "Nilssonia_formosus" is Fixed(0.00)
                            -- The age of terminal "Nilssonia_hurum" is Fixed(0.00)
                            -- The age of terminal "Nilssonia_gangetica" is Fixed(0.00)
                            -- The age of terminal "Amyda_cartilaginea" is Fixed(0.00)
                            -- The age of terminal "Palea_steindachneri" is Fixed(0.00)
                            -- The age of terminal "Pelodiscus_sinensis" is Fixed(0.00)
                            -- The age of terminal "Axestemys_infernalis" is Uniform(66.00,66.80)
                            -- The age of terminal "Atoposemys_superstes" is Uniform(56.80,61.70)
                            -- The age of terminal "Gobiapalone_orlovi" is Uniform(83.60,100.50)
                            -- The age of terminal "Petrochelys_kyrgyzensis" is Uniform(100.50,113.00)
                            -- The age of terminal "Perochelys_hengshanensis" is Uniform(100.50,113.00)
                            -- The age of terminal "Perochelys_lamadongensis" is Uniform(113.00,121.40)
                            -- The age of terminal "Kuhnemys_maortuensis" is Uniform(89.80,93.90)
                            -- The age of terminal "Aspideretoides_foveatus" is Uniform(75.80,76.90)
                            -- The age of terminal "Hutchemys_rememdium" is Uniform(61.70,63.30)
                            -- The age of terminal "Hutchemys_arctochelys" is Uniform(56.80,66.00)
                            -- The age of terminal "Hutchemys_tetanetron" is Uniform(63.30,66.00)
                            -- The age of terminal "Hutchemys_sterea" is Uniform(63.30,66.00)
                            -- The age of terminal "Helopanoplia_distincta" is Uniform(66.00,66.80)
                            -- The age of terminal "Gilmoremys_gettyspherensis" is Uniform(75.10,75.50)
                            -- The age of terminal "Gilmoremys_lancensis" is Uniform(66.00,66.80)
                            -- The age of terminal "Plastomenus_thomasi" is Uniform(46.20,50.30)
                            -- The age of terminal "Plastomenus_vegetus" is Uniform(63.30,66.00)
                            -- The age of terminal "Plastomenus_joycei" is Uniform(63.30,66.00)
                            -- Tree age has a Offsetexponential(130.00,175.00) distribution
               Subparam.  = IgrBrlens

         6 --  Parameter  = Net_speciation
               Type       = Speciation rate
               Prior      = Exponential(10.00)

         7 --  Parameter  = Relative_extinction
               Type       = Extinction rate
               Prior      = Beta(1.00,1.00)

         8 --  Parameter  = Relative_fossilization
               Type       = Fossilization rate
               Prior      = Beta(1.00,1.00)

         9 --  Parameter  = Igrvar
               Type       = Variance increase of igr model branch lenths
               Prior      = Exponential(10.00)
               Subparam.  = IgrBrlens

        10 --  Parameter  = IgrBrlens
               Type       = Branch lengths of IGR relaxed clock
               Prior      = Gamma (expectation = v, variance = Igrvar * v) 
                               [where v is branch length]

        11 --  Parameter  = Clockrate
               Type       = Base rate of clock
               Prior      = Normal(0.001000,0.010000)
                            The clock rate varies according to an independent gamma (white noise) model


      The MCMC sampler will use the following moves:
         With prob.  Chain will use move
            0.88 %   Multiplier(Alpha)
            8.85 %   ExtSprClock(Tau,V)
           10.62 %   NNIClock(Tau,V)
            7.08 %   ParsSPRClock(Tau,V)
           13.27 %   AddBranch(V)
           13.27 %   DelBranch(V)
           17.70 %   NodesliderClock(V)
            2.65 %   TreeStretch(V)
            2.65 %   Multiplier(Net_speciation)
            2.65 %   Slider(Relative_extinction)
            2.65 %   Slider(Relative_fossilization)
            1.77 %   Multiplier(Igrvar)
           13.27 %   Multiplier(IgrBrlens)
            2.65 %   Multiplier(Clockrate)

      Division 1 has 118 unique site patterns
      Initializing conditional likelihoods
      Using standard non-SSE likelihood calculator for division 1 (single-precision)

      Initial log likelihoods and log prior probs for run 1:
         Chain 1 -- -2170.139470 -- -2100.835334
         Chain 2 -- -2220.479660 -- -2052.817914
         Chain 3 -- -2237.663831 -- -1880.406799
         Chain 4 -- -2134.003303 -- -2030.385648

      Initial log likelihoods and log prior probs for run 2:
         Chain 1 -- -2273.367741 -- -2019.242914
         Chain 2 -- -2139.117307 -- -1982.404604
         Chain 3 -- -2172.380217 -- -2026.423930
         Chain 4 -- -2242.446421 -- -1928.191970


      Using a relative burnin of 25.0 % for diagnostics

      Chain results (50000000 generations requested):

          0 -- [-2170.139] (-2220.480) (-2237.664) (-2134.003) * [-2273.368] (-2139.117) (-2172.380) (-2242.446) 
        500 -- [-2035.198] (-2060.305) (-2035.053) (-1997.110) * (-2096.033) [-1977.639] (-2049.550) (-2026.780) -- 0:00:00
       1000 -- [-1902.906] (-1918.244) (-1945.031) (-1929.396) * (-2027.964) [-1909.744] (-1983.662) (-1920.282) -- 13:53:19
       1500 -- [-1847.116] (-1908.664) (-1913.921) (-1902.235) * (-1961.587) [-1859.704] (-1908.530) (-1868.636) -- 9:15:32
       2000 -- [-1795.218] (-1817.707) (-1846.335) (-1840.381) * (-1839.223) [-1774.269] (-1868.335) (-1866.070) -- 6:56:39
       2500 -- [-1750.339] (-1789.310) (-1780.339) (-1822.545) * (-1791.546) [-1754.250] (-1842.524) (-1833.334) -- 11:06:38
       3000 -- [-1724.030] (-1750.626) (-1774.989) (-1766.303) * (-1746.758) [-1746.922] (-1842.494) (-1813.235) -- 9:15:31
       3500 -- (-1727.722) (-1743.158) (-1770.749) [-1732.911] * (-1729.063) [-1731.890] (-1819.073) (-1808.957) -- 7:56:09
       4000 -- (-1707.360) (-1755.526) (-1769.436) [-1722.456] * [-1707.344] (-1719.691) (-1809.327) (-1783.659) -- 10:24:57
       4500 -- (-1700.123) (-1747.383) (-1744.566) [-1711.912] * (-1693.025) [-1697.549] (-1797.463) (-1768.366) -- 9:15:30
       5000 -- (-1693.176) [-1717.102] (-1718.470) (-1701.953) * (-1694.911) [-1672.805] (-1792.096) (-1724.066) -- 8:19:56

      Average standard deviation of split frequencies: 0.112031

       5500 -- (-1700.277) [-1692.617] (-1701.853) (-1690.159) * (-1695.403) [-1654.738] (-1778.976) (-1698.806) -- 10:05:59
       6000 -- (-1705.601) [-1682.614] (-1690.873) (-1679.678) * (-1694.338) [-1652.400] (-1772.714) (-1680.403) -- 9:15:29
       6500 -- (-1690.203) [-1677.639] (-1677.350) (-1661.954) * (-1683.545) [-1653.836] (-1758.328) (-1680.485) -- 8:32:45
       7000 -- (-1672.259) (-1668.072) [-1671.462] (-1672.237) * (-1667.639) [-1660.187] (-1759.527) (-1669.952) -- 9:55:09
       7500 -- (-1662.730) (-1666.769) [-1667.586] (-1661.092) * (-1655.964) (-1649.796) (-1712.429) [-1665.138] -- 9:15:28
       8000 -- (-1679.150) (-1656.869) (-1670.735) [-1660.439] * (-1654.531) [-1645.931] (-1714.039) (-1667.041) -- 8:40:45
       8500 -- (-1652.552) (-1657.498) (-1648.630) [-1652.773] * (-1641.758) (-1655.217) (-1709.906) [-1652.190] -- 8:10:06
       9000 -- (-1655.468) (-1635.709) (-1637.826) [-1654.064] * (-1642.422) (-1650.926) (-1701.745) [-1651.321] -- 9:15:27
       9500 -- (-1652.812) (-1636.495) [-1642.853] (-1648.097) * (-1637.546) [-1642.078] (-1693.877) (-1652.107) -- 8:46:12
      10000 -- (-1662.104) (-1639.893) [-1647.884] (-1643.731) * (-1634.398) (-1639.860) (-1685.671) [-1646.025] -- 8:19:53

      Average standard deviation of split frequencies: 0.098656

      10500 -- (-1648.513) (-1648.340) (-1645.832) [-1633.280] * [-1644.259] (-1635.748) (-1676.474) (-1651.958) -- 9:15:26
      11000 -- (-1647.401) [-1635.961] (-1639.193) (-1631.750) * [-1644.187] (-1644.714) (-1679.117) (-1646.251) -- 8:50:11
      11500 -- (-1645.719) (-1639.710) (-1641.159) [-1639.837] * (-1645.574) (-1633.835) [-1662.145] (-1643.964) -- 8:27:07
      12000 -- [-1650.131] (-1642.972) (-1643.619) (-1641.988) * (-1633.532) (-1642.298) (-1664.528) [-1639.694] -- 9:15:25
      12500 -- (-1644.187) [-1637.728] (-1650.079) (-1643.180) * (-1632.726) (-1641.869) (-1660.975) [-1636.760] -- 8:53:12
      13000 -- (-1631.690) (-1639.983) [-1649.685] (-1636.348) * (-1651.298) [-1634.388] (-1676.073) (-1630.782) -- 8:32:41
      13500 -- [-1633.706] (-1636.749) (-1636.417) (-1637.921) * (-1637.187) (-1629.835) (-1664.525) [-1624.817] -- 8:13:41
      14000 -- (-1632.444) [-1641.019] (-1637.359) (-1630.841) * (-1619.506) (-1631.417) (-1651.193) [-1625.324] -- 8:55:33
      14500 -- [-1636.874] (-1643.358) (-1630.596) (-1626.943) * (-1618.189) [-1630.108] (-1651.949) (-1625.255) -- 8:37:05
      15000 -- [-1638.362] (-1632.344) (-1625.918) (-1624.855) * (-1620.366) (-1632.876) (-1646.662) [-1627.634] -- 8:19:50

      Average standard deviation of split frequencies: 0.080924

      15500 -- (-1644.771) [-1628.904] (-1632.507) (-1627.000) * (-1630.413) (-1633.675) (-1646.806) [-1623.494] -- 8:57:28
      16000 -- (-1648.345) (-1635.007) [-1632.820] (-1622.196) * (-1631.119) (-1629.391) (-1650.621) [-1622.717] -- 8:40:40
      16500 -- (-1644.847) (-1629.768) [-1633.868] (-1634.307) * (-1630.165) (-1639.246) (-1640.968) [-1632.586] -- 8:24:53
      17000 -- (-1640.273) (-1630.596) (-1624.725) [-1626.519] * (-1626.684) [-1632.566] (-1644.288) (-1635.288) -- 8:59:01
      17500 -- (-1644.950) (-1632.631) (-1627.094) [-1618.744] * [-1620.317] (-1634.997) (-1648.106) (-1630.089) -- 8:43:37
      18000 -- (-1639.391) (-1633.160) (-1621.406) [-1620.629] * (-1624.115) (-1639.958) (-1647.457) [-1620.910] -- 8:29:04
      18500 -- (-1643.800) (-1635.355) [-1619.973] (-1624.772) * (-1620.889) [-1631.786] (-1645.907) (-1627.240) -- 9:00:20
      19000 -- [-1637.347] (-1637.410) (-1626.749) (-1622.413) * (-1626.903) (-1632.064) [-1644.472] (-1626.884) -- 8:46:06
      19500 -- (-1637.418) (-1636.866) (-1629.327) [-1623.739] * (-1620.936) [-1618.464] (-1644.423) (-1623.423) -- 8:32:37
      20000 -- [-1639.146] (-1638.047) (-1624.888) (-1617.549) * (-1623.186) (-1627.142) [-1639.606] (-1626.765) -- 9:01:27

      Average standard deviation of split frequencies: 0.069752

      20500 -- (-1639.493) (-1630.932) (-1621.143) [-1619.885] * (-1623.960) (-1623.496) [-1636.540] (-1629.717) -- 8:48:14
      21000 -- (-1634.701) (-1626.426) (-1621.268) [-1621.714] * (-1627.792) [-1624.409] (-1640.621) (-1629.779) -- 8:35:39
      21500 -- [-1634.360] (-1626.401) (-1622.835) (-1623.186) * (-1625.422) [-1628.634] (-1641.851) (-1622.329) -- 8:23:39
      22000 -- (-1634.906) (-1632.107) [-1619.197] (-1630.154) * (-1623.680) (-1625.143) (-1636.213) [-1624.629] -- 8:50:04
      22500 -- (-1642.647) (-1629.051) (-1612.239) [-1623.172] * (-1622.788) (-1625.043) (-1639.304) [-1625.053] -- 8:38:17
      23000 -- (-1643.190) (-1626.661) (-1622.211) [-1623.078] * (-1621.291) [-1628.040] (-1640.726) (-1629.447) -- 8:27:00
      23500 -- (-1639.975) (-1628.348) [-1631.070] (-1628.341) * (-1622.752) [-1627.644] (-1637.260) (-1622.348) -- 8:51:39
      24000 -- (-1641.804) (-1639.612) [-1625.472] (-1630.117) * (-1618.159) (-1633.008) (-1638.340) [-1624.641] -- 8:40:35
      24500 -- (-1646.763) (-1636.166) (-1628.737) [-1626.809] * (-1621.413) [-1626.688] (-1643.745) (-1630.044) -- 8:29:57
      25000 -- [-1631.966] (-1628.739) (-1623.558) (-1623.446) * (-1619.650) [-1627.544] (-1644.552) (-1633.124) -- 8:53:04

      Average standard deviation of split frequencies: 0.050927

      25500 -- (-1639.330) [-1629.229] (-1626.972) (-1624.867) * (-1620.381) (-1637.334) (-1634.747) [-1627.677] -- 8:42:36
      26000 -- (-1631.569) [-1633.585] (-1625.737) (-1625.399) * (-1628.065) [-1632.707] (-1635.320) (-1628.413) -- 8:32:33
      26500 -- (-1636.299) [-1632.150] (-1622.958) (-1625.674) * (-1627.827) [-1628.880] (-1633.538) (-1628.671) -- 8:22:52
      27000 -- [-1631.140] (-1624.391) (-1630.768) (-1630.109) * (-1625.737) [-1621.409] (-1627.576) (-1622.404) -- 8:44:24
      27500 -- (-1633.578) [-1631.335] (-1627.674) (-1635.135) * (-1622.827) (-1624.649) (-1629.400) [-1626.154] -- 8:34:52
      28000 -- (-1638.120) [-1630.679] (-1631.290) (-1630.853) * (-1618.745) (-1631.066) (-1637.632) [-1631.229] -- 8:25:40
      28500 -- (-1634.957) [-1631.046] (-1622.464) (-1630.832) * (-1616.678) (-1628.261) (-1629.060) [-1632.429] -- 8:46:00
      29000 -- (-1631.657) [-1637.586] (-1620.878) (-1633.059) * (-1621.989) (-1627.032) (-1633.717) [-1626.980] -- 8:36:56
      29500 -- (-1629.615) [-1633.648] (-1618.176) (-1634.047) * (-1613.046) (-1621.476) (-1640.683) [-1630.970] -- 8:28:10
      30000 -- (-1629.254) (-1638.267) (-1618.202) [-1635.161] * (-1615.673) (-1623.568) (-1642.016) [-1625.762] -- 8:47:27

      Average standard deviation of split frequencies: 0.045184

      30500 -- (-1626.110) (-1646.373) (-1623.107) [-1622.984] * (-1612.178) (-1626.580) (-1630.760) [-1624.148] -- 8:38:48
      31000 -- (-1630.488) (-1643.223) (-1625.422) [-1622.493] * (-1608.881) (-1620.603) [-1634.541] (-1619.161) -- 8:30:26
      31500 -- (-1625.234) [-1641.091] (-1633.443) (-1624.347) * (-1615.082) (-1629.760) (-1626.678) [-1624.005] -- 8:22:19
      32000 -- [-1630.377] (-1643.496) (-1626.244) (-1625.035) * (-1617.122) [-1628.775] (-1625.005) (-1631.930) -- 8:40:30
      32500 -- [-1623.457] (-1640.795) (-1625.775) (-1629.432) * (-1619.068) [-1635.998] (-1630.401) (-1623.098) -- 8:32:29
      33000 -- [-1621.253] (-1642.038) (-1626.006) (-1624.292) * (-1615.867) [-1627.640] (-1624.122) (-1627.122) -- 8:24:43
      33500 -- [-1631.218] (-1636.827) (-1630.492) (-1626.482) * (-1618.219) (-1624.851) [-1625.008] (-1626.206) -- 8:42:02
      34000 -- (-1620.645) [-1631.966] (-1624.452) (-1617.398) * [-1617.127] (-1631.663) (-1628.450) (-1629.412) -- 8:34:21
      34500 -- (-1633.802) [-1631.703] (-1625.528) (-1616.000) * (-1612.340) (-1628.689) [-1629.158] (-1618.949) -- 8:26:53
      35000 -- [-1629.597] (-1632.450) (-1622.868) (-1620.046) * (-1616.530) [-1623.787] (-1625.774) (-1621.549) -- 8:19:38

      Average standard deviation of split frequencies: 0.044006

      35500 -- [-1629.893] (-1633.028) (-1620.917) (-1620.353) * (-1626.020) [-1622.094] (-1634.443) (-1628.942) -- 8:36:03
      36000 -- [-1630.806] (-1629.682) (-1623.493) (-1623.861) * (-1625.899) [-1620.363] (-1628.643) (-1626.518) -- 8:28:53
      36500 -- [-1633.879] (-1632.904) (-1626.242) (-1624.479) * (-1622.830) [-1625.381] (-1629.467) (-1635.199) -- 8:21:54
      37000 -- [-1641.023] (-1631.137) (-1630.655) (-1619.895) * (-1621.825) [-1627.061] (-1623.654) (-1635.200) -- 8:37:38
      37500 -- (-1638.695) (-1633.566) [-1624.794] (-1619.097) * (-1620.631) [-1625.656] (-1619.740) (-1625.876) -- 8:30:43
      38000 -- [-1638.861] (-1625.290) (-1624.876) (-1623.967) * (-1617.694) [-1620.540] (-1625.644) (-1631.854) -- 8:24:00
      38500 -- [-1634.797] (-1625.814) (-1627.128) (-1620.681) * (-1616.140) [-1619.581] (-1635.231) (-1628.145) -- 8:39:04
      39000 -- (-1640.233) [-1632.000] (-1631.704) (-1625.124) * (-1628.786) [-1624.039] (-1629.797) (-1629.504) -- 8:32:25
      39500 -- [-1637.049] (-1627.690) (-1630.308) (-1632.406) * (-1627.945) [-1628.164] (-1620.207) (-1626.192) -- 8:25:55
      40000 -- [-1634.732] (-1627.377) (-1628.422) (-1631.956) * [-1623.952] (-1623.633) (-1620.428) (-1623.352) -- 8:19:35

      Average standard deviation of split frequencies: 0.041063

      40500 -- [-1632.262] (-1633.965) (-1630.047) (-1636.264) * (-1626.142) (-1624.648) (-1616.070) [-1624.018] -- 8:33:59
      41000 -- [-1629.981] (-1632.605) (-1623.367) (-1638.167) * (-1619.862) [-1621.947] (-1618.774) (-1632.125) -- 8:27:42
      41500 -- [-1637.912] (-1623.448) (-1632.150) (-1629.929) * [-1616.133] (-1628.598) (-1620.022) (-1640.742) -- 8:21:35
      42000 -- [-1642.481] (-1624.606) (-1622.975) (-1629.385) * (-1622.736) (-1621.478) [-1617.593] (-1636.926) -- 8:35:26
      42500 -- [-1639.340] (-1628.806) (-1624.708) (-1632.840) * (-1618.178) (-1626.378) [-1615.233] (-1628.860) -- 8:29:22
      43000 -- [-1629.415] (-1623.918) (-1624.218) (-1635.033) * (-1620.342) [-1628.738] (-1626.510) (-1629.631) -- 8:23:26
      43500 -- [-1630.676] (-1622.246) (-1626.858) (-1632.789) * (-1623.939) [-1624.077] (-1625.019) (-1630.458) -- 8:17:39
      44000 -- [-1630.597] (-1631.982) (-1632.204) (-1623.352) * [-1618.073] (-1631.399) (-1622.257) (-1630.603) -- 8:30:54
      44500 -- [-1628.695] (-1630.932) (-1624.550) (-1626.838) * (-1620.585) [-1625.233] (-1618.954) (-1634.465) -- 8:25:10
      45000 -- [-1631.425] (-1616.923) (-1626.104) (-1629.205) * (-1617.807) [-1624.453] (-1617.961) (-1636.493) -- 8:19:32

      Average standard deviation of split frequencies: 0.038430

      45500 -- [-1630.814] (-1620.359) (-1622.511) (-1625.321) * (-1619.774) [-1629.729] (-1620.047) (-1629.851) -- 8:32:21
      46000 -- [-1632.372] (-1624.094) (-1626.046) (-1620.974) * (-1615.661) [-1628.388] (-1624.629) (-1617.878) -- 8:26:46
      46500 -- (-1638.072) (-1626.143) (-1625.628) [-1623.924] * (-1619.771) [-1625.421] (-1628.207) (-1631.235) -- 8:21:19
      47000 -- [-1629.956] (-1609.568) (-1630.486) (-1621.705) * (-1625.785) (-1629.730) (-1628.687) [-1626.994] -- 8:33:42
      47500 -- [-1630.793] (-1619.157) (-1630.416) (-1625.434) * (-1625.442) [-1625.392] (-1623.998) (-1628.007) -- 8:28:17
      48000 -- [-1623.689] (-1621.177) (-1619.614) (-1620.931) * (-1629.180) [-1629.454] (-1626.684) (-1628.993) -- 8:22:59
      48500 -- [-1630.183] (-1619.176) (-1623.778) (-1626.516) * (-1628.079) [-1628.982] (-1626.885) (-1626.757) -- 8:17:47
      49000 -- [-1631.693] (-1610.984) (-1625.775) (-1622.611) * (-1628.874) (-1633.813) [-1618.448] (-1626.110) -- 8:29:42
      49500 -- [-1637.840] (-1615.978) (-1623.686) (-1630.410) * (-1624.095) [-1630.529] (-1619.426) (-1622.768) -- 8:24:33
      50000 -- [-1636.178] (-1625.086) (-1623.601) (-1629.344) * (-1628.498) [-1621.631] (-1620.151) (-1621.303) -- 8:19:29

      Average standard deviation of split frequencies: 0.036270

      50500 -- [-1628.908] (-1622.297) (-1624.770) (-1626.388) * (-1625.876) [-1628.572] (-1623.088) (-1630.384) -- 8:31:02
      51000 -- [-1633.621] (-1624.666) (-1623.792) (-1628.765) * (-1628.297) [-1620.317] (-1633.365) (-1626.129) -- 8:26:01
      51500 -- [-1630.671] (-1626.132) (-1620.928) (-1629.100) * (-1616.242) (-1620.217) [-1630.398] (-1624.424) -- 8:21:06
      52000 -- [-1630.493] (-1614.691) (-1620.952) (-1621.488) * (-1626.688) (-1626.613) (-1624.125) [-1620.349] -- 8:16:16
      52500 -- [-1636.187] (-1620.946) (-1631.546) (-1620.265) * (-1624.061) (-1641.408) [-1619.285] (-1623.283) -- 8:27:24
      53000 -- [-1627.646] (-1616.394) (-1631.924) (-1620.542) * (-1622.836) (-1628.465) (-1629.070) [-1620.732] -- 8:22:36
      53500 -- [-1635.225] (-1613.680) (-1635.440) (-1628.749) * (-1620.679) (-1624.504) [-1634.077] (-1621.980) -- 8:17:54
      54000 -- [-1638.914] (-1614.347) (-1623.115) (-1623.110) * (-1621.825) [-1621.137] (-1627.488) (-1625.244) -- 8:28:42
      54500 -- [-1639.150] (-1606.736) (-1615.799) (-1627.705) * [-1617.848] (-1618.320) (-1625.449) (-1625.845) -- 8:24:02
      55000 -- [-1642.127] (-1609.199) (-1616.022) (-1626.830) * (-1619.115) [-1621.331] (-1622.793) (-1622.136) -- 8:19:26

      Average standard deviation of split frequencies: 0.037445

      55500 -- [-1634.054] (-1607.158) (-1625.896) (-1616.924) * (-1623.929) (-1629.987) (-1617.108) [-1621.823] -- 8:14:56
      56000 -- (-1627.527) (-1611.733) [-1627.397] (-1621.274) * (-1625.791) [-1624.773] (-1623.112) (-1623.517) -- 8:25:23
      56500 -- [-1628.548] (-1607.927) (-1631.617) (-1619.281) * (-1619.928) [-1626.621] (-1629.058) (-1631.719) -- 8:20:54
      57000 -- [-1636.026] (-1603.181) (-1633.118) (-1616.883) * (-1616.560) [-1623.225] (-1627.380) (-1630.301) -- 8:16:30
      57500 -- (-1637.821) [-1602.737] (-1628.161) (-1622.311) * (-1617.467) [-1621.421] (-1621.581) (-1625.703) -- 8:26:39
      58000 -- [-1635.219] (-1603.706) (-1629.695) (-1624.689) * (-1613.440) [-1626.323] (-1616.726) (-1629.550) -- 8:22:17
      58500 -- [-1640.900] (-1608.348) (-1617.433) (-1621.950) * (-1619.258) [-1625.554] (-1620.499) (-1634.720) -- 8:17:59
      59000 -- (-1633.589) (-1619.231) [-1619.643] (-1632.491) * (-1621.410) [-1623.520] (-1620.803) (-1634.505) -- 8:27:52
      59500 -- (-1634.051) [-1614.182] (-1618.496) (-1625.852) * (-1614.403) [-1625.972] (-1621.835) (-1627.445) -- 8:23:36
      60000 -- (-1633.463) (-1608.465) [-1619.503] (-1624.535) * (-1615.309) [-1625.222] (-1615.319) (-1632.609) -- 8:19:23

      Average standard deviation of split frequencies: 0.033399

      60500 -- [-1633.450] (-1611.723) (-1623.466) (-1624.781) * (-1624.104) [-1623.551] (-1615.113) (-1631.449) -- 8:15:16
      61000 -- [-1632.400] (-1608.574) (-1633.223) (-1626.325) * (-1621.247) (-1630.622) (-1614.664) [-1626.139] -- 8:24:50
      61500 -- [-1625.490] (-1600.806) (-1624.391) (-1623.273) * (-1632.022) [-1625.624] (-1611.839) (-1625.619) -- 8:20:44
      62000 -- (-1632.892) (-1607.561) (-1623.965) [-1615.627] * (-1623.669) [-1625.868] (-1612.179) (-1633.507) -- 8:16:41
      62500 -- [-1629.083] (-1602.623) (-1619.343) (-1622.959) * (-1635.001) (-1626.614) (-1617.343) [-1625.303] -- 8:26:02
      63000 -- [-1634.585] (-1602.672) (-1629.006) (-1616.447) * [-1621.670] (-1630.177) (-1608.010) (-1630.491) -- 8:22:00
      63500 -- (-1643.200) (-1612.837) (-1625.451) [-1611.355] * [-1623.573] (-1622.265) (-1614.591) (-1633.167) -- 8:18:03
      64000 -- [-1628.759] (-1610.076) (-1621.345) (-1621.275) * (-1620.164) (-1628.604) (-1614.326) [-1622.226] -- 8:14:09
      64500 -- [-1632.791] (-1607.510) (-1623.987) (-1613.141) * [-1623.094] (-1629.950) (-1613.229) (-1623.682) -- 8:23:13
      65000 -- [-1626.396] (-1606.562) (-1630.305) (-1622.212) * [-1620.954] (-1627.975) (-1617.918) (-1637.298) -- 8:19:20

      Average standard deviation of split frequencies: 0.034865

      65500 -- [-1620.587] (-1600.199) (-1625.482) (-1624.747) * (-1622.353) [-1627.231] (-1620.921) (-1630.783) -- 8:15:31
      66000 -- [-1627.453] (-1605.395) (-1630.388) (-1624.659) * (-1629.715) (-1635.961) (-1623.409) [-1632.376] -- 8:24:23
      66500 -- (-1624.826) (-1603.805) [-1629.071] (-1625.399) * (-1622.735) [-1628.693] (-1606.126) (-1621.908) -- 8:20:35
      67000 -- [-1624.500] (-1606.498) (-1622.464) (-1626.622) * (-1614.857) [-1632.008] (-1610.000) (-1613.129) -- 8:16:50
      67500 -- (-1630.361) (-1618.441) [-1621.453] (-1633.961) * (-1619.416) (-1635.914) (-1609.740) [-1620.352] -- 8:25:29
      68000 -- (-1629.960) (-1613.632) [-1616.547] (-1626.683) * (-1616.782) [-1639.144] (-1614.278) (-1621.410) -- 8:21:46
      68500 -- [-1634.658] (-1609.598) (-1615.423) (-1613.205) * (-1621.144) [-1633.700] (-1612.309) (-1627.331) -- 8:18:06
      69000 -- [-1635.540] (-1619.002) (-1617.869) (-1613.733) * (-1627.692) [-1629.758] (-1613.697) (-1630.633) -- 8:14:29
      69500 -- [-1628.245] (-1615.602) (-1617.543) (-1622.319) * (-1626.118) [-1625.960] (-1613.483) (-1630.323) -- 8:22:53
      70000 -- (-1626.221) (-1605.390) [-1623.627] (-1628.033) * (-1622.691) [-1633.692] (-1618.357) (-1623.146) -- 8:19:17

      Average standard deviation of split frequencies: 0.031378

      70500 -- [-1622.573] (-1617.171) (-1624.679) (-1630.362) * (-1622.670) [-1620.770] (-1619.720) (-1633.080) -- 8:15:45
      71000 -- [-1619.881] (-1608.894) (-1623.578) (-1618.814) * (-1625.033) [-1621.282] (-1633.283) (-1635.030) -- 8:23:58
      71500 -- (-1620.795) (-1609.885) [-1622.864] (-1625.196) * (-1624.780) (-1625.156) (-1621.171) [-1629.325] -- 8:20:26
      72000 -- (-1624.856) (-1612.902) [-1623.021] (-1619.468) * (-1620.863) (-1630.888) (-1629.866) [-1626.362] -- 8:16:58
      72500 -- (-1633.456) (-1609.866) (-1622.037) [-1627.280] * (-1625.341) (-1637.690) (-1626.333) [-1627.708] -- 8:13:32
      73000 -- [-1637.576] (-1600.352) (-1623.721) (-1618.666) * [-1624.261] (-1642.260) (-1624.648) (-1629.292) -- 8:21:32
      73500 -- (-1630.135) (-1606.631) [-1615.891] (-1626.451) * (-1622.892) (-1639.406) (-1630.048) [-1629.469] -- 8:18:07
      74000 -- (-1631.927) (-1603.990) [-1612.937] (-1625.796) * (-1628.050) [-1638.640] (-1637.452) (-1630.491) -- 8:14:45
      74500 -- [-1625.586] (-1604.369) (-1616.311) (-1623.422) * (-1629.071) [-1632.001] (-1629.302) (-1631.623) -- 8:22:36
      75000 -- [-1628.895] (-1611.113) (-1617.749) (-1617.501) * (-1619.777) [-1637.936] (-1623.917) (-1633.456) -- 8:19:14

      Average standard deviation of split frequencies: 0.031916

      75500 -- (-1628.355) (-1623.768) [-1617.913] (-1615.635) * (-1616.494) [-1638.611] (-1631.927) (-1635.296) -- 8:15:56
      76000 -- (-1631.038) (-1597.461) [-1611.849] (-1619.513) * (-1617.198) [-1643.431] (-1624.500) (-1631.795) -- 8:12:40
      76500 -- (-1635.933) (-1601.053) [-1618.936] (-1611.439) * (-1631.287) [-1633.949] (-1622.085) (-1625.437) -- 8:20:19
      77000 -- [-1635.490] (-1603.810) (-1616.821) (-1613.399) * (-1625.793) [-1630.037] (-1620.218) (-1624.376) -- 8:17:04
      77500 -- (-1640.108) (-1614.604) [-1625.144] (-1608.509) * (-1625.505) (-1637.402) (-1624.895) [-1626.538] -- 8:13:51
      78000 -- [-1634.813] (-1615.766) (-1619.809) (-1609.662) * (-1630.510) [-1626.942] (-1617.729) (-1628.484) -- 8:21:21
      78500 -- (-1630.689) (-1605.756) [-1623.735] (-1607.681) * (-1627.799) (-1628.591) (-1619.188) [-1624.474] -- 8:18:09
      79000 -- [-1621.565] (-1607.512) (-1619.178) (-1614.861) * (-1626.839) [-1629.964] (-1618.470) (-1629.697) -- 8:14:59
      79500 -- [-1618.197] (-1607.956) (-1628.092) (-1612.335) * (-1630.551) [-1628.647] (-1622.489) (-1624.363) -- 8:11:52
      80000 -- [-1624.949] (-1610.982) (-1632.148) (-1599.806) * (-1631.453) [-1629.004] (-1619.206) (-1632.256) -- 8:19:11

      Average standard deviation of split frequencies: 0.027654

      80500 -- [-1631.323] (-1610.944) (-1631.591) (-1601.193) * (-1627.438) (-1628.449) (-1622.179) [-1624.300] -- 8:16:05
      81000 -- (-1636.225) (-1611.918) [-1625.919] (-1606.473) * (-1628.098) (-1634.427) (-1629.210) [-1623.142] -- 8:13:01
      81500 -- [-1638.150] (-1613.673) (-1626.151) (-1603.174) * (-1636.539) [-1629.078] (-1625.567) (-1623.033) -- 8:20:12
      82000 -- [-1642.072] (-1607.904) (-1622.626) (-1605.942) * (-1626.306) [-1630.384] (-1620.565) (-1618.927) -- 8:17:09
      82500 -- [-1647.882] (-1610.325) (-1628.343) (-1612.867) * (-1632.549) [-1629.593] (-1621.430) (-1621.195) -- 8:14:07
      83000 -- (-1646.835) (-1607.752) [-1631.276] (-1611.114) * (-1626.450) [-1628.355] (-1620.175) (-1625.500) -- 8:21:10
      83500 -- [-1632.825] (-1616.295) (-1632.725) (-1618.864) * (-1623.017) (-1640.370) (-1619.414) [-1620.553] -- 8:18:10
      84000 -- [-1629.057] (-1606.969) (-1632.813) (-1617.632) * (-1613.174) [-1634.037] (-1609.435) (-1622.030) -- 8:15:11
      84500 -- (-1634.053) (-1613.744) [-1620.015] (-1617.731) * (-1617.822) [-1631.833] (-1613.448) (-1617.206) -- 8:12:15
      85000 -- (-1630.992) (-1613.169) [-1620.198] (-1625.028) * (-1615.042) (-1633.889) (-1612.991) [-1623.354] -- 8:19:08

      Average standard deviation of split frequencies: 0.025195

      85500 -- [-1629.285] (-1615.008) (-1618.466) (-1618.949) * (-1621.976) [-1634.334] (-1616.304) (-1633.564) -- 8:16:13
      86000 -- (-1630.311) (-1621.097) [-1633.111] (-1612.036) * (-1631.809) [-1627.613] (-1614.294) (-1639.758) -- 8:13:20
      86500 -- [-1621.196] (-1609.717) (-1629.994) (-1606.875) * (-1628.754) [-1631.219] (-1613.406) (-1631.714) -- 8:20:05
      87000 -- (-1621.762) (-1610.772) [-1628.568] (-1607.321) * (-1624.579) [-1639.600] (-1616.563) (-1634.769) -- 8:17:13
      87500 -- [-1632.865] (-1609.915) (-1630.112) (-1615.524) * (-1631.469) (-1635.552) (-1613.307) [-1623.719] -- 8:14:22
      88000 -- (-1630.311) (-1622.598) [-1623.220] (-1610.707) * (-1622.895) [-1635.465] (-1610.237) (-1626.344) -- 8:11:33
      88500 -- [-1630.925] (-1611.408) (-1627.931) (-1618.377) * (-1621.385) (-1635.597) (-1614.992) [-1626.698] -- 8:18:10
      89000 -- [-1628.512] (-1611.694) (-1625.098) (-1615.689) * (-1629.972) [-1630.682] (-1616.019) (-1627.780) -- 8:15:22
      89500 -- [-1631.211] (-1607.317) (-1633.965) (-1614.705) * (-1628.910) [-1632.704] (-1632.297) (-1627.757) -- 8:12:35
      90000 -- (-1630.952) (-1607.016) [-1631.690] (-1613.534) * (-1619.658) (-1639.333) [-1617.163] (-1628.617) -- 8:19:05

      Average standard deviation of split frequencies: 0.023807

      90500 -- [-1633.366] (-1610.852) (-1622.661) (-1614.902) * (-1636.946) [-1630.283] (-1616.141) (-1635.210) -- 8:16:20
      91000 -- [-1638.651] (-1607.184) (-1621.901) (-1624.035) * (-1629.756) [-1631.180] (-1620.667) (-1632.971) -- 8:13:36
      91500 -- (-1640.857) (-1609.732) [-1619.928] (-1622.774) * (-1623.398) [-1632.619] (-1614.957) (-1633.696) -- 8:10:54
      92000 -- (-1638.172) (-1604.564) [-1621.208] (-1617.696) * (-1621.540) [-1630.543] (-1616.998) (-1631.848) -- 8:17:16
      92500 -- (-1630.513) [-1615.671] (-1615.500) (-1612.053) * (-1618.889) [-1641.579] (-1615.071) (-1630.483) -- 8:14:34
      93000 -- [-1633.802] (-1611.830) (-1624.904) (-1614.270) * (-1623.535) [-1646.995] (-1617.368) (-1631.742) -- 8:11:54
      93500 -- [-1634.990] (-1614.459) (-1623.638) (-1607.684) * (-1615.835) [-1641.128] (-1608.855) (-1631.538) -- 8:18:10
      94000 -- (-1633.845) [-1612.174] (-1626.271) (-1612.587) * (-1615.645) [-1644.247] (-1616.820) (-1626.490) -- 8:15:31
      94500 -- [-1624.919] (-1600.590) (-1623.480) (-1626.020) * (-1623.088) [-1625.199] (-1620.623) (-1635.938) -- 8:12:53
      95000 -- [-1623.744] (-1603.288) (-1620.219) (-1626.326) * (-1608.585) [-1631.756] (-1618.705) (-1633.409) -- 8:10:17

      Average standard deviation of split frequencies: 0.024294

      95500 -- [-1629.172] (-1605.877) (-1614.230) (-1615.289) * [-1610.949] (-1637.435) (-1612.320) (-1630.142) -- 8:16:25
      96000 -- (-1629.794) (-1602.715) [-1607.729] (-1618.257) * [-1608.419] (-1625.202) (-1617.706) (-1630.619) -- 8:13:50
      96500 -- [-1623.445] (-1608.090) (-1619.531) (-1622.622) * (-1623.090) [-1627.668] (-1620.946) (-1637.922) -- 8:11:16
      97000 -- (-1623.707) [-1611.772] (-1626.207) (-1622.649) * (-1617.189) [-1630.939] (-1620.725) (-1633.887) -- 8:17:18
      97500 -- (-1620.886) (-1606.370) [-1626.873] (-1609.223) * [-1624.915] (-1633.970) (-1623.048) (-1631.184) -- 8:14:45
      98000 -- (-1626.642) (-1611.523) [-1621.954] (-1616.501) * (-1618.535) [-1624.477] (-1626.615) (-1629.749) -- 8:12:13
      98500 -- [-1629.514] (-1614.073) (-1614.264) (-1609.140) * (-1617.386) [-1621.637] (-1614.502) (-1615.158) -- 8:09:43
      99000 -- (-1621.725) (-1617.025) [-1612.948] (-1614.969) * [-1620.688] (-1621.191) (-1611.275) (-1613.237) -- 8:15:38
      99500 -- [-1623.590] (-1616.272) (-1619.556) (-1614.880) * (-1629.098) [-1623.710] (-1601.020) (-1627.193) -- 8:13:09
      100000 -- [-1628.144] (-1627.628) (-1617.308) (-1619.961) * (-1619.680) [-1627.872] (-1599.172) (-1625.413) -- 8:10:41

      Average standard deviation of split frequencies: 0.025839

      100500 -- (-1623.037) (-1623.168) [-1623.046] (-1630.836) * (-1615.559) [-1624.287] (-1606.794) (-1614.248) -- 8:16:30
      101000 -- (-1625.244) (-1630.527) [-1613.193] (-1612.235) * (-1613.895) [-1636.424] (-1604.648) (-1621.111) -- 8:14:02
      101500 -- (-1632.347) (-1607.057) [-1615.771] (-1618.934) * (-1620.534) (-1624.785) (-1607.416) [-1615.095] -- 8:11:36
      102000 -- [-1631.751] (-1608.671) (-1614.004) (-1613.466) * [-1615.521] (-1629.845) (-1611.679) (-1616.411) -- 8:09:11
      102500 -- (-1635.235) (-1602.496) [-1618.174] (-1611.377) * (-1621.496) [-1628.111] (-1612.867) (-1611.292) -- 8:14:55
      103000 -- (-1637.381) (-1599.566) [-1625.921] (-1616.349) * (-1619.809) [-1624.656] (-1607.632) (-1612.951) -- 8:12:30
      103500 -- [-1633.939] (-1612.994) (-1631.303) (-1605.098) * (-1617.607) [-1629.275] (-1615.764) (-1609.720) -- 8:10:07
      104000 -- (-1636.000) (-1620.006) [-1628.257] (-1607.818) * (-1615.576) [-1633.668] (-1612.086) (-1612.263) -- 8:15:45
      104500 -- [-1633.859] (-1614.634) (-1627.064) (-1618.265) * (-1620.122) (-1633.803) (-1614.945) [-1607.289] -- 8:13:23
      105000 -- (-1632.032) (-1608.127) [-1621.129] (-1620.802) * (-1625.015) [-1630.369] (-1615.973) (-1611.670) -- 8:11:01

      Average standard deviation of split frequencies: 0.028266

      105500 -- (-1631.924) (-1604.126) [-1628.299] (-1613.036) * (-1619.980) [-1637.134] (-1611.921) (-1605.874) -- 8:08:41
      106000 -- [-1625.442] (-1613.708) (-1625.695) (-1615.593) * (-1610.646) (-1632.691) (-1608.264) [-1615.760] -- 8:14:13
      106500 -- (-1629.872) (-1620.522) [-1618.904] (-1606.242) * (-1616.407) [-1632.148] (-1610.539) (-1606.184) -- 8:11:54
      107000 -- (-1631.861) [-1618.638] (-1615.066) (-1607.262) * (-1624.612) (-1625.172) (-1617.014) [-1609.574] -- 8:09:36
      107500 -- (-1628.571) (-1611.631) [-1620.990] (-1615.246) * (-1625.903) [-1621.972] (-1619.459) (-1604.672) -- 8:15:03
      108000 -- [-1619.894] (-1606.877) (-1628.766) (-1621.596) * (-1622.902) [-1618.285] (-1622.089) (-1611.795) -- 8:12:45
      108500 -- [-1623.403] (-1607.810) (-1632.698) (-1603.957) * [-1638.676] (-1621.450) (-1619.510) (-1614.974) -- 8:10:29
      109000 -- [-1625.091] (-1605.457) (-1622.494) (-1612.638) * (-1637.030) [-1617.672] (-1614.214) (-1620.404) -- 8:08:13
      109500 -- (-1623.723) (-1611.641) [-1613.810] (-1608.172) * (-1634.917) [-1624.075] (-1617.315) (-1618.612) -- 8:13:35
      110000 -- [-1631.433] (-1617.542) (-1617.720) (-1604.879) * (-1631.390) [-1621.035] (-1624.986) (-1614.923) -- 8:11:20

      Average standard deviation of split frequencies: 0.030795

      110500 -- (-1631.108) (-1619.990) [-1621.860] (-1608.575) * (-1630.003) [-1627.573] (-1622.061) (-1615.400) -- 8:09:06
      111000 -- (-1631.565) (-1617.267) [-1628.196] (-1607.676) * (-1633.991) [-1632.832] (-1624.220) (-1624.812) -- 8:14:23
      111500 -- [-1621.727] (-1599.821) (-1623.741) (-1600.920) * (-1629.251) [-1626.270] (-1621.436) (-1614.804) -- 8:12:10
      112000 -- (-1623.372) [-1606.923] (-1624.874) (-1608.433) * [-1631.054] (-1627.779) (-1621.595) (-1612.749) -- 8:09:58
      112500 -- [-1626.972] (-1605.845) (-1627.266) (-1604.634) * [-1632.980] (-1632.012) (-1616.473) (-1607.393) -- 8:15:10
      113000 -- (-1632.799) (-1613.682) [-1616.275] (-1619.641) * (-1629.058) [-1631.187] (-1615.238) (-1611.988) -- 8:12:59
      113500 -- (-1632.553) (-1604.748) [-1617.237] (-1610.845) * (-1629.385) (-1628.404) (-1614.522) [-1609.949] -- 8:10:48
      114000 -- [-1630.766] (-1608.602) (-1612.069) (-1611.905) * (-1622.254) [-1638.806] (-1612.446) (-1607.501) -- 8:08:38
      114500 -- [-1628.156] (-1611.224) (-1624.730) (-1609.855) * [-1619.648] (-1633.989) (-1615.096) (-1612.855) -- 8:13:46
      115000 -- (-1634.743) (-1612.459) [-1626.022] (-1600.683) * (-1623.840) [-1628.542] (-1607.641) (-1613.575) -- 8:11:37

      Average standard deviation of split frequencies: 0.031003

      115500 -- (-1621.173) (-1602.611) [-1624.235] (-1600.044) * (-1624.571) [-1632.730] (-1608.974) (-1625.214) -- 8:09:29
      116000 -- [-1616.374] (-1614.901) (-1623.439) (-1601.660) * (-1624.851) [-1628.333] (-1621.238) (-1620.429) -- 8:14:32
      116500 -- (-1622.687) (-1616.128) [-1615.390] (-1603.908) * (-1637.598) (-1630.922) [-1619.560] (-1614.573) -- 8:12:24
      117000 -- [-1627.027] (-1614.256) (-1620.486) (-1600.281) * (-1628.667) [-1629.391] (-1616.251) (-1631.697) -- 8:10:18
      117500 -- (-1623.068) (-1616.265) [-1624.377] (-1595.646) * (-1625.139) [-1621.971] (-1620.277) (-1613.681) -- 8:08:12
      118000 -- (-1621.638) (-1614.172) [-1624.259] (-1603.361) * (-1621.381) [-1620.078] (-1615.275) (-1620.767) -- 8:13:11
      118500 -- (-1627.940) (-1608.790) [-1630.247] (-1602.817) * (-1630.225) [-1619.052] (-1613.939) (-1617.276) -- 8:11:05
      119000 -- (-1623.738) (-1608.039) [-1624.229] (-1604.853) * (-1627.344) [-1625.509] (-1615.461) (-1606.694) -- 8:09:01
      119500 -- (-1627.738) (-1614.804) [-1617.116] (-1599.621) * (-1630.099) [-1626.075] (-1612.391) (-1618.879) -- 8:13:56
      120000 -- (-1621.046) (-1604.255) [-1626.254] (-1607.923) * (-1627.797) [-1623.514] (-1620.823) (-1615.860) -- 8:11:52

      Average standard deviation of split frequencies: 0.031717

      120500 -- (-1620.092) (-1601.226) [-1628.295] (-1600.168) * (-1631.508) [-1630.919] (-1615.271) (-1620.880) -- 8:09:49
      121000 -- (-1622.339) (-1604.187) [-1631.944] (-1597.400) * (-1640.179) (-1617.993) [-1612.804] (-1614.156) -- 8:07:47
      121500 -- (-1619.401) (-1599.333) [-1628.136] (-1596.241) * (-1633.679) [-1623.050] (-1614.571) (-1614.328) -- 8:12:37
      122000 -- [-1624.866] (-1598.986) (-1628.205) (-1606.258) * (-1626.396) [-1623.681] (-1623.021) (-1602.884) -- 8:10:36
      122500 -- (-1622.954) (-1602.173) [-1627.149] (-1604.171) * [-1624.319] (-1633.673) (-1625.565) (-1617.332) -- 8:08:35
      123000 -- (-1617.745) (-1612.229) [-1630.582] (-1596.079) * [-1622.834] (-1626.645) (-1614.419) (-1619.505) -- 8:13:21
      123500 -- (-1620.483) (-1612.667) [-1618.959] (-1613.798) * (-1625.369) [-1628.767] (-1616.853) (-1610.077) -- 8:11:21
      124000 -- (-1614.896) (-1612.891) [-1620.725] (-1594.073) * (-1628.090) [-1637.063] (-1618.029) (-1610.563) -- 8:09:22
      124500 -- (-1618.014) (-1609.622) [-1621.740] (-1598.368) * [-1627.058] (-1632.545) (-1610.206) (-1612.483) -- 8:07:24
      125000 -- (-1619.362) (-1610.130) [-1624.687] (-1588.581) * (-1620.681) [-1628.590] (-1615.671) (-1613.761) -- 8:12:06

      Average standard deviation of split frequencies: 0.027062

      125500 -- (-1623.769) (-1609.942) [-1621.810] (-1598.248) * (-1621.163) (-1632.151) (-1613.728) [-1604.582] -- 8:10:08
      126000 -- (-1623.097) (-1616.152) [-1628.707] (-1595.774) * (-1634.294) [-1625.139] (-1608.713) (-1598.726) -- 8:08:11
      126500 -- (-1623.956) (-1619.325) [-1629.274] (-1594.290) * (-1631.632) [-1621.946] (-1599.781) (-1601.626) -- 8:12:49
      127000 -- (-1627.828) (-1616.171) [-1633.215] (-1602.846) * (-1620.561) [-1628.156] (-1610.774) (-1601.447) -- 8:10:52
      127500 -- (-1621.964) (-1602.305) [-1634.121] (-1604.342) * (-1618.944) [-1625.820] (-1611.098) (-1604.214) -- 8:08:56
      128000 -- (-1622.075) (-1603.844) [-1633.010] (-1606.300) * (-1636.888) [-1628.367] (-1608.899) (-1598.268) -- 8:07:01
      128500 -- (-1617.692) (-1602.741) [-1633.247] (-1613.915) * (-1627.596) [-1625.641] (-1614.543) (-1600.157) -- 8:11:35
      129000 -- (-1621.625) (-1611.845) [-1633.509] (-1596.821) * (-1624.914) [-1622.021] (-1608.853) (-1594.130) -- 8:09:41
      129500 -- (-1621.865) (-1592.845) [-1638.038] (-1608.051) * (-1637.194) [-1614.983] (-1605.891) (-1605.252) -- 8:07:47
      130000 -- (-1627.542) (-1592.934) [-1632.522] (-1605.007) * (-1633.716) [-1616.115] (-1619.392) (-1601.143) -- 8:12:18

      Average standard deviation of split frequencies: 0.027779

      130500 -- (-1616.277) (-1594.279) [-1633.437] (-1596.666) * (-1639.051) [-1617.318] (-1611.301) (-1606.713) -- 8:10:24
      131000 -- (-1614.820) (-1594.857) [-1628.868] (-1598.692) * (-1639.925) [-1622.477] (-1612.855) (-1603.966) -- 8:08:32
      131500 -- [-1617.575] (-1593.172) (-1628.427) (-1599.844) * (-1640.049) [-1622.725] (-1615.521) (-1616.245) -- 8:12:59
      132000 -- (-1616.878) (-1598.106) [-1618.397] (-1605.098) * (-1632.546) [-1618.083] (-1618.183) (-1612.846) -- 8:11:07
      132500 -- (-1614.987) (-1588.069) [-1615.487] (-1609.241) * (-1637.126) (-1622.471) [-1612.577] (-1608.162) -- 8:09:15
      133000 -- (-1614.477) (-1598.804) [-1618.795] (-1596.950) * (-1633.434) [-1625.796] (-1610.913) (-1611.754) -- 8:07:25
      133500 -- [-1613.823] (-1590.198) (-1623.942) (-1604.731) * (-1638.766) [-1626.233] (-1600.913) (-1612.201) -- 8:11:49
      134000 -- [-1619.335] (-1598.121) (-1615.708) (-1611.638) * (-1638.352) [-1618.410] (-1601.164) (-1607.759) -- 8:09:58
      134500 -- [-1627.348] (-1590.720) (-1618.462) (-1608.437) * (-1625.862) (-1622.442) [-1599.815] (-1606.035) -- 8:08:09
      135000 -- (-1625.744) (-1587.398) [-1621.733] (-1603.191) * (-1617.966) [-1622.195] (-1597.333) (-1599.983) -- 8:12:29

      Average standard deviation of split frequencies: 0.027441

      135500 -- (-1629.203) [-1601.920] (-1625.239) (-1604.849) * (-1619.212) [-1623.182] (-1598.810) (-1613.618) -- 8:10:40
      136000 -- [-1631.647] (-1599.790) (-1641.781) (-1600.920) * (-1619.292) [-1627.055] (-1599.767) (-1607.293) -- 8:08:51
      136500 -- (-1620.159) (-1604.770) [-1619.374] (-1606.097) * (-1621.446) [-1626.782] (-1606.904) (-1614.595) -- 8:07:04
      137000 -- (-1624.809) (-1599.488) [-1623.393] (-1607.800) * (-1617.014) [-1625.799] (-1614.195) (-1605.751) -- 8:11:21
      137500 -- (-1617.936) (-1594.492) [-1621.306] (-1602.217) * (-1619.973) [-1628.437] (-1612.986) (-1607.477) -- 8:09:33
      138000 -- (-1624.988) (-1591.241) [-1618.992] (-1613.653) * [-1616.637] (-1628.640) (-1608.371) (-1608.834) -- 8:07:46
      138500 -- [-1629.922] (-1597.969) (-1615.242) (-1607.746) * [-1616.321] (-1623.566) (-1606.646) (-1606.947) -- 8:12:00
      139000 -- (-1629.216) (-1601.538) [-1620.643] (-1601.942) * (-1614.191) [-1620.127] (-1606.311) (-1604.379) -- 8:10:14
      139500 -- (-1619.792) (-1595.965) [-1624.290] (-1600.735) * (-1613.390) [-1613.763] (-1612.236) (-1604.435) -- 8:08:28
      140000 -- (-1624.776) (-1592.001) [-1619.639] (-1599.402) * [-1609.173] (-1624.614) (-1609.289) (-1603.561) -- 8:06:43

      Average standard deviation of split frequencies: 0.027927

      140500 -- [-1623.995] (-1592.125) (-1626.402) (-1602.389) * [-1613.563] (-1618.725) (-1610.255) (-1597.243) -- 8:10:54
      141000 -- (-1617.350) (-1591.164) [-1624.311] (-1606.122) * [-1616.703] (-1621.932) (-1606.389) (-1590.918) -- 8:09:09
      141500 -- (-1621.670) (-1592.082) [-1620.640] (-1606.068) * [-1614.030] (-1626.389) (-1600.370) (-1588.202) -- 8:07:25
      142000 -- (-1615.590) (-1597.202) [-1623.430] (-1612.709) * (-1626.692) [-1630.251] (-1601.882) (-1593.192) -- 8:11:33
      142500 -- [-1622.103] (-1597.438) (-1624.384) (-1610.352) * (-1623.385) [-1618.584] (-1592.224) (-1592.424) -- 8:09:49
      143000 -- [-1625.121] (-1605.595) (-1626.363) (-1605.418) * [-1622.320] (-1618.438) (-1595.170) (-1599.997) -- 8:08:06
      143500 -- [-1621.217] (-1601.317) (-1630.610) (-1608.843) * (-1613.966) [-1620.532] (-1602.590) (-1597.145) -- 8:12:11
      144000 -- [-1616.179] (-1597.699) (-1617.987) (-1607.547) * (-1615.704) [-1619.775] (-1607.086) (-1583.597) -- 8:10:28
      144500 -- (-1611.393) (-1598.411) [-1612.741] (-1612.806) * [-1612.965] (-1627.786) (-1603.245) (-1583.943) -- 8:08:46
      145000 -- (-1621.057) (-1600.381) [-1610.068] (-1611.422) * [-1609.552] (-1623.040) (-1600.872) (-1586.952) -- 8:07:05

      Average standard deviation of split frequencies: 0.028447

      145500 -- [-1625.446] (-1595.409) (-1610.366) (-1613.534) * [-1610.609] (-1617.232) (-1612.923) (-1591.807) -- 8:11:07
      146000 -- (-1622.251) (-1590.715) [-1616.192] (-1603.578) * [-1612.553] (-1625.166) (-1604.048) (-1586.964) -- 8:09:26
      146500 -- (-1622.998) (-1589.754) [-1615.144] (-1598.228) * (-1613.994) (-1610.587) [-1604.925] (-1594.432) -- 8:07:45
      147000 -- (-1621.279) (-1595.044) [-1622.860] (-1600.104) * (-1612.212) [-1608.734] (-1602.153) (-1600.432) -- 8:11:44
      147500 -- [-1628.835] (-1591.228) (-1620.538) (-1608.656) * (-1617.796) (-1613.042) (-1611.094) [-1591.667] -- 8:10:04
      148000 -- [-1625.877] (-1591.213) (-1621.340) (-1604.424) * [-1619.797] (-1612.410) (-1606.141) (-1595.903) -- 8:08:24
      148500 -- [-1620.805] (-1592.418) (-1629.515) (-1600.861) * [-1622.067] (-1619.343) (-1606.598) (-1591.811) -- 8:06:45
      149000 -- [-1621.340] (-1598.123) (-1624.655) (-1595.482) * [-1615.366] (-1613.494) (-1601.889) (-1586.961) -- 8:10:42
      149500 -- [-1626.712] (-1601.007) (-1619.974) (-1602.918) * (-1605.726) [-1611.508] (-1606.049) (-1597.807) -- 8:09:03
      150000 -- (-1630.297) (-1602.478) (-1622.749) [-1600.761] * [-1613.131] (-1611.486) (-1604.085) (-1593.737) -- 8:07:25

      Average standard deviation of split frequencies: 0.026487

      150500 -- [-1620.209] (-1604.379) (-1616.647) (-1606.087) * [-1613.942] (-1609.052) (-1613.554) (-1586.439) -- 8:11:19
      151000 -- [-1619.323] (-1600.615) (-1606.840) (-1602.425) * (-1620.196) [-1607.513] (-1605.979) (-1587.719) -- 8:09:41
      151500 -- [-1621.990] (-1600.133) (-1615.237) (-1597.318) * (-1616.275) (-1605.525) [-1607.419] (-1595.257) -- 8:08:03
      152000 -- [-1624.199] (-1598.603) (-1609.919) (-1600.434) * (-1620.026) (-1600.523) (-1600.931) [-1602.647] -- 8:11:55
      152500 -- (-1621.011) (-1605.363) [-1610.161] (-1604.603) * (-1626.278) (-1613.144) [-1604.596] (-1592.040) -- 8:10:18
      153000 -- [-1615.201] (-1602.787) (-1611.129) (-1596.872) * (-1626.044) [-1614.559] (-1604.581) (-1589.848) -- 8:08:41
      153500 -- (-1617.041) (-1602.138) [-1612.170] (-1594.332) * (-1632.045) [-1603.682] (-1598.213) (-1590.982) -- 8:07:05
      154000 -- [-1611.848] (-1601.224) (-1625.324) (-1603.616) * (-1616.788) [-1607.718] (-1610.086) (-1593.801) -- 8:10:54
      154500 -- [-1616.815] (-1594.084) (-1612.625) (-1606.212) * [-1617.777] (-1601.301) (-1617.699) (-1597.420) -- 8:09:18
      155000 -- [-1616.859] (-1592.532) (-1610.120) (-1594.423) * (-1621.222) (-1607.210) (-1600.985) [-1587.907] -- 8:07:43

      Average standard deviation of split frequencies: 0.026050

      155500 -- [-1613.241] (-1592.549) (-1604.790) (-1594.334) * (-1624.979) [-1600.309] (-1598.353) (-1607.851) -- 8:11:29
      156000 -- [-1610.959] (-1599.218) (-1610.406) (-1600.496) * (-1624.902) [-1604.399] (-1605.335) (-1590.801) -- 8:09:55
      156500 -- [-1612.079] (-1599.707) (-1610.471) (-1604.109) * (-1617.796) (-1610.194) [-1597.929] (-1594.118) -- 8:08:20
      157000 -- (-1618.639) (-1602.824) [-1602.854] (-1612.636) * (-1623.575) [-1599.938] (-1604.211) (-1592.078) -- 8:12:04
      157500 -- [-1619.768] (-1587.394) (-1610.492) (-1604.098) * (-1622.539) [-1591.639] (-1612.561) (-1591.701) -- 8:10:30
      158000 -- [-1612.272] (-1592.552) (-1600.667) (-1603.424) * (-1619.006) [-1603.856] (-1611.087) (-1594.619) -- 8:08:57
      158500 -- [-1618.367] (-1593.107) (-1607.084) (-1604.702) * (-1619.625) [-1601.739] (-1601.823) (-1594.467) -- 8:07:24
      159000 -- [-1613.654] (-1585.561) (-1606.754) (-1596.280) * (-1618.577) [-1602.067] (-1598.092) (-1585.757) -- 8:11:05
      159500 -- (-1611.422) (-1588.391) [-1611.600] (-1606.471) * [-1611.838] (-1607.664) (-1596.456) (-1593.739) -- 8:09:33
      160000 -- [-1612.557] (-1586.484) (-1613.833) (-1597.892) * (-1606.879) (-1606.617) [-1595.395] (-1596.893) -- 8:08:01

      Average standard deviation of split frequencies: 0.027823

      160500 -- (-1614.753) (-1587.876) [-1606.141] (-1597.350) * (-1615.967) (-1610.250) [-1599.857] (-1589.965) -- 8:11:40
      161000 -- (-1618.594) (-1587.608) [-1607.124] (-1602.536) * (-1613.216) (-1600.678) [-1597.979] (-1590.858) -- 8:10:08
      161500 -- (-1621.867) (-1601.222) [-1610.763] (-1596.901) * (-1601.282) [-1605.119] (-1592.410) (-1589.304) -- 8:08:36
      162000 -- (-1622.420) (-1602.446) [-1607.909] (-1595.878) * (-1612.041) (-1605.434) [-1600.660] (-1586.050) -- 8:07:05
      162500 -- [-1621.095] (-1608.218) (-1603.026) (-1595.858) * (-1614.973) (-1609.588) [-1600.579] (-1594.825) -- 8:10:42
      163000 -- (-1617.863) (-1605.724) [-1603.476] (-1601.109) * (-1607.158) (-1607.665) [-1601.285] (-1592.118) -- 8:09:11
      163500 -- (-1609.270) (-1594.741) [-1602.865] (-1610.320) * (-1600.924) (-1601.114) [-1618.497] (-1586.548) -- 8:07:41
      164000 -- [-1626.623] (-1608.566) (-1603.946) (-1614.608) * (-1605.087) (-1588.029) [-1603.871] (-1588.931) -- 8:11:16
      164500 -- [-1617.326] (-1596.070) (-1613.496) (-1621.420) * (-1605.442) (-1588.078) (-1611.843) [-1589.501] -- 8:09:46
      165000 -- [-1616.082] (-1594.751) (-1590.828) (-1606.829) * (-1609.373) (-1598.423) [-1608.003] (-1590.030) -- 8:08:16

      Average standard deviation of split frequencies: 0.029195

      165500 -- (-1616.023) (-1594.093) [-1594.117] (-1624.782) * (-1610.196) (-1597.286) [-1607.862] (-1586.423) -- 8:11:49
      166000 -- (-1624.305) (-1608.256) [-1603.260] (-1614.340) * (-1610.649) [-1592.321] (-1599.220) (-1600.951) -- 8:10:20
      166500 -- [-1625.411] (-1603.538) (-1596.480) (-1613.024) * (-1608.368) (-1584.139) [-1601.303] (-1598.194) -- 8:08:51
      167000 -- (-1617.724) (-1594.750) [-1599.626] (-1615.948) * (-1615.073) (-1585.309) [-1605.594] (-1593.559) -- 8:12:21
      167500 -- [-1625.572] (-1590.764) (-1603.726) (-1626.109) * [-1618.467] (-1587.086) (-1606.499) (-1599.705) -- 8:10:53
      168000 -- [-1620.993] (-1586.519) (-1597.396) (-1624.177) * (-1613.873) (-1587.252) [-1607.424] (-1595.409) -- 8:09:25
      168500 -- [-1623.665] (-1591.865) (-1591.477) (-1616.247) * [-1608.965] (-1585.132) (-1598.503) (-1592.734) -- 8:07:57
      169000 -- (-1626.851) (-1598.307) [-1598.768] (-1615.699) * (-1605.053) (-1584.101) [-1590.303] (-1594.387) -- 8:11:25
      169500 -- (-1626.405) (-1590.425) [-1605.939] (-1617.151) * [-1615.672] (-1588.993) (-1596.671) (-1589.106) -- 8:09:58
      170000 -- (-1630.823) (-1593.832) [-1598.570] (-1604.069) * (-1615.309) [-1587.632] (-1593.510) (-1591.724) -- 8:08:31

      Average standard deviation of split frequencies: 0.029354

      170500 -- [-1629.528] (-1600.011) (-1611.241) (-1601.213) * (-1605.417) (-1588.462) [-1591.751] (-1597.781) -- 8:11:57
      171000 -- [-1624.424] (-1594.304) (-1609.455) (-1611.618) * (-1609.042) (-1587.981) [-1591.773] (-1591.020) -- 8:10:31
      171500 -- [-1629.606] (-1589.552) (-1604.447) (-1597.785) * (-1609.512) (-1587.348) [-1595.636] (-1597.035) -- 8:09:05
      172000 -- (-1619.776) (-1595.150) [-1598.416] (-1590.936) * (-1614.653) (-1581.772) [-1599.432] (-1599.650) -- 8:07:39
      172500 -- (-1622.190) (-1600.844) [-1603.087] (-1595.228) * (-1620.193) (-1583.694) [-1597.430] (-1603.366) -- 8:11:03
      173000 -- (-1614.261) (-1594.098) [-1600.061] (-1593.386) * (-1610.029) [-1583.067] (-1599.760) (-1589.451) -- 8:09:37
      173500 -- [-1619.287] (-1591.206) (-1609.955) (-1589.696) * (-1607.670) (-1592.494) [-1597.334] (-1594.726) -- 8:08:12
      174000 -- (-1612.083) (-1589.207) [-1603.976] (-1599.639) * [-1611.829] (-1592.591) (-1593.217) (-1590.631) -- 8:11:34
      174500 -- [-1610.932] (-1602.578) (-1602.984) (-1590.910) * (-1609.968) (-1593.242) (-1591.764) [-1593.685] -- 8:10:09
      175000 -- (-1613.482) (-1591.544) [-1598.809] (-1588.701) * [-1611.535] (-1593.786) (-1602.991) (-1600.423) -- 8:08:45

      Average standard deviation of split frequencies: 0.031415

      175500 -- [-1611.519] (-1589.881) (-1588.419) (-1588.450) * [-1605.513] (-1599.134) (-1591.771) (-1598.006) -- 8:07:21
      176000 -- [-1602.199] (-1595.512) (-1599.709) (-1591.572) * (-1610.562) (-1605.628) [-1592.959] (-1616.012) -- 8:10:41
      176500 -- [-1608.232] (-1591.750) (-1591.693) (-1593.756) * (-1609.251) (-1595.780) [-1587.027] (-1605.325) -- 8:09:17
      177000 -- [-1607.733] (-1595.786) (-1590.447) (-1587.291) * (-1610.385) (-1602.627) [-1582.577] (-1604.380) -- 8:07:54
      177500 -- [-1608.821] (-1603.309) (-1593.745) (-1593.114) * (-1603.080) (-1608.346) [-1586.806] (-1604.868) -- 8:11:12
      178000 -- [-1613.763] (-1600.399) (-1590.596) (-1588.562) * [-1602.737] (-1603.531) (-1587.359) (-1602.795) -- 8:09:49
      178500 -- [-1617.802] (-1588.045) (-1599.145) (-1583.209) * [-1608.529] (-1590.288) (-1591.611) (-1589.883) -- 8:08:26
      179000 -- [-1616.526] (-1589.352) (-1594.018) (-1589.903) * [-1596.704] (-1596.914) (-1580.620) (-1598.072) -- 8:11:42
      179500 -- (-1618.362) (-1591.604) [-1592.244] (-1586.155) * [-1611.607] (-1600.312) (-1582.033) (-1592.736) -- 8:10:20
      180000 -- [-1619.588] (-1589.460) (-1590.023) (-1586.730) * (-1602.744) (-1596.850) [-1596.213] (-1591.821) -- 8:08:58

      Average standard deviation of split frequencies: 0.033301

      180500 -- [-1622.365] (-1598.562) (-1590.678) (-1594.806) * [-1606.322] (-1594.794) (-1586.758) (-1599.903) -- 8:07:36
      181000 -- [-1626.508] (-1598.430) (-1593.464) (-1592.568) * (-1612.743) (-1596.406) [-1582.730] (-1606.214) -- 8:10:51
      181500 -- [-1616.428] (-1594.104) (-1592.187) (-1590.275) * [-1618.145] (-1590.568) (-1585.652) (-1597.779) -- 8:09:29
      182000 -- [-1614.265] (-1592.068) (-1601.227) (-1585.861) * (-1615.407) (-1602.401) [-1589.312] (-1590.294) -- 8:08:08
      182500 -- (-1615.890) (-1586.769) [-1607.842] (-1587.962) * (-1610.335) (-1602.873) [-1593.163] (-1594.441) -- 8:11:21
      183000 -- [-1615.511] (-1587.215) (-1616.082) (-1592.531) * [-1609.280] (-1598.862) (-1592.926) (-1612.196) -- 8:10:00
      183500 -- [-1602.505] (-1587.434) (-1602.306) (-1585.040) * [-1612.301] (-1596.392) (-1595.028) (-1599.189) -- 8:08:39
      184000 -- [-1613.086] (-1590.773) (-1596.666) (-1593.705) * [-1613.890] (-1597.534) (-1589.311) (-1601.746) -- 8:11:50
      184500 -- [-1613.658] (-1589.051) (-1600.579) (-1586.703) * (-1623.000) (-1603.227) [-1595.008] (-1600.621) -- 8:10:30
      185000 -- [-1611.115] (-1587.090) (-1614.353) (-1593.313) * [-1621.703] (-1608.508) (-1598.978) (-1596.539) -- 8:09:10

      Average standard deviation of split frequencies: 0.033635

      185500 -- [-1609.144] (-1598.031) (-1606.434) (-1595.043) * [-1632.835] (-1609.344) (-1594.644) (-1602.542) -- 8:07:51
      186000 -- [-1614.701] (-1598.623) (-1611.861) (-1593.985) * [-1626.354] (-1602.549) (-1593.388) (-1606.600) -- 8:10:59
      186500 -- [-1609.447] (-1584.131) (-1603.724) (-1590.964) * (-1625.101) (-1600.292) [-1587.835] (-1598.563) -- 8:09:40
      187000 -- (-1611.113) (-1589.233) (-1599.854) [-1583.036] * [-1625.412] (-1602.806) (-1600.967) (-1610.470) -- 8:08:21
      187500 -- (-1603.185) [-1588.208] (-1611.953) (-1583.325) * [-1628.311] (-1600.194) (-1598.167) (-1608.565) -- 8:11:29
      188000 -- (-1608.306) (-1595.079) (-1607.266) [-1579.379] * (-1624.015) [-1606.821] (-1588.773) (-1589.075) -- 8:10:10
      188500 -- [-1612.671] (-1598.518) (-1619.188) (-1581.338) * (-1616.887) [-1608.998] (-1591.378) (-1589.122) -- 8:08:51
      189000 -- [-1608.801] (-1602.124) (-1606.848) (-1580.572) * [-1612.786] (-1607.461) (-1597.295) (-1595.334) -- 8:07:34
      189500 -- [-1615.483] (-1600.545) (-1607.215) (-1579.721) * (-1625.542) (-1608.855) [-1600.842] (-1600.588) -- 8:10:39
      190000 -- [-1611.855] (-1600.732) (-1611.866) (-1584.063) * [-1616.584] (-1616.312) (-1596.727) (-1598.974) -- 8:09:21

      Average standard deviation of split frequencies: 0.032909

      190500 -- [-1607.467] (-1611.848) (-1607.963) (-1585.351) * (-1618.349) (-1612.458) [-1594.253] (-1602.594) -- 8:08:04
      191000 -- [-1615.168] (-1597.523) (-1614.940) (-1578.426) * [-1622.670] (-1591.329) (-1597.569) (-1593.204) -- 8:11:08
      191500 -- (-1618.552) [-1596.509] (-1602.289) (-1586.764) * [-1629.726] (-1600.357) (-1595.531) (-1602.569) -- 8:09:50
      192000 -- (-1614.042) (-1599.029) (-1608.424) [-1584.663] * (-1625.812) (-1591.375) [-1596.094] (-1605.333) -- 8:08:34
      192500 -- [-1616.350] (-1600.924) (-1602.953) (-1584.940) * [-1622.083] (-1591.386) (-1591.982) (-1599.031) -- 8:11:36
      193000 -- (-1609.159) (-1597.741) (-1608.796) [-1585.565] * (-1617.537) (-1594.189) [-1591.081] (-1594.795) -- 8:10:19
      193500 -- (-1618.670) (-1595.148) (-1609.959) [-1584.092] * (-1614.311) [-1586.728] (-1606.461) (-1592.425) -- 8:09:03
      194000 -- (-1617.565) (-1593.875) (-1606.638) [-1581.615] * [-1612.227] (-1586.672) (-1597.246) (-1593.399) -- 8:07:47
      194500 -- (-1623.589) [-1593.742] (-1606.735) (-1582.874) * [-1615.562] (-1582.775) (-1582.201) (-1592.401) -- 8:10:47
      195000 -- (-1613.923) (-1589.656) (-1610.487) [-1575.406] * (-1618.198) [-1590.897] (-1597.653) (-1595.746) -- 8:09:32

      Average standard deviation of split frequencies: 0.032449

      195500 -- (-1609.044) (-1598.394) (-1610.261) [-1577.116] * (-1613.416) (-1587.374) [-1590.799] (-1600.072) -- 8:08:16
      196000 -- (-1609.080) [-1597.428] (-1605.152) (-1579.332) * (-1608.822) (-1588.326) [-1589.966] (-1603.844) -- 8:11:15
      196500 -- (-1607.215) (-1591.877) (-1608.865) [-1578.866] * (-1612.520) (-1587.926) [-1595.283] (-1600.355) -- 8:10:00
      197000 -- (-1611.509) (-1612.847) (-1608.943) [-1581.230] * (-1626.878) (-1586.291) [-1587.922] (-1592.783) -- 8:08:45
      197500 -- (-1613.235) (-1609.299) (-1608.405) [-1579.181] * (-1622.417) (-1595.209) [-1585.440] (-1600.585) -- 8:11:43
      198000 -- (-1613.303) [-1605.213] (-1611.913) (-1575.824) * [-1610.949] (-1594.626) (-1593.932) (-1600.611) -- 8:10:28
      198500 -- [-1620.658] (-1604.317) (-1607.481) (-1586.455) * [-1624.831] (-1593.346) (-1606.913) (-1589.967) -- 8:09:14
      199000 -- (-1613.650) (-1601.146) (-1606.929) [-1586.087] * (-1616.668) (-1599.145) (-1596.239) [-1592.243] -- 8:07:59
      199500 -- (-1607.928) [-1603.449] (-1616.787) (-1585.324) * (-1611.617) (-1599.712) (-1596.336) [-1590.872] -- 8:10:55
      200000 -- (-1613.820) (-1612.983) (-1604.861) [-1581.182] * [-1614.571] (-1596.324) (-1596.726) (-1587.896) -- 8:09:42

      Average standard deviation of split frequencies: 0.031753

      200500 -- (-1603.119) (-1619.008) (-1600.089) [-1574.561] * [-1613.828] (-1596.512) (-1589.141) (-1595.882) -- 8:08:28
      201000 -- (-1609.029) (-1608.986) [-1590.854] (-1585.233) * (-1616.998) [-1595.328] (-1592.079) (-1598.614) -- 8:11:22
      201500 -- (-1606.946) (-1595.139) [-1595.764] (-1580.779) * (-1621.046) (-1594.155) [-1597.466] (-1602.798) -- 8:10:09
      202000 -- (-1613.421) (-1591.792) [-1594.035] (-1598.319) * (-1621.965) (-1594.649) [-1605.744] (-1588.771) -- 8:08:56
      202500 -- (-1599.653) (-1594.843) (-1597.868) [-1586.377] * (-1619.999) (-1598.153) [-1592.424] (-1590.802) -- 8:07:43
      203000 -- (-1602.669) [-1590.888] (-1597.044) (-1588.481) * [-1619.152] (-1596.530) (-1585.448) (-1595.325) -- 8:10:36
      203500 -- (-1610.829) [-1592.635] (-1598.437) (-1598.190) * [-1613.076] (-1592.666) (-1585.614) (-1606.087) -- 8:09:24
      204000 -- (-1608.137) [-1591.677] (-1598.618) (-1603.692) * (-1610.298) (-1589.133) [-1576.956] (-1601.418) -- 8:08:11
      204500 -- [-1601.829] (-1591.385) (-1607.887) (-1600.609) * [-1610.532] (-1593.990) (-1583.752) (-1598.806) -- 8:11:03
      205000 -- (-1604.925) [-1601.776] (-1619.571) (-1601.826) * (-1611.781) [-1587.428] (-1585.545) (-1608.589) -- 8:09:51

      Average standard deviation of split frequencies: 0.030598

      205500 -- (-1616.417) [-1597.986] (-1608.171) (-1588.903) * (-1608.081) (-1598.634) [-1592.275] (-1595.019) -- 8:08:39
      206000 -- [-1614.618] (-1599.366) (-1611.382) (-1588.015) * [-1608.161] (-1605.158) (-1588.533) (-1602.556) -- 8:11:29
      206500 -- [-1609.975] (-1608.292) (-1617.459) (-1587.855) * [-1604.997] (-1598.705) (-1595.237) (-1606.957) -- 8:10:17
      207000 -- [-1605.101] (-1601.195) (-1609.138) (-1598.894) * (-1600.088) (-1606.727) [-1595.729] (-1603.367) -- 8:09:06
      207500 -- [-1613.705] (-1594.073) (-1622.004) (-1597.842) * [-1603.952] (-1598.031) (-1592.710) (-1600.773) -- 8:07:55
      208000 -- (-1623.066) [-1592.821] (-1609.396) (-1603.285) * (-1606.728) (-1599.952) [-1590.982] (-1607.878) -- 8:10:44
      208500 -- [-1613.217] (-1590.852) (-1608.244) (-1595.446) * [-1599.352] (-1588.543) (-1616.525) (-1595.607) -- 8:09:33
      209000 -- [-1622.000] (-1594.730) (-1608.669) (-1601.007) * [-1609.131] (-1589.046) (-1609.353) (-1596.984) -- 8:08:22
      209500 -- (-1613.619) [-1602.594] (-1609.587) (-1596.734) * [-1610.194] (-1584.564) (-1607.028) (-1604.961) -- 8:11:10
      210000 -- [-1615.932] (-1600.651) (-1611.724) (-1590.423) * [-1606.734] (-1580.575) (-1613.255) (-1596.956) -- 8:09:59

      Average standard deviation of split frequencies: 0.029200

      210500 -- (-1624.070) [-1595.395] (-1619.389) (-1594.308) * (-1612.608) [-1580.741] (-1602.077) (-1614.142) -- 8:08:49
      211000 -- [-1615.039] (-1603.588) (-1625.798) (-1585.177) * [-1612.942] (-1582.953) (-1604.649) (-1613.774) -- 8:11:35
      211500 -- [-1609.662] (-1609.048) (-1615.043) (-1582.871) * (-1620.069) [-1585.418] (-1601.681) (-1602.106) -- 8:10:25
      212000 -- [-1608.199] (-1600.050) (-1604.038) (-1584.728) * (-1610.506) [-1584.069] (-1621.961) (-1596.070) -- 8:09:16
      212500 -- [-1614.927] (-1594.044) (-1605.467) (-1579.297) * [-1613.062] (-1593.455) (-1619.137) (-1599.757) -- 8:08:06
      213000 -- (-1619.610) [-1595.873] (-1601.218) (-1585.034) * [-1607.049] (-1589.293) (-1634.801) (-1604.243) -- 8:10:51
      213500 -- (-1619.088) (-1610.596) (-1604.006) [-1587.258] * [-1608.783] (-1596.938) (-1620.969) (-1589.899) -- 8:09:42
      214000 -- [-1623.816] (-1601.088) (-1595.058) (-1579.999) * [-1607.323] (-1590.299) (-1608.668) (-1595.528) -- 8:08:33
      214500 -- (-1620.426) [-1599.893] (-1604.567) (-1594.575) * [-1603.880] (-1587.411) (-1607.434) (-1602.091) -- 8:11:16
      215000 -- (-1621.011) (-1602.415) (-1596.681) [-1589.419] * (-1612.009) [-1591.497] (-1597.529) (-1602.238) -- 8:10:07

      Average standard deviation of split frequencies: 0.027899

      215500 -- [-1614.545] (-1611.600) (-1597.496) (-1594.317) * (-1606.312) (-1592.560) [-1600.851] (-1609.891) -- 8:08:59
      216000 -- (-1618.706) [-1600.495] (-1612.998) (-1591.542) * (-1616.797) (-1589.366) [-1600.817] (-1600.803) -- 8:07:51
      216500 -- [-1621.859] (-1606.009) (-1607.309) (-1589.146) * [-1616.918] (-1595.453) (-1608.388) (-1611.016) -- 8:10:33
      217000 -- [-1620.443] (-1615.670) (-1599.988) (-1597.065) * (-1613.979) [-1591.055] (-1604.551) (-1611.988) -- 8:09:25
      217500 -- [-1613.837] (-1606.014) (-1599.515) (-1623.832) * (-1613.971) [-1593.778] (-1601.005) (-1603.416) -- 8:08:17
      218000 -- (-1619.083) [-1606.797] (-1607.951) (-1622.444) * (-1611.633) [-1589.903] (-1594.086) (-1600.590) -- 8:10:58
      218500 -- (-1614.387) [-1594.849] (-1604.374) (-1609.243) * [-1613.378] (-1596.138) (-1600.827) (-1594.223) -- 8:09:50
      219000 -- (-1614.612) (-1593.864) [-1599.585] (-1616.337) * (-1618.255) [-1588.624] (-1610.484) (-1590.852) -- 8:08:43
      219500 -- [-1615.782] (-1599.701) (-1602.880) (-1609.909) * (-1610.059) [-1587.309] (-1606.518) (-1595.491) -- 8:11:22
      220000 -- (-1611.857) [-1594.521] (-1601.189) (-1606.920) * [-1604.078] (-1579.948) (-1613.148) (-1602.520) -- 8:10:15

      Average standard deviation of split frequencies: 0.028128

      220500 -- [-1611.398] (-1601.850) (-1596.582) (-1600.192) * (-1598.594) [-1584.571] (-1612.090) (-1599.328) -- 8:09:08
      221000 -- (-1607.385) [-1597.582] (-1608.196) (-1596.993) * (-1609.027) (-1586.323) (-1603.759) [-1589.226] -- 8:08:01
      221500 -- (-1617.317) (-1606.964) (-1598.861) [-1595.403] * (-1601.777) [-1596.911] (-1610.491) (-1595.370) -- 8:10:40
      222000 -- (-1624.425) [-1600.431] (-1600.057) (-1596.624) * (-1615.715) [-1595.201] (-1612.699) (-1604.595) -- 8:09:33
      222500 -- (-1630.406) (-1604.903) [-1602.285] (-1601.939) * (-1602.666) [-1590.944] (-1609.264) (-1596.881) -- 8:08:27
      223000 -- (-1629.699) (-1606.670) [-1598.470] (-1601.192) * (-1603.335) [-1594.964] (-1614.590) (-1595.401) -- 8:11:04
      223500 -- (-1628.158) (-1600.515) (-1602.524) [-1606.187] * (-1598.791) [-1580.181] (-1604.864) (-1598.456) -- 8:09:58
      224000 -- (-1627.903) (-1595.387) [-1599.080] (-1603.880) * (-1593.513) [-1583.565] (-1602.075) (-1611.286) -- 8:08:52
      224500 -- (-1626.695) [-1595.047] (-1601.343) (-1595.567) * (-1599.864) (-1599.672) [-1593.399] (-1605.628) -- 8:07:46
      225000 -- (-1642.240) [-1594.886] (-1597.709) (-1589.876) * (-1601.909) [-1592.656] (-1587.169) (-1598.644) -- 8:10:22

      Average standard deviation of split frequencies: 0.028368

      225500 -- (-1635.573) [-1598.718] (-1602.144) (-1593.468) * (-1596.465) (-1602.206) [-1589.132] (-1599.640) -- 8:09:17
      226000 -- (-1620.639) [-1595.773] (-1592.644) (-1596.752) * (-1601.019) [-1600.772] (-1603.944) (-1592.782) -- 8:08:11
      226500 -- (-1621.837) [-1594.523] (-1591.406) (-1599.576) * (-1611.565) [-1584.625] (-1610.353) (-1591.979) -- 8:10:46
      227000 -- (-1616.553) (-1599.507) (-1593.861) [-1602.487] * (-1605.720) [-1575.018] (-1600.120) (-1596.067) -- 8:09:41
      227500 -- [-1615.563] (-1593.738) (-1590.088) (-1606.917) * (-1614.597) [-1576.136] (-1604.214) (-1600.919) -- 8:08:36
      228000 -- [-1617.540] (-1592.618) (-1586.086) (-1605.750) * (-1619.341) [-1573.138] (-1614.609) (-1592.183) -- 8:11:10
      228500 -- [-1622.386] (-1584.467) (-1590.895) (-1617.310) * (-1614.721) [-1575.356] (-1607.365) (-1586.966) -- 8:10:05
      229000 -- (-1623.421) [-1589.779] (-1602.632) (-1603.178) * (-1621.495) [-1570.192] (-1611.748) (-1586.431) -- 8:09:00
      229500 -- [-1621.703] (-1594.271) (-1596.067) (-1613.064) * [-1622.683] (-1577.938) (-1599.256) (-1590.233) -- 8:07:56
      230000 -- [-1615.050] (-1589.415) (-1597.145) (-1598.149) * (-1619.299) [-1585.062] (-1597.197) (-1587.448) -- 8:10:29

      Average standard deviation of split frequencies: 0.028918

      230500 -- [-1616.351] (-1586.356) (-1600.149) (-1606.532) * (-1619.155) [-1579.447] (-1594.896) (-1586.283) -- 8:09:25
      231000 -- [-1611.888] (-1592.077) (-1608.980) (-1604.280) * [-1639.397] (-1585.976) (-1590.990) (-1585.973) -- 8:08:21
      231500 -- [-1612.862] (-1593.834) (-1596.258) (-1598.293) * [-1641.746] (-1591.315) (-1598.858) (-1591.965) -- 8:10:52
      232000 -- [-1618.192] (-1594.013) (-1592.600) (-1600.293) * [-1636.413] (-1590.302) (-1603.481) (-1587.915) -- 8:09:48
      232500 -- [-1632.982] (-1593.060) (-1593.850) (-1594.256) * [-1631.383] (-1587.346) (-1599.800) (-1596.444) -- 8:08:45
      233000 -- [-1623.446] (-1591.407) (-1587.241) (-1606.383) * [-1622.303] (-1583.220) (-1598.420) (-1611.254) -- 8:11:15
      233500 -- [-1619.097] (-1599.761) (-1583.098) (-1608.452) * (-1624.346) (-1588.152) (-1588.072) [-1603.314] -- 8:10:12
      234000 -- [-1624.261] (-1598.056) (-1588.224) (-1599.074) * [-1620.017] (-1592.532) (-1591.758) (-1594.250) -- 8:09:09
      234500 -- [-1623.618] (-1591.232) (-1597.527) (-1594.352) * [-1624.214] (-1583.053) (-1585.497) (-1600.638) -- 8:08:06
      235000 -- (-1622.435) (-1583.034) (-1600.233) [-1599.386] * [-1623.411] (-1587.527) (-1583.091) (-1601.859) -- 8:10:35

      Average standard deviation of split frequencies: 0.028783

      235500 -- [-1619.283] (-1582.808) (-1595.491) (-1605.581) * [-1623.786] (-1583.582) (-1592.578) (-1591.353) -- 8:09:32
      236000 -- [-1618.825] (-1578.360) (-1594.888) (-1605.777) * [-1619.603] (-1584.649) (-1591.741) (-1592.638) -- 8:08:30
      236500 -- [-1612.623] (-1579.630) (-1598.167) (-1609.446) * [-1621.850] (-1581.152) (-1591.741) (-1602.860) -- 8:10:58
      237000 -- [-1615.451] (-1584.978) (-1600.164) (-1607.285) * (-1621.976) (-1579.356) [-1591.805] (-1601.765) -- 8:09:55
      237500 -- [-1621.336] (-1582.306) (-1592.669) (-1610.354) * [-1619.199] (-1582.813) (-1580.825) (-1599.829) -- 8:08:53
      238000 -- [-1620.664] (-1581.667) (-1595.456) (-1604.375) * (-1616.826) [-1580.615] (-1591.735) (-1594.552) -- 8:07:51
      238500 -- (-1617.642) [-1579.933] (-1589.002) (-1606.472) * (-1619.425) (-1586.016) [-1582.455] (-1592.907) -- 8:10:18
      239000 -- [-1616.819] (-1591.757) (-1586.905) (-1598.443) * (-1615.103) (-1584.131) [-1585.118] (-1594.972) -- 8:09:16
      239500 -- (-1631.037) (-1599.337) (-1587.320) [-1593.577] * [-1607.724] (-1581.912) (-1587.231) (-1593.816) -- 8:08:15
      240000 -- (-1624.750) (-1603.745) [-1589.637] (-1593.376) * (-1618.512) [-1578.498] (-1584.825) (-1593.152) -- 8:10:41

      Average standard deviation of split frequencies: 0.029156

      240500 -- (-1633.253) (-1587.829) [-1594.823] (-1600.572) * [-1617.251] (-1580.848) (-1586.723) (-1606.034) -- 8:09:39
      241000 -- (-1629.947) (-1593.424) [-1592.322] (-1601.064) * (-1622.833) (-1579.095) [-1584.867] (-1599.896) -- 8:08:38
      241500 -- [-1627.096] (-1598.073) (-1592.000) (-1600.185) * (-1621.196) (-1578.002) [-1589.156] (-1591.259) -- 8:11:03
      242000 -- [-1630.401] (-1600.154) (-1596.160) (-1608.964) * [-1620.287] (-1580.581) (-1581.587) (-1591.335) -- 8:10:02
      242500 -- (-1627.826) (-1598.624) (-1590.948) [-1603.844] * [-1619.738] (-1585.598) (-1583.233) (-1587.747) -- 8:09:01
      243000 -- [-1622.722] (-1602.170) (-1589.091) (-1601.794) * (-1613.693) [-1594.622] (-1579.103) (-1588.576) -- 8:08:00
      243500 -- [-1629.253] (-1599.618) (-1608.683) (-1599.329) * [-1621.119] (-1597.658) (-1588.073) (-1597.230) -- 8:10:24
      244000 -- (-1626.696) (-1605.511) (-1596.547) [-1593.498] * (-1634.373) [-1595.606] (-1596.574) (-1590.125) -- 8:09:24
      244500 -- [-1618.200] (-1600.973) (-1588.603) (-1597.493) * (-1615.499) (-1593.258) (-1601.940) [-1584.338] -- 8:08:23
      245000 -- (-1623.693) (-1586.944) [-1588.907] (-1601.670) * [-1618.909] (-1598.705) (-1603.777) (-1585.478) -- 8:10:46

      Average standard deviation of split frequencies: 0.029404

      245500 -- (-1622.353) (-1598.046) [-1593.394] (-1598.241) * (-1610.060) (-1592.947) (-1599.781) [-1594.236] -- 8:09:46
      246000 -- [-1628.699] (-1587.321) (-1584.205) (-1602.880) * [-1609.655] (-1592.255) (-1599.807) (-1589.307) -- 8:08:46
      246500 -- (-1633.750) (-1594.216) [-1590.640] (-1607.307) * (-1604.692) [-1591.010] (-1596.335) (-1590.413) -- 8:07:46
      247000 -- (-1621.448) (-1594.468) (-1580.968) [-1603.876] * [-1609.407] (-1584.842) (-1603.936) (-1590.820) -- 8:10:08
      247500 -- (-1625.884) [-1603.042] (-1591.631) (-1596.124) * (-1608.766) (-1585.801) (-1601.114) [-1592.003] -- 8:09:08
      248000 -- (-1631.505) (-1609.487) (-1591.593) [-1606.565] * [-1610.933] (-1579.456) (-1600.330) (-1591.472) -- 8:08:09
      248500 -- (-1624.545) [-1602.800] (-1591.017) (-1606.465) * [-1617.603] (-1584.841) (-1594.093) (-1590.432) -- 8:10:30
      249000 -- (-1621.577) (-1605.208) [-1601.690] (-1597.452) * (-1620.140) [-1590.621] (-1596.182) (-1589.747) -- 8:09:31
      249500 -- (-1611.267) (-1614.069) [-1587.780] (-1590.307) * [-1605.928] (-1595.942) (-1591.628) (-1591.647) -- 8:08:31
      250000 -- (-1616.589) (-1611.615) [-1594.965] (-1589.775) * [-1602.168] (-1602.311) (-1601.477) (-1591.338) -- 8:10:52

      Average standard deviation of split frequencies: 0.029257

      250500 -- (-1622.202) (-1617.021) [-1592.461] (-1591.003) * (-1602.453) [-1591.662] (-1591.963) (-1595.790) -- 8:09:52
      251000 -- (-1628.249) (-1621.959) [-1588.690] (-1584.908) * [-1605.787] (-1602.456) (-1588.493) (-1588.606) -- 8:08:54
      251500 -- (-1619.135) [-1602.860] (-1596.447) (-1592.632) * (-1609.890) (-1591.871) (-1599.322) [-1592.911] -- 8:07:55
      252000 -- (-1618.170) (-1604.380) [-1601.747] (-1601.273) * (-1616.906) (-1582.769) (-1600.767) [-1582.544] -- 8:10:14
      252500 -- (-1609.644) (-1593.535) [-1602.947] (-1603.547) * (-1616.626) [-1594.192] (-1601.759) (-1592.534) -- 8:09:15
      253000 -- (-1604.481) (-1592.192) (-1599.288) [-1598.148] * (-1615.909) [-1592.749] (-1604.867) (-1590.156) -- 8:08:17
      253500 -- (-1613.005) (-1599.910) (-1599.543) [-1597.590] * (-1607.403) [-1603.758] (-1603.878) (-1598.754) -- 8:10:35
      254000 -- (-1609.068) [-1599.608] (-1591.723) (-1599.227) * (-1607.440) [-1605.644] (-1605.976) (-1592.565) -- 8:09:37
      254500 -- (-1614.061) [-1594.489] (-1589.887) (-1606.558) * (-1618.964) (-1601.446) [-1598.457] (-1596.389) -- 8:08:39
      255000 -- (-1606.061) [-1598.538] (-1584.917) (-1598.933) * (-1608.963) (-1600.976) (-1601.306) [-1584.133] -- 8:07:41

      Average standard deviation of split frequencies: 0.029221

      255500 -- (-1615.508) [-1601.428] (-1587.501) (-1596.399) * (-1612.529) [-1603.013] (-1602.440) (-1593.038) -- 8:09:58
      256000 -- (-1614.847) (-1610.947) [-1593.024] (-1596.188) * [-1609.626] (-1600.967) (-1605.566) (-1584.485) -- 8:09:01
      256500 -- (-1619.836) (-1612.991) [-1593.953] (-1605.951) * (-1612.624) [-1609.341] (-1601.972) (-1587.517) -- 8:08:03
      257000 -- (-1609.340) (-1600.179) (-1595.724) [-1602.922] * [-1615.779] (-1607.223) (-1611.357) (-1589.688) -- 8:10:19
      257500 -- (-1617.538) (-1611.372) [-1583.785] (-1607.839) * (-1629.270) [-1601.832] (-1595.036) (-1596.329) -- 8:09:22
      258000 -- (-1612.546) (-1600.205) [-1593.325] (-1612.215) * (-1619.740) (-1603.176) [-1595.658] (-1597.928) -- 8:08:25
      258500 -- (-1611.705) (-1606.681) [-1599.755] (-1597.948) * [-1612.932] (-1601.723) (-1600.213) (-1597.477) -- 8:07:28
      259000 -- (-1611.403) (-1607.375) (-1590.212) [-1598.596] * (-1619.698) [-1589.380] (-1599.354) (-1592.046) -- 8:09:43
      259500 -- (-1610.367) [-1601.879] (-1588.716) (-1598.361) * (-1619.578) [-1590.538] (-1592.122) (-1595.124) -- 8:08:46
      260000 -- (-1604.896) [-1584.334] (-1589.544) (-1600.050) * [-1605.429] (-1591.223) (-1593.715) (-1592.443) -- 8:07:50

      Average standard deviation of split frequencies: 0.028815

      260500 -- (-1600.440) (-1586.173) (-1588.691) [-1599.472] * [-1601.946] (-1592.026) (-1594.501) (-1592.236) -- 8:10:04
      261000 -- (-1597.221) (-1591.297) (-1585.694) [-1598.552] * [-1606.367] (-1583.357) (-1596.885) (-1598.638) -- 8:09:07
      261500 -- (-1600.641) [-1590.375] (-1594.666) (-1604.057) * [-1600.605] (-1587.091) (-1593.693) (-1603.700) -- 8:08:11
      262000 -- (-1596.678) [-1588.814] (-1595.901) (-1604.301) * (-1605.283) (-1581.083) [-1601.556] (-1594.215) -- 8:10:25
      262500 -- (-1605.655) [-1588.423] (-1593.647) (-1614.419) * [-1606.888] (-1585.498) (-1604.472) (-1598.024) -- 8:09:28
      263000 -- (-1600.775) (-1599.203) [-1597.152] (-1604.335) * (-1600.440) (-1579.629) [-1594.913] (-1598.204) -- 8:08:32
      263500 -- [-1609.912] (-1600.386) (-1602.854) (-1609.028) * (-1598.078) [-1585.700] (-1602.760) (-1592.862) -- 8:07:36
      264000 -- (-1600.965) (-1595.550) (-1592.417) [-1609.698] * [-1608.823] (-1586.906) (-1606.986) (-1599.683) -- 8:09:49
      264500 -- (-1603.561) (-1601.449) (-1590.274) [-1603.244] * (-1606.725) [-1585.537] (-1605.413) (-1590.796) -- 8:08:53
      265000 -- (-1596.578) [-1593.002] (-1593.391) (-1609.137) * (-1603.046) [-1587.648] (-1606.128) (-1594.982) -- 8:07:57

      Average standard deviation of split frequencies: 0.028475

      265500 -- (-1603.014) [-1596.555] (-1584.242) (-1611.566) * [-1605.079] (-1587.412) (-1598.684) (-1590.445) -- 8:10:09
      266000 -- (-1598.806) (-1599.328) [-1593.772] (-1607.988) * (-1613.869) [-1583.408] (-1607.173) (-1590.599) -- 8:09:14
      266500 -- (-1602.048) (-1606.869) (-1597.946) [-1606.912] * [-1612.201] (-1583.109) (-1605.386) (-1589.915) -- 8:08:18
      267000 -- (-1592.073) [-1602.512] (-1604.324) (-1606.703) * (-1608.735) [-1580.235] (-1605.540) (-1595.286) -- 8:07:23
      267500 -- (-1601.236) (-1601.747) [-1603.717] (-1603.311) * (-1603.441) [-1583.387] (-1605.956) (-1594.354) -- 8:09:34
      268000 -- (-1600.403) [-1607.410] (-1598.942) (-1606.380) * (-1608.428) [-1584.214] (-1610.752) (-1604.733) -- 8:08:39
      268500 -- (-1600.816) (-1599.469) [-1596.454] (-1608.322) * (-1609.514) [-1584.760] (-1607.022) (-1602.827) -- 8:07:44
      269000 -- [-1602.455] (-1601.998) (-1592.071) (-1617.919) * [-1605.015] (-1585.742) (-1605.349) (-1600.349) -- 8:09:54
      269500 -- (-1602.191) (-1606.701) [-1592.341] (-1618.734) * (-1605.228) [-1585.441] (-1610.545) (-1598.291) -- 8:09:00
      270000 -- [-1597.284] (-1600.786) (-1607.160) (-1613.006) * (-1602.590) (-1583.491) (-1618.378) [-1595.716] -- 8:08:05

      Average standard deviation of split frequencies: 0.027483

      270500 -- [-1595.073] (-1599.187) (-1599.011) (-1604.827) * (-1611.587) [-1584.325] (-1609.273) (-1590.745) -- 8:07:11
      271000 -- [-1596.452] (-1595.448) (-1606.862) (-1606.593) * (-1602.788) [-1573.507] (-1611.439) (-1594.206) -- 8:09:20
      271500 -- [-1591.943] (-1592.022) (-1609.144) (-1606.836) * (-1608.326) [-1579.276] (-1605.853) (-1595.432) -- 8:08:25
      272000 -- [-1585.944] (-1592.770) (-1602.937) (-1602.871) * (-1603.546) [-1577.436] (-1609.477) (-1597.915) -- 8:07:31
      272500 -- [-1593.855] (-1599.651) (-1604.463) (-1611.191) * (-1600.011) [-1584.026] (-1604.429) (-1602.233) -- 8:09:40
      273000 -- [-1591.460] (-1591.816) (-1598.508) (-1606.947) * (-1606.673) [-1582.262] (-1605.703) (-1600.957) -- 8:08:46
      273500 -- (-1588.781) [-1590.486] (-1594.668) (-1611.318) * (-1602.699) (-1579.247) (-1594.838) [-1604.899] -- 8:07:52
      274000 -- [-1594.766] (-1596.333) (-1595.789) (-1612.310) * [-1601.236] (-1588.922) (-1605.289) (-1597.619) -- 8:06:58
      274500 -- [-1593.606] (-1587.434) (-1588.721) (-1613.521) * [-1592.510] (-1590.340) (-1615.692) (-1604.785) -- 8:09:06
      275000 -- (-1596.739) (-1588.207) (-1590.737) [-1609.658] * (-1600.200) [-1588.573] (-1607.012) (-1610.529) -- 8:08:12

      Average standard deviation of split frequencies: 0.026986

      275500 -- (-1594.080) (-1599.128) (-1591.702) [-1605.166] * (-1598.072) (-1582.015) (-1614.072) [-1604.870] -- 8:07:19
      276000 -- (-1592.187) (-1587.544) (-1588.893) [-1609.840] * [-1596.118] (-1588.369) (-1615.645) (-1599.999) -- 8:09:25
      276500 -- [-1600.769] (-1585.217) (-1607.051) (-1602.423) * (-1599.666) [-1590.914] (-1604.068) (-1600.345) -- 8:08:32
      277000 -- (-1598.139) (-1593.566) (-1601.423) [-1600.183] * (-1599.775) [-1584.692] (-1597.511) (-1599.417) -- 8:07:39
      277500 -- (-1599.847) (-1593.133) (-1602.714) [-1599.183] * [-1589.683] (-1590.980) (-1604.794) (-1592.603) -- 8:09:45
      278000 -- (-1604.949) (-1595.468) [-1598.978] (-1601.089) * [-1585.689] (-1592.923) (-1604.710) (-1590.717) -- 8:08:52
      278500 -- (-1600.038) (-1595.124) (-1599.048) [-1602.924] * [-1588.383] (-1587.742) (-1611.051) (-1589.056) -- 8:07:59
      279000 -- [-1593.463] (-1593.243) (-1592.896) (-1606.355) * (-1589.579) (-1587.408) (-1610.355) [-1587.784] -- 8:07:06
      279500 -- (-1593.867) (-1604.089) [-1595.785] (-1613.296) * (-1589.316) [-1594.738] (-1603.154) (-1591.912) -- 8:09:11
      280000 -- (-1598.228) (-1596.239) (-1604.903) [-1603.253] * [-1596.795] (-1588.248) (-1601.628) (-1594.044) -- 8:08:19

      Average standard deviation of split frequencies: 0.028183

      280500 -- (-1607.460) (-1589.099) (-1603.394) [-1596.779] * [-1598.517] (-1590.822) (-1598.116) (-1597.781) -- 8:07:26
      281000 -- [-1594.779] (-1587.779) (-1605.211) (-1598.343) * (-1609.562) [-1589.516] (-1592.830) (-1590.633) -- 8:09:31
      281500 -- (-1589.254) (-1594.994) (-1606.733) [-1599.085] * [-1604.318] (-1599.787) (-1599.587) (-1595.002) -- 8:08:38
      282000 -- (-1590.925) (-1590.223) (-1605.593) [-1596.240] * [-1602.940] (-1592.817) (-1590.756) (-1606.295) -- 8:07:46
      282500 -- (-1587.631) (-1586.678) (-1601.245) [-1600.417] * (-1606.243) [-1601.876] (-1596.502) (-1600.102) -- 8:06:54
      283000 -- (-1589.966) (-1587.845) (-1597.122) [-1602.080] * (-1605.100) [-1599.079] (-1589.355) (-1601.461) -- 8:08:58
      283500 -- (-1587.754) (-1595.735) (-1591.165) [-1610.276] * [-1600.956] (-1591.520) (-1587.604) (-1594.214) -- 8:08:06
      284000 -- (-1588.317) (-1593.418) (-1599.918) [-1605.443] * (-1601.493) [-1587.751] (-1590.750) (-1584.895) -- 8:07:14
      284500 -- (-1587.770) (-1598.069) [-1589.707] (-1605.230) * [-1607.504] (-1585.781) (-1595.498) (-1587.052) -- 8:09:17
      285000 -- (-1593.312) (-1592.085) [-1590.278] (-1601.507) * [-1611.209] (-1583.133) (-1594.736) (-1587.154) -- 8:08:25

      Average standard deviation of split frequencies: 0.028160

      285500 -- (-1601.332) (-1594.582) [-1592.403] (-1599.202) * [-1605.791] (-1584.055) (-1588.695) (-1588.818) -- 8:07:34
      286000 -- [-1598.178] (-1589.843) (-1592.920) (-1598.584) * [-1608.602] (-1594.669) (-1589.381) (-1586.043) -- 8:06:42
      286500 -- (-1597.175) (-1584.766) (-1589.794) [-1592.513] * [-1605.724] (-1593.622) (-1591.529) (-1596.391) -- 8:08:44
      287000 -- (-1594.822) (-1589.307) (-1588.266) [-1593.452] * [-1613.525] (-1595.219) (-1587.160) (-1599.807) -- 8:07:53
      287500 -- (-1605.258) (-1594.167) [-1592.366] (-1586.065) * (-1602.661) (-1593.286) [-1598.394] (-1591.486) -- 8:07:02
      288000 -- (-1601.305) (-1597.345) (-1593.202) [-1596.335] * [-1597.449] (-1588.207) (-1592.081) (-1592.353) -- 8:09:03
      288500 -- (-1601.695) (-1591.477) (-1586.463) [-1595.274] * [-1599.140] (-1585.308) (-1597.240) (-1595.271) -- 8:08:12
      289000 -- (-1598.553) (-1594.023) [-1588.685] (-1580.572) * [-1607.556] (-1588.746) (-1600.910) (-1598.686) -- 8:07:21
      289500 -- [-1593.261] (-1593.424) (-1587.832) (-1592.445) * [-1606.928] (-1591.074) (-1609.351) (-1596.097) -- 8:06:30
      290000 -- (-1595.612) [-1596.191] (-1583.089) (-1585.260) * [-1605.820] (-1599.278) (-1608.588) (-1602.054) -- 8:08:31

      Average standard deviation of split frequencies: 0.028549

      290500 -- (-1596.149) [-1602.208] (-1589.495) (-1587.436) * [-1606.579] (-1592.084) (-1600.428) (-1597.919) -- 8:07:41
      291000 -- (-1590.088) [-1603.800] (-1588.820) (-1578.736) * (-1602.655) (-1590.092) [-1600.877] (-1595.923) -- 8:06:50
      291500 -- (-1594.176) [-1604.419] (-1597.127) (-1587.451) * [-1605.888] (-1589.662) (-1600.477) (-1606.121) -- 8:08:50
      292000 -- (-1587.749) (-1602.219) [-1592.723] (-1583.425) * [-1607.964] (-1598.701) (-1593.858) (-1594.219) -- 8:08:00
      292500 -- (-1595.811) (-1606.304) [-1588.251] (-1584.602) * [-1605.443] (-1596.449) (-1595.423) (-1604.575) -- 8:07:09
      293000 -- [-1595.413] (-1595.287) (-1597.200) (-1588.971) * [-1599.572] (-1606.526) (-1598.679) (-1592.996) -- 8:06:19
      293500 -- (-1590.410) (-1602.606) [-1595.268] (-1589.392) * [-1603.584] (-1598.058) (-1598.120) (-1599.403) -- 8:08:18
      294000 -- (-1598.308) [-1593.240] (-1596.232) (-1590.407) * [-1605.212] (-1595.448) (-1592.498) (-1594.387) -- 8:07:28
      294500 -- (-1599.303) [-1593.995] (-1602.462) (-1582.785) * [-1606.646] (-1602.724) (-1596.366) (-1595.096) -- 8:06:38
      295000 -- (-1593.235) [-1598.694] (-1601.818) (-1589.283) * [-1605.369] (-1595.462) (-1601.985) (-1591.468) -- 8:08:37

      Average standard deviation of split frequencies: 0.028886

      295500 -- (-1594.924) [-1599.627] (-1597.640) (-1585.404) * (-1607.100) [-1595.065] (-1604.006) (-1588.950) -- 8:07:47
      296000 -- (-1591.728) [-1587.795] (-1597.593) (-1587.582) * [-1608.517] (-1600.755) (-1599.034) (-1589.671) -- 8:06:57
      296500 -- (-1593.311) (-1590.666) (-1598.390) [-1587.518] * (-1606.162) (-1597.897) [-1596.949] (-1588.769) -- 8:06:08
      297000 -- (-1592.979) [-1594.065] (-1596.192) (-1578.646) * [-1603.195] (-1589.974) (-1606.824) (-1592.676) -- 8:08:06
      297500 -- (-1597.172) [-1594.711] (-1597.583) (-1578.540) * [-1607.744] (-1582.332) (-1599.872) (-1587.478) -- 8:07:16
      298000 -- (-1596.823) [-1588.391] (-1592.653) (-1589.911) * (-1602.753) [-1587.860] (-1611.149) (-1583.705) -- 8:06:27
      298500 -- (-1602.694) [-1587.236] (-1590.341) (-1583.670) * (-1608.111) [-1590.945] (-1597.169) (-1587.852) -- 8:08:24
      299000 -- (-1603.574) [-1586.058] (-1584.330) (-1587.488) * (-1606.199) [-1599.103] (-1594.661) (-1590.402) -- 8:07:35
      299500 -- (-1596.505) [-1584.254] (-1593.609) (-1586.726) * (-1606.925) [-1590.976] (-1600.968) (-1580.232) -- 8:06:46
      300000 -- (-1601.629) (-1589.637) [-1591.958] (-1584.472) * [-1603.801] (-1587.458) (-1592.948) (-1586.329) -- 8:05:57

      Average standard deviation of split frequencies: 0.028059

      300500 -- (-1596.604) (-1588.887) (-1589.866) [-1590.945] * [-1607.674] (-1594.211) (-1596.741) (-1590.008) -- 8:07:53
      301000 -- (-1593.761) [-1590.087] (-1594.974) (-1599.336) * (-1609.937) [-1594.864] (-1593.013) (-1591.300) -- 8:07:04
      301500 -- [-1595.375] (-1588.968) (-1602.725) (-1593.469) * [-1606.145] (-1581.906) (-1599.250) (-1582.740) -- 8:06:16
      302000 -- (-1599.593) [-1595.203] (-1590.256) (-1586.096) * (-1607.370) [-1591.193] (-1600.700) (-1584.422) -- 8:08:12
      302500 -- (-1622.081) [-1591.793] (-1597.138) (-1590.370) * [-1608.850] (-1587.913) (-1606.058) (-1579.603) -- 8:07:23
      303000 -- (-1609.915) [-1587.705] (-1592.015) (-1595.736) * (-1611.077) [-1587.509] (-1602.488) (-1583.003) -- 8:06:34
      303500 -- [-1597.036] (-1594.086) (-1596.360) (-1591.524) * [-1607.565] (-1592.529) (-1601.037) (-1588.064) -- 8:05:46
      304000 -- (-1606.437) (-1590.515) (-1605.592) [-1586.079] * [-1612.034] (-1592.149) (-1603.999) (-1585.792) -- 8:07:41
      304500 -- (-1602.709) [-1591.768] (-1599.339) (-1598.355) * (-1616.173) [-1587.632] (-1601.180) (-1591.576) -- 8:06:53
      305000 -- [-1601.948] (-1591.425) (-1593.550) (-1595.373) * [-1612.720] (-1579.945) (-1594.573) (-1587.082) -- 8:06:05

      Average standard deviation of split frequencies: 0.028102

      305500 -- (-1597.103) [-1593.189] (-1609.752) (-1596.437) * [-1608.099] (-1586.677) (-1598.797) (-1588.835) -- 8:07:59
      306000 -- (-1604.048) (-1593.572) (-1604.314) [-1593.705] * [-1609.275] (-1590.248) (-1599.288) (-1586.839) -- 8:07:11
      306500 -- (-1598.271) (-1598.463) [-1595.506] (-1594.500) * [-1609.219] (-1592.477) (-1593.865) (-1580.595) -- 8:06:23
      307000 -- (-1602.361) (-1604.598) [-1594.649] (-1590.302) * [-1616.013] (-1586.342) (-1595.121) (-1580.979) -- 8:08:17
      307500 -- (-1596.722) (-1599.195) [-1599.555] (-1592.051) * [-1617.727] (-1582.081) (-1598.058) (-1582.633) -- 8:07:29
      308000 -- (-1598.868) (-1589.332) (-1599.353) [-1593.708] * [-1617.744] (-1575.514) (-1608.794) (-1582.226) -- 8:06:42
      308500 -- (-1602.919) [-1601.422] (-1609.819) (-1595.835) * [-1612.528] (-1579.814) (-1604.269) (-1594.679) -- 8:05:54
      309000 -- [-1601.155] (-1602.454) (-1609.070) (-1600.454) * [-1608.642] (-1580.457) (-1603.851) (-1587.499) -- 8:07:47
      309500 -- [-1591.876] (-1597.686) (-1607.810) (-1595.846) * (-1611.156) [-1576.194] (-1604.843) (-1588.654) -- 8:07:00
      310000 -- [-1594.945] (-1591.972) (-1604.859) (-1596.770) * [-1616.512] (-1581.353) (-1599.513) (-1587.416) -- 8:06:12

      Average standard deviation of split frequencies: 0.028316

      310500 -- (-1596.586) [-1592.874] (-1594.818) (-1592.329) * [-1617.198] (-1582.202) (-1594.490) (-1587.322) -- 8:08:05
      311000 -- (-1588.579) [-1589.781] (-1602.968) (-1591.344) * (-1621.007) [-1578.394] (-1592.044) (-1583.792) -- 8:07:18
      311500 -- (-1592.453) [-1589.189] (-1594.960) (-1589.088) * (-1615.173) [-1581.737] (-1588.264) (-1589.350) -- 8:06:30
      312000 -- (-1588.290) [-1585.529] (-1596.865) (-1582.590) * (-1615.401) [-1589.272] (-1589.421) (-1590.455) -- 8:05:43
      312500 -- (-1593.120) [-1590.693] (-1603.009) (-1595.997) * [-1623.850] (-1586.420) (-1602.575) (-1592.508) -- 8:07:36
      313000 -- [-1590.076] (-1589.345) (-1601.635) (-1588.171) * [-1617.228] (-1590.138) (-1608.023) (-1601.057) -- 8:06:48
      313500 -- [-1593.624] (-1590.733) (-1611.062) (-1591.029) * [-1608.587] (-1591.164) (-1598.624) (-1593.199) -- 8:06:02
      314000 -- (-1596.615) [-1597.303] (-1598.739) (-1602.019) * [-1612.334] (-1590.664) (-1597.913) (-1588.121) -- 8:07:53
      314500 -- (-1600.021) [-1597.640] (-1606.865) (-1602.162) * [-1612.362] (-1590.619) (-1586.626) (-1595.387) -- 8:07:06
      315000 -- (-1598.350) [-1587.635] (-1595.980) (-1597.761) * [-1612.841] (-1585.392) (-1589.972) (-1599.410) -- 8:06:20

      Average standard deviation of split frequencies: 0.028496

      315500 -- (-1592.475) [-1588.006] (-1608.444) (-1589.238) * (-1603.194) [-1580.172] (-1585.523) (-1601.765) -- 8:05:33
      316000 -- (-1594.873) [-1588.594] (-1598.656) (-1587.648) * (-1613.662) [-1581.082] (-1586.708) (-1600.296) -- 8:07:24
      316500 -- (-1590.045) [-1595.493] (-1587.921) (-1589.154) * (-1617.574) [-1585.228] (-1588.030) (-1589.686) -- 8:06:37
      317000 -- (-1601.881) [-1593.841] (-1594.595) (-1583.942) * (-1619.787) [-1575.915] (-1591.489) (-1598.723) -- 8:05:51
      317500 -- (-1595.446) [-1595.447] (-1594.834) (-1597.638) * (-1608.819) (-1571.001) [-1595.374] (-1591.161) -- 8:07:41
      318000 -- (-1595.108) [-1598.848] (-1600.154) (-1589.652) * (-1608.465) [-1579.003] (-1595.981) (-1590.399) -- 8:06:55
      318500 -- (-1592.894) [-1593.400] (-1598.006) (-1584.933) * [-1614.683] (-1570.706) (-1595.957) (-1585.603) -- 8:06:09
      319000 -- (-1589.844) (-1600.648) (-1598.322) [-1590.628] * [-1610.288] (-1577.682) (-1597.358) (-1581.623) -- 8:05:23
      319500 -- (-1584.379) (-1598.607) (-1600.067) [-1590.011] * [-1606.565] (-1581.094) (-1597.754) (-1585.601) -- 8:07:12
      320000 -- (-1580.698) [-1595.273] (-1601.679) (-1593.820) * (-1617.412) (-1576.063) [-1592.236] (-1584.544) -- 8:06:27

      Average standard deviation of split frequencies: 0.028274

      320500 -- (-1590.126) [-1594.999] (-1597.567) (-1596.772) * (-1619.147) (-1575.755) (-1591.598) [-1595.979] -- 8:05:41
      321000 -- (-1583.895) [-1590.978] (-1595.117) (-1600.423) * [-1614.257] (-1582.648) (-1585.150) (-1590.149) -- 8:07:30
      321500 -- [-1582.115] (-1589.185) (-1605.380) (-1590.220) * [-1615.271] (-1585.957) (-1588.893) (-1594.562) -- 8:06:44
      322000 -- [-1585.936] (-1590.483) (-1601.757) (-1593.353) * (-1606.859) (-1581.196) [-1591.347] (-1588.965) -- 8:05:58
      322500 -- (-1590.399) [-1585.846] (-1606.094) (-1581.833) * (-1609.527) (-1586.538) [-1591.813] (-1586.797) -- 8:05:13
      323000 -- [-1589.117] (-1586.637) (-1611.000) (-1580.085) * [-1610.193] (-1579.637) (-1593.028) (-1585.735) -- 8:07:01
      323500 -- [-1596.679] (-1593.309) (-1611.284) (-1587.340) * (-1609.209) (-1580.208) [-1591.826] (-1581.494) -- 8:06:16
      324000 -- (-1594.171) (-1593.007) (-1612.422) [-1586.055] * (-1609.621) (-1597.427) [-1600.587] (-1590.736) -- 8:05:30
      324500 -- (-1594.668) (-1588.652) [-1613.043] (-1581.652) * (-1609.255) (-1590.341) [-1589.740] (-1593.485) -- 8:07:18
      325000 -- (-1592.986) (-1592.260) (-1605.933) [-1583.464] * [-1615.983] (-1590.114) (-1587.237) (-1582.440) -- 8:06:33

      Average standard deviation of split frequencies: 0.028802

      325500 -- (-1594.386) (-1591.933) (-1602.963) [-1586.125] * (-1616.454) (-1592.245) [-1589.733] (-1590.692) -- 8:05:48
      326000 -- [-1602.596] (-1602.820) (-1605.168) (-1578.241) * (-1620.327) (-1583.649) [-1594.955] (-1590.307) -- 8:07:35
      326500 -- (-1598.568) (-1592.105) (-1596.907) [-1582.523] * (-1614.277) (-1591.241) [-1591.085] (-1590.196) -- 8:06:50
      327000 -- (-1600.610) (-1583.012) (-1596.552) [-1582.144] * (-1614.134) (-1584.201) [-1588.139] (-1584.738) -- 8:06:05
      327500 -- (-1600.661) (-1590.483) (-1596.141) [-1591.157] * (-1616.744) (-1586.254) [-1591.164] (-1591.592) -- 8:05:20
      328000 -- (-1599.820) (-1593.092) [-1604.893] (-1590.900) * (-1612.730) (-1585.624) [-1584.061] (-1590.032) -- 8:07:07
      328500 -- (-1601.810) (-1596.427) (-1608.264) [-1589.779] * (-1618.599) (-1579.684) (-1587.211) [-1601.346] -- 8:06:22
      329000 -- (-1611.376) (-1588.561) (-1614.753) [-1589.767] * [-1618.284] (-1579.640) (-1583.235) (-1600.670) -- 8:05:38
      329500 -- (-1597.897) [-1589.106] (-1602.754) (-1587.946) * [-1611.645] (-1579.565) (-1584.398) (-1595.587) -- 8:07:24
      330000 -- (-1605.596) (-1589.757) [-1612.085] (-1591.644) * (-1605.441) (-1587.451) [-1584.261] (-1594.283) -- 8:06:39

      Average standard deviation of split frequencies: 0.029487

      330500 -- (-1603.533) (-1578.238) (-1608.159) [-1582.144] * (-1602.016) (-1583.366) [-1595.273] (-1596.925) -- 8:05:55
      331000 -- (-1609.485) (-1585.822) (-1603.675) [-1587.767] * [-1606.535] (-1592.202) (-1587.222) (-1581.572) -- 8:05:11
      331500 -- (-1592.060) (-1595.866) [-1592.711] (-1584.837) * (-1613.495) [-1590.135] (-1595.384) (-1588.819) -- 8:06:56
      332000 -- (-1592.831) (-1602.997) [-1593.320] (-1589.161) * [-1610.983] (-1585.660) (-1593.208) (-1582.266) -- 8:06:12
      332500 -- (-1603.442) (-1606.426) [-1591.219] (-1591.776) * [-1612.179] (-1593.028) (-1598.569) (-1578.751) -- 8:05:28
      333000 -- (-1594.415) (-1595.230) [-1583.260] (-1590.738) * (-1612.347) (-1590.105) (-1591.069) [-1593.533] -- 8:07:13
      333500 -- [-1600.108] (-1599.215) (-1598.828) (-1590.710) * (-1618.948) (-1597.921) (-1583.962) [-1594.222] -- 8:06:29
      334000 -- [-1600.484] (-1604.379) (-1587.962) (-1591.352) * (-1617.963) (-1594.635) [-1590.533] (-1582.245) -- 8:05:45
      334500 -- (-1602.778) (-1603.546) [-1589.197] (-1588.174) * (-1609.835) (-1596.360) (-1588.201) [-1585.799] -- 8:05:01
      335000 -- (-1606.242) (-1600.192) [-1594.980] (-1589.556) * (-1610.717) (-1598.867) [-1592.608] (-1586.894) -- 8:06:45

      Average standard deviation of split frequencies: 0.030820

      335500 -- (-1601.692) (-1595.871) [-1601.400] (-1590.658) * (-1607.603) [-1587.562] (-1593.460) (-1587.683) -- 8:06:02
      336000 -- (-1602.837) [-1591.565] (-1605.047) (-1586.042) * (-1613.684) (-1589.989) (-1595.816) [-1587.177] -- 8:05:18
      336500 -- (-1597.415) [-1589.472] (-1605.437) (-1590.397) * (-1608.957) [-1585.984] (-1599.339) (-1583.108) -- 8:07:02
      337000 -- (-1596.459) [-1584.672] (-1601.358) (-1592.808) * (-1616.689) (-1587.060) (-1592.912) [-1590.734] -- 8:06:18
      337500 -- (-1603.622) (-1587.693) [-1595.391] (-1587.662) * (-1624.508) (-1596.510) [-1595.309] (-1591.458) -- 8:05:35
      338000 -- (-1601.362) [-1594.467] (-1595.741) (-1584.830) * (-1618.956) [-1597.478] (-1589.237) (-1590.039) -- 8:07:18
      338500 -- [-1606.021] (-1592.692) (-1597.403) (-1595.835) * (-1620.691) (-1603.033) (-1589.609) [-1591.541] -- 8:06:35
      339000 -- (-1598.067) (-1593.835) (-1597.959) [-1580.143] * (-1616.968) [-1591.865] (-1593.649) (-1593.211) -- 8:05:52
      339500 -- [-1590.029] (-1596.532) (-1597.950) (-1589.722) * (-1617.587) (-1597.485) (-1590.137) [-1587.979] -- 8:05:08
      340000 -- (-1595.324) (-1599.031) (-1595.856) [-1587.672] * (-1628.874) [-1593.137] (-1600.131) (-1586.124) -- 8:06:51

      Average standard deviation of split frequencies: 0.031849

      340500 -- (-1583.560) [-1585.363] (-1599.297) (-1587.394) * (-1634.033) [-1588.043] (-1607.538) (-1584.556) -- 8:06:08
      341000 -- (-1596.828) (-1583.979) (-1589.232) [-1589.187] * (-1629.402) (-1588.974) [-1608.368] (-1593.537) -- 8:05:25
      341500 -- (-1597.196) (-1589.179) (-1586.324) [-1590.376] * (-1621.946) (-1591.362) (-1604.388) [-1591.256] -- 8:07:07
      342000 -- (-1596.391) (-1599.521) (-1585.989) [-1595.680] * (-1622.192) (-1592.180) (-1595.415) [-1596.617] -- 8:06:24
      342500 -- (-1603.063) (-1595.557) [-1586.872] (-1588.351) * [-1620.129] (-1596.618) (-1605.704) (-1593.037) -- 8:05:42
      343000 -- (-1598.203) (-1592.139) (-1585.658) [-1596.603] * [-1620.703] (-1599.792) (-1599.959) (-1591.808) -- 8:04:59
      343500 -- (-1589.740) (-1596.360) [-1602.380] (-1594.265) * [-1614.275] (-1594.931) (-1602.825) (-1597.419) -- 8:06:41
      344000 -- (-1596.226) (-1596.300) [-1595.189] (-1592.920) * (-1618.044) [-1602.321] (-1601.273) (-1599.995) -- 8:05:58
      344500 -- (-1605.356) [-1590.433] (-1590.843) (-1590.363) * (-1618.911) (-1603.800) (-1600.457) [-1594.224] -- 8:05:15
      345000 -- [-1607.996] (-1597.584) (-1601.337) (-1595.070) * (-1613.936) [-1600.061] (-1600.741) (-1583.480) -- 8:06:57

      Average standard deviation of split frequencies: 0.031622

      345500 -- (-1592.343) [-1591.535] (-1589.314) (-1593.267) * [-1619.236] (-1603.463) (-1594.167) (-1590.391) -- 8:06:14
      346000 -- (-1587.308) [-1594.340] (-1589.298) (-1594.000) * (-1617.572) (-1592.666) (-1594.679) [-1595.430] -- 8:05:32
      346500 -- (-1591.703) [-1596.256] (-1599.329) (-1587.694) * (-1615.528) [-1588.416] (-1589.984) (-1596.463) -- 8:04:49
      347000 -- (-1596.227) [-1603.011] (-1601.974) (-1592.538) * (-1620.314) [-1584.065] (-1592.044) (-1596.866) -- 8:06:30
      347500 -- (-1594.104) [-1600.411] (-1594.085) (-1589.928) * (-1613.609) (-1587.123) [-1587.108] (-1589.164) -- 8:05:48
      348000 -- (-1587.521) [-1601.776] (-1599.949) (-1591.910) * (-1615.000) [-1586.705] (-1583.242) (-1591.385) -- 8:05:06
      348500 -- (-1593.694) (-1604.323) (-1599.688) [-1586.519] * [-1613.573] (-1592.386) (-1588.304) (-1590.013) -- 8:06:46
      349000 -- (-1587.116) (-1596.023) (-1610.293) [-1592.825] * (-1616.551) [-1589.372] (-1593.246) (-1589.497) -- 8:06:04
      349500 -- [-1595.281] (-1601.902) (-1602.944) (-1585.766) * (-1617.913) (-1588.139) (-1602.070) [-1589.783] -- 8:05:22
      350000 -- (-1592.335) (-1609.174) (-1603.384) [-1582.680] * [-1617.979] (-1586.765) (-1589.134) (-1590.129) -- 8:04:40

      Average standard deviation of split frequencies: 0.033123

      350500 -- (-1591.148) (-1601.059) (-1607.983) [-1579.952] * (-1618.816) [-1585.128] (-1584.257) (-1586.537) -- 8:06:20
      351000 -- (-1587.539) (-1600.867) (-1605.915) [-1577.562] * (-1619.098) [-1580.955] (-1583.563) (-1589.081) -- 8:05:38
      351500 -- (-1589.396) (-1600.079) [-1609.091] (-1585.240) * (-1615.982) [-1580.481] (-1589.015) (-1594.314) -- 8:04:56
      352000 -- (-1588.230) [-1598.440] (-1609.417) (-1592.260) * [-1612.832] (-1585.584) (-1590.659) (-1599.228) -- 8:06:36
      352500 -- (-1594.672) [-1604.598] (-1605.982) (-1599.204) * (-1614.581) [-1583.077] (-1591.252) (-1589.955) -- 8:05:54
      353000 -- (-1596.713) (-1610.947) (-1610.418) [-1596.767] * (-1614.690) [-1577.358] (-1589.525) (-1592.135) -- 8:05:13
      353500 -- (-1593.254) (-1602.876) (-1608.602) [-1584.844] * (-1614.719) [-1580.729] (-1582.256) (-1594.148) -- 8:06:52
      354000 -- (-1587.864) (-1611.728) (-1605.368) [-1588.201] * (-1615.818) [-1583.494] (-1580.656) (-1598.322) -- 8:06:10
      354500 -- (-1588.984) (-1601.094) (-1607.810) [-1585.610] * [-1616.261] (-1589.500) (-1579.244) (-1593.910) -- 8:05:29
      355000 -- (-1588.462) (-1606.884) (-1600.171) [-1591.598] * [-1615.639] (-1589.304) (-1579.708) (-1597.830) -- 8:04:47

      Average standard deviation of split frequencies: 0.034031

      355500 -- (-1591.548) (-1605.256) (-1603.096) [-1606.329] * [-1606.866] (-1589.179) (-1576.968) (-1595.418) -- 8:06:26
      356000 -- (-1591.728) (-1608.656) (-1613.559) [-1602.177] * (-1607.296) (-1586.993) (-1576.230) [-1597.827] -- 8:05:44
      356500 -- (-1586.126) [-1605.443] (-1601.146) (-1593.948) * (-1612.721) (-1593.448) [-1576.915] (-1616.988) -- 8:05:03
      357000 -- (-1589.620) [-1604.961] (-1593.662) (-1591.572) * (-1610.563) (-1584.664) (-1580.278) [-1604.016] -- 8:06:41
      357500 -- (-1584.879) [-1602.330] (-1597.616) (-1590.468) * [-1611.937] (-1595.518) (-1581.391) (-1610.982) -- 8:06:00
      358000 -- (-1582.996) [-1603.579] (-1600.158) (-1593.990) * (-1609.801) (-1595.964) [-1581.379] (-1598.151) -- 8:05:19
      358500 -- (-1587.452) (-1598.933) (-1601.145) [-1599.595] * (-1613.267) (-1588.305) [-1580.114] (-1593.257) -- 8:04:38
      359000 -- (-1579.374) [-1596.298] (-1600.674) (-1592.226) * (-1607.574) [-1587.635] (-1586.218) (-1590.155) -- 8:06:16
      359500 -- (-1584.905) (-1595.242) (-1591.245) [-1595.429] * (-1616.847) [-1585.049] (-1580.570) (-1591.242) -- 8:05:35
      360000 -- (-1587.735) (-1594.856) [-1591.128] (-1591.759) * [-1608.114] (-1578.627) (-1578.444) (-1594.308) -- 8:04:54

      Average standard deviation of split frequencies: 0.034833

      360500 -- (-1588.284) (-1596.296) (-1591.346) [-1590.891] * (-1613.174) (-1585.508) [-1584.328] (-1593.204) -- 8:06:31
      361000 -- (-1584.998) (-1593.115) (-1594.244) [-1592.959] * (-1622.713) (-1590.109) (-1586.247) [-1592.950] -- 8:05:50
      361500 -- (-1591.324) (-1590.433) (-1585.290) [-1593.589] * (-1619.099) (-1587.154) [-1582.946] (-1580.500) -- 8:05:10
      362000 -- (-1593.232) (-1589.815) (-1586.439) [-1595.344] * (-1615.398) (-1585.583) [-1585.951] (-1583.554) -- 8:04:29
      362500 -- (-1591.205) (-1583.379) [-1581.217] (-1602.583) * (-1621.182) (-1593.873) (-1591.651) [-1575.605] -- 8:06:06
      363000 -- [-1589.573] (-1590.600) (-1583.886) (-1600.315) * (-1620.499) [-1592.657] (-1593.642) (-1584.479) -- 8:05:25
      363500 -- (-1599.970) (-1595.144) (-1585.907) [-1598.511] * (-1619.734) [-1590.834] (-1597.460) (-1580.151) -- 8:04:45
      364000 -- (-1590.653) (-1601.838) [-1588.011] (-1604.057) * (-1612.753) (-1585.673) (-1603.982) [-1592.409] -- 8:06:21
      364500 -- (-1587.942) (-1598.653) [-1587.126] (-1605.769) * (-1620.192) [-1583.066] (-1601.081) (-1595.624) -- 8:05:41
      365000 -- (-1594.589) (-1601.794) [-1592.125] (-1596.859) * [-1610.597] (-1581.833) (-1597.564) (-1593.677) -- 8:05:01

      Average standard deviation of split frequencies: 0.034990

      365500 -- (-1587.798) (-1597.205) [-1592.249] (-1592.004) * (-1613.190) (-1582.964) (-1605.558) [-1595.138] -- 8:06:36
      366000 -- (-1592.364) [-1596.373] (-1606.133) (-1590.490) * (-1606.889) (-1583.746) (-1603.643) [-1594.160] -- 8:05:56
      366500 -- (-1589.388) (-1596.304) [-1611.148] (-1590.559) * (-1605.174) (-1590.956) (-1596.914) [-1594.237] -- 8:05:16
      367000 -- (-1597.618) (-1603.715) (-1594.055) [-1589.384] * [-1621.828] (-1597.123) (-1609.843) (-1593.181) -- 8:04:36
      367500 -- (-1596.971) (-1593.345) (-1587.906) [-1593.627] * (-1613.050) (-1587.538) (-1609.705) [-1593.157] -- 8:06:11
      368000 -- (-1584.020) (-1591.910) [-1599.804] (-1588.990) * (-1621.484) (-1585.066) (-1601.906) [-1595.021] -- 8:05:31
      368500 -- (-1588.123) [-1588.627] (-1596.119) (-1606.787) * (-1614.668) (-1593.986) (-1597.270) [-1604.101] -- 8:04:52
      369000 -- [-1589.134] (-1595.037) (-1600.376) (-1591.561) * [-1605.153] (-1603.469) (-1591.559) (-1597.413) -- 8:06:26
      369500 -- (-1579.151) (-1591.996) (-1593.006) [-1593.309] * (-1608.803) (-1601.194) (-1602.026) [-1599.457] -- 8:05:47
      370000 -- (-1595.069) (-1600.122) (-1586.501) [-1592.480] * [-1608.008] (-1601.122) (-1597.894) (-1596.720) -- 8:05:07

      Average standard deviation of split frequencies: 0.036288

      370500 -- (-1584.737) (-1599.181) [-1585.116] (-1598.767) * (-1619.157) (-1593.959) (-1602.157) [-1591.302] -- 8:04:27
      371000 -- (-1582.304) (-1600.009) (-1587.225) [-1599.184] * (-1619.018) (-1582.997) (-1592.635) [-1593.767] -- 8:06:02
      371500 -- (-1597.668) (-1591.257) (-1592.300) [-1598.318] * [-1616.250] (-1590.089) (-1585.973) (-1592.220) -- 8:05:22
      372000 -- (-1593.685) (-1592.327) [-1586.233] (-1593.724) * (-1614.781) (-1583.296) (-1581.087) [-1583.414] -- 8:04:43
      372500 -- (-1596.785) [-1595.251] (-1599.193) (-1595.088) * (-1625.599) (-1577.612) (-1585.674) [-1589.669] -- 8:06:16
      373000 -- (-1595.967) (-1596.322) (-1597.676) [-1597.308] * (-1622.784) (-1592.051) [-1589.559] (-1585.064) -- 8:05:37
      373500 -- (-1606.810) (-1596.999) [-1588.787] (-1593.396) * (-1610.879) (-1585.128) (-1590.825) [-1583.937] -- 8:04:58
      374000 -- (-1605.638) (-1600.329) (-1588.989) [-1593.431] * (-1615.407) [-1583.767] (-1590.450) (-1586.822) -- 8:04:19
      374500 -- (-1591.799) (-1598.597) (-1593.842) [-1595.397] * (-1613.903) (-1574.754) [-1593.396] (-1591.438) -- 8:05:52
      375000 -- (-1595.720) (-1608.571) [-1602.101] (-1597.100) * (-1608.986) (-1590.120) [-1588.036] (-1600.223) -- 8:05:13

      Average standard deviation of split frequencies: 0.037400

      375500 -- (-1589.140) [-1597.118] (-1602.469) (-1606.674) * (-1606.908) (-1588.708) [-1588.177] (-1598.853) -- 8:04:34
      376000 -- (-1592.288) (-1609.832) [-1596.770] (-1617.690) * (-1597.693) (-1593.079) [-1590.426] (-1601.171) -- 8:06:07
      376500 -- (-1592.683) [-1600.441] (-1593.756) (-1610.936) * (-1593.525) (-1590.702) [-1582.155] (-1604.053) -- 8:05:28
      377000 -- (-1591.533) [-1603.500] (-1600.411) (-1605.783) * (-1593.203) (-1588.255) [-1590.302] (-1587.834) -- 8:04:49
      377500 -- (-1596.874) (-1597.816) [-1591.368] (-1600.674) * [-1594.969] (-1589.172) (-1589.967) (-1590.897) -- 8:04:10
      378000 -- (-1606.788) (-1591.250) (-1606.487) [-1592.594] * [-1593.180] (-1596.553) (-1591.278) (-1596.870) -- 8:05:43
      378500 -- (-1604.290) [-1596.761] (-1610.835) (-1598.829) * (-1599.091) (-1593.154) [-1587.234] (-1594.931) -- 8:05:04
      379000 -- (-1601.233) [-1595.010] (-1603.730) (-1588.973) * (-1594.312) [-1588.303] (-1595.441) (-1589.723) -- 8:04:25
      379500 -- (-1604.774) [-1596.975] (-1594.760) (-1595.427) * [-1590.424] (-1608.090) (-1580.324) (-1595.212) -- 8:05:57
      380000 -- (-1601.130) (-1599.606) [-1591.468] (-1597.167) * [-1595.939] (-1594.886) (-1588.895) (-1598.038) -- 8:05:19

      Average standard deviation of split frequencies: 0.037928

      380500 -- (-1599.449) [-1589.615] (-1591.018) (-1594.034) * [-1607.670] (-1602.843) (-1602.269) (-1598.852) -- 8:04:40
      381000 -- (-1599.024) [-1596.149] (-1592.043) (-1590.077) * [-1614.549] (-1580.895) (-1602.892) (-1598.562) -- 8:06:12
      381500 -- (-1596.923) [-1598.820] (-1601.354) (-1586.451) * (-1627.757) [-1577.813] (-1604.700) (-1600.430) -- 8:05:33
      382000 -- (-1592.585) (-1584.183) [-1597.604] (-1587.962) * (-1616.734) [-1576.552] (-1604.366) (-1609.210) -- 8:04:55
      382500 -- (-1602.619) [-1582.902] (-1602.286) (-1587.979) * [-1613.291] (-1578.365) (-1597.835) (-1602.851) -- 8:04:17
      383000 -- (-1596.425) (-1586.226) [-1596.053] (-1583.227) * (-1615.678) [-1583.896] (-1595.693) (-1601.088) -- 8:05:48
      383500 -- (-1589.463) [-1599.059] (-1590.788) (-1590.610) * (-1609.544) (-1584.076) [-1610.517] (-1595.825) -- 8:05:10
      384000 -- (-1592.028) (-1600.649) [-1591.136] (-1589.525) * [-1602.556] (-1580.109) (-1621.140) (-1585.474) -- 8:04:31
      384500 -- (-1596.587) [-1609.632] (-1585.113) (-1595.569) * (-1605.993) [-1582.047] (-1611.756) (-1586.237) -- 8:06:02
      385000 -- (-1587.316) [-1606.560] (-1582.383) (-1595.079) * (-1612.373) (-1581.813) (-1607.272) [-1584.493] -- 8:05:24

      Average standard deviation of split frequencies: 0.038045

      385500 -- (-1587.837) (-1611.422) [-1586.560] (-1594.114) * (-1613.394) (-1580.966) (-1607.957) [-1587.091] -- 8:04:46
      386000 -- (-1592.129) [-1597.278] (-1590.203) (-1600.110) * (-1610.228) [-1590.208] (-1605.275) (-1583.095) -- 8:04:08
      386500 -- (-1598.935) (-1598.353) [-1589.944] (-1601.853) * (-1605.664) [-1591.372] (-1599.903) (-1582.019) -- 8:05:39
      387000 -- (-1594.212) [-1598.031] (-1585.830) (-1595.871) * (-1592.440) (-1589.407) (-1606.242) [-1576.839] -- 8:05:01
      387500 -- (-1595.915) [-1589.969] (-1590.280) (-1592.832) * [-1597.046] (-1589.782) (-1609.098) (-1578.134) -- 8:04:23
      388000 -- (-1597.173) [-1587.903] (-1596.602) (-1595.300) * (-1600.819) (-1584.649) (-1602.839) [-1573.087] -- 8:05:53
      388500 -- (-1588.729) [-1590.805] (-1588.149) (-1594.857) * (-1595.788) [-1583.305] (-1600.764) (-1578.257) -- 8:05:15
      389000 -- (-1595.265) (-1587.897) [-1585.410] (-1598.976) * [-1594.371] (-1587.116) (-1599.775) (-1578.272) -- 8:04:37
      389500 -- (-1599.264) [-1584.933] (-1581.427) (-1608.112) * (-1597.338) [-1580.677] (-1601.491) (-1579.680) -- 8:04:00
      390000 -- (-1594.247) [-1585.917] (-1587.242) (-1611.775) * (-1599.019) [-1577.183] (-1598.538) (-1589.327) -- 8:05:29

      Average standard deviation of split frequencies: 0.037611

      390500 -- (-1603.183) (-1588.615) [-1587.781] (-1617.331) * [-1597.797] (-1583.453) (-1596.539) (-1603.792) -- 8:04:52
      391000 -- (-1597.892) (-1602.441) [-1589.125] (-1616.042) * [-1597.743] (-1586.799) (-1595.296) (-1612.967) -- 8:04:14
      391500 -- (-1598.114) [-1589.354] (-1591.131) (-1605.242) * [-1599.867] (-1575.931) (-1591.347) (-1612.571) -- 8:05:44
      392000 -- (-1601.201) [-1589.620] (-1597.352) (-1604.106) * (-1598.679) [-1581.758] (-1588.822) (-1603.625) -- 8:05:06
      392500 -- (-1598.756) (-1591.975) [-1588.666] (-1608.082) * [-1599.991] (-1589.518) (-1598.486) (-1606.194) -- 8:04:29
      393000 -- (-1593.274) (-1591.581) [-1593.135] (-1611.544) * [-1603.984] (-1586.756) (-1592.488) (-1595.216) -- 8:03:52
      393500 -- (-1599.588) (-1586.822) [-1592.809] (-1607.123) * (-1600.471) [-1591.936] (-1602.043) (-1605.985) -- 8:05:20
      394000 -- (-1599.563) [-1586.066] (-1598.202) (-1596.144) * (-1604.066) [-1578.447] (-1601.786) (-1603.671) -- 8:04:43
      394500 -- (-1607.242) [-1587.328] (-1603.812) (-1597.839) * (-1605.602) [-1586.028] (-1597.866) (-1602.228) -- 8:04:06
      395000 -- (-1603.228) [-1582.794] (-1587.703) (-1594.442) * [-1607.786] (-1581.048) (-1600.083) (-1605.361) -- 8:05:35

      Average standard deviation of split frequencies: 0.037260

      395500 -- (-1609.112) (-1587.071) [-1586.405] (-1599.229) * (-1606.050) [-1595.563] (-1596.627) (-1601.882) -- 8:04:57
      396000 -- (-1594.973) (-1599.992) (-1584.721) [-1599.170] * [-1607.531] (-1599.897) (-1595.067) (-1591.755) -- 8:04:20
      396500 -- (-1590.133) [-1591.283] (-1591.653) (-1606.913) * [-1605.190] (-1587.516) (-1596.187) (-1591.431) -- 8:03:43
      397000 -- (-1598.740) [-1598.074] (-1591.251) (-1610.039) * (-1607.154) [-1580.443] (-1597.383) (-1591.010) -- 8:05:12
      397500 -- (-1597.409) [-1597.356] (-1589.657) (-1599.292) * (-1608.980) (-1581.223) [-1598.383] (-1586.573) -- 8:04:35
      398000 -- (-1595.693) (-1601.281) [-1591.527] (-1613.120) * (-1618.198) [-1587.695] (-1597.640) (-1583.073) -- 8:03:58
      398500 -- (-1587.615) [-1598.906] (-1595.120) (-1600.750) * [-1597.843] (-1577.356) (-1601.380) (-1581.331) -- 8:05:26
      399000 -- (-1586.103) [-1601.592] (-1586.002) (-1599.201) * [-1600.986] (-1588.384) (-1596.130) (-1581.663) -- 8:04:49
      399500 -- (-1591.006) [-1593.385] (-1585.670) (-1600.874) * [-1594.184] (-1589.072) (-1597.251) (-1583.045) -- 8:04:12
      400000 -- (-1587.181) [-1588.873] (-1595.033) (-1606.316) * [-1595.337] (-1589.817) (-1591.214) (-1579.179) -- 8:03:36

      Average standard deviation of split frequencies: 0.037199

      400500 -- (-1599.613) [-1588.587] (-1595.676) (-1610.160) * [-1598.920] (-1587.759) (-1598.296) (-1589.513) -- 8:05:03
      401000 -- (-1594.268) (-1590.218) [-1595.301] (-1598.451) * [-1597.280] (-1588.295) (-1599.415) (-1591.036) -- 8:04:26
      401500 -- (-1597.249) [-1594.591] (-1594.677) (-1604.279) * [-1592.764] (-1590.205) (-1597.213) (-1588.886) -- 8:03:50
      402000 -- (-1599.097) [-1596.178] (-1587.859) (-1604.885) * [-1588.965] (-1587.547) (-1602.022) (-1598.629) -- 8:05:17
      402500 -- (-1601.719) [-1590.340] (-1594.734) (-1603.951) * [-1588.539] (-1584.375) (-1594.493) (-1586.416) -- 8:04:40
      403000 -- (-1598.835) [-1590.572] (-1585.970) (-1595.656) * [-1592.968] (-1583.605) (-1593.810) (-1587.434) -- 8:04:04
      403500 -- (-1602.184) [-1597.036] (-1589.013) (-1607.852) * [-1590.702] (-1584.862) (-1596.967) (-1588.843) -- 8:03:28
      404000 -- (-1609.151) [-1590.302] (-1591.570) (-1602.577) * [-1600.598] (-1582.231) (-1599.296) (-1582.980) -- 8:04:54
      404500 -- (-1605.355) [-1597.662] (-1595.561) (-1594.211) * [-1589.524] (-1587.052) (-1600.709) (-1579.234) -- 8:04:18
      405000 -- (-1601.973) (-1597.374) [-1586.869] (-1592.658) * [-1596.086] (-1589.527) (-1587.800) (-1579.577) -- 8:03:42

      Average standard deviation of split frequencies: 0.037194

      405500 -- (-1597.116) (-1596.316) [-1590.967] (-1601.146) * [-1592.052] (-1588.352) (-1589.782) (-1577.991) -- 8:05:08
      406000 -- (-1595.298) (-1599.612) [-1595.937] (-1598.589) * [-1592.620] (-1588.249) (-1592.725) (-1570.322) -- 8:04:32
      406500 -- (-1598.792) [-1592.904] (-1589.770) (-1599.596) * (-1590.725) (-1595.557) [-1589.946] (-1576.699) -- 8:03:56
      407000 -- (-1599.956) [-1590.247] (-1596.407) (-1597.703) * [-1590.687] (-1588.759) (-1603.137) (-1579.420) -- 8:05:22
      407500 -- (-1604.199) (-1588.247) [-1590.024] (-1602.463) * (-1592.485) [-1595.178] (-1614.665) (-1583.213) -- 8:04:46
      408000 -- (-1602.287) [-1594.991] (-1587.465) (-1589.282) * (-1594.068) [-1607.076] (-1598.548) (-1587.609) -- 8:04:10
      408500 -- (-1591.714) [-1595.526] (-1592.479) (-1595.388) * (-1593.268) [-1596.845] (-1599.982) (-1585.990) -- 8:03:34
      409000 -- (-1595.172) [-1596.571] (-1588.256) (-1603.919) * (-1597.694) [-1589.076] (-1592.678) (-1575.233) -- 8:04:59
      409500 -- [-1593.514] (-1592.507) (-1595.090) (-1597.978) * [-1603.836] (-1594.794) (-1604.511) (-1580.024) -- 8:04:24
      410000 -- (-1589.953) (-1597.522) [-1586.311] (-1589.919) * [-1593.512] (-1595.020) (-1593.230) (-1576.507) -- 8:03:48

      Average standard deviation of split frequencies: 0.035842

      410500 -- (-1598.686) [-1592.679] (-1584.049) (-1583.084) * [-1598.355] (-1596.109) (-1594.580) (-1587.536) -- 8:05:13
      411000 -- (-1600.969) [-1590.382] (-1590.795) (-1583.019) * [-1597.665] (-1604.435) (-1606.873) (-1584.670) -- 8:04:37
      411500 -- [-1599.360] (-1585.158) (-1590.239) (-1593.495) * [-1598.114] (-1599.300) (-1602.486) (-1586.269) -- 8:04:02
      412000 -- (-1596.224) [-1590.085] (-1600.260) (-1585.425) * [-1598.393] (-1601.280) (-1601.994) (-1589.062) -- 8:03:26
      412500 -- (-1606.282) [-1593.917] (-1601.093) (-1581.958) * [-1602.870] (-1600.442) (-1600.098) (-1605.322) -- 8:04:51
      413000 -- (-1592.868) [-1593.735] (-1612.580) (-1587.167) * [-1599.557] (-1599.815) (-1602.245) (-1593.361) -- 8:04:15
      413500 -- [-1597.745] (-1590.764) (-1600.429) (-1588.691) * [-1595.052] (-1597.315) (-1597.802) (-1590.129) -- 8:03:40
      414000 -- [-1598.987] (-1598.220) (-1596.192) (-1589.054) * [-1603.540] (-1597.468) (-1596.647) (-1593.076) -- 8:05:04
      414500 -- [-1592.318] (-1598.440) (-1608.635) (-1581.466) * [-1598.125] (-1595.717) (-1602.172) (-1591.179) -- 8:04:29
      415000 -- [-1588.559] (-1597.525) (-1599.796) (-1594.005) * (-1603.905) [-1593.466] (-1601.058) (-1600.235) -- 8:03:54

      Average standard deviation of split frequencies: 0.035559

      415500 -- (-1599.144) [-1592.388] (-1593.661) (-1585.846) * (-1604.887) [-1602.959] (-1600.758) (-1592.981) -- 8:05:18
      416000 -- (-1599.576) [-1590.620] (-1582.062) (-1579.898) * [-1601.807] (-1596.672) (-1596.276) (-1597.868) -- 8:04:42
      416500 -- (-1598.617) (-1588.883) (-1586.889) [-1581.339] * [-1607.855] (-1600.486) (-1604.883) (-1595.031) -- 8:04:07
      417000 -- (-1600.980) [-1593.432] (-1584.994) (-1581.368) * [-1610.458] (-1605.875) (-1614.772) (-1590.201) -- 8:03:32
      417500 -- (-1598.125) [-1593.089] (-1592.275) (-1578.431) * [-1611.801] (-1617.516) (-1602.761) (-1589.183) -- 8:04:56
      418000 -- [-1593.474] (-1592.272) (-1586.476) (-1578.096) * [-1613.013] (-1609.276) (-1598.940) (-1584.750) -- 8:04:21
      418500 -- [-1600.146] (-1594.920) (-1588.902) (-1586.410) * [-1611.867] (-1594.615) (-1605.013) (-1604.236) -- 8:03:46
      419000 -- (-1608.359) [-1599.811] (-1580.879) (-1585.951) * [-1607.555] (-1594.116) (-1596.474) (-1580.962) -- 8:05:09
      419500 -- [-1602.315] (-1593.717) (-1587.390) (-1585.036) * [-1607.597] (-1587.352) (-1605.732) (-1585.379) -- 8:04:34
      420000 -- [-1591.209] (-1603.584) (-1587.278) (-1582.950) * [-1605.226] (-1590.141) (-1607.529) (-1588.473) -- 8:03:59

      Average standard deviation of split frequencies: 0.035493

      420500 -- [-1592.242] (-1594.194) (-1580.859) (-1583.074) * (-1596.678) [-1586.443] (-1609.946) (-1592.626) -- 8:03:24
      421000 -- [-1596.969] (-1604.979) (-1587.880) (-1591.812) * [-1604.909] (-1590.021) (-1604.379) (-1598.291) -- 8:04:47
      421500 -- [-1598.350] (-1608.234) (-1592.292) (-1593.019) * (-1602.750) [-1582.467] (-1601.656) (-1597.845) -- 8:04:13
      422000 -- [-1593.073] (-1598.013) (-1598.027) (-1593.628) * [-1600.702] (-1585.788) (-1606.037) (-1595.259) -- 8:03:38
      422500 -- (-1590.245) (-1593.913) [-1592.872] (-1584.007) * [-1594.004] (-1591.797) (-1596.521) (-1594.238) -- 8:05:01
      423000 -- [-1593.673] (-1603.657) (-1588.272) (-1595.345) * [-1590.877] (-1591.155) (-1594.266) (-1600.794) -- 8:04:26
      423500 -- [-1598.475] (-1604.799) (-1580.303) (-1597.736) * [-1601.801] (-1595.358) (-1593.251) (-1589.409) -- 8:03:51
      424000 -- (-1596.902) (-1600.723) [-1582.165] (-1597.517) * [-1604.184] (-1594.918) (-1591.491) (-1588.535) -- 8:03:17
      424500 -- (-1593.116) (-1601.570) [-1577.967] (-1598.192) * [-1600.316] (-1597.821) (-1590.770) (-1591.380) -- 8:04:39
      425000 -- (-1595.657) (-1597.851) [-1578.737] (-1599.991) * [-1601.775] (-1596.134) (-1591.230) (-1594.405) -- 8:04:05

      Average standard deviation of split frequencies: 0.035239

      425500 -- [-1606.887] (-1598.719) (-1585.007) (-1592.918) * [-1603.005] (-1589.089) (-1598.570) (-1598.688) -- 8:03:30
      426000 -- [-1601.042] (-1604.645) (-1592.508) (-1587.697) * [-1600.042] (-1589.448) (-1602.902) (-1591.847) -- 8:04:52
      426500 -- [-1601.412] (-1599.770) (-1589.486) (-1603.854) * [-1599.192] (-1593.337) (-1599.262) (-1601.747) -- 8:04:18
      427000 -- (-1605.273) (-1598.128) [-1581.596] (-1591.781) * [-1605.944] (-1586.815) (-1608.202) (-1616.652) -- 8:03:44
      427500 -- [-1604.979] (-1594.931) (-1578.982) (-1594.294) * (-1604.712) [-1588.696] (-1602.762) (-1606.050) -- 8:03:09
      428000 -- (-1594.505) (-1591.485) [-1582.461] (-1591.730) * [-1591.476] (-1595.795) (-1608.108) (-1605.999) -- 8:04:31
      428500 -- (-1594.935) [-1594.857] (-1597.110) (-1590.475) * [-1594.687] (-1598.651) (-1606.769) (-1597.804) -- 8:03:57
      429000 -- (-1595.883) (-1597.259) [-1602.992] (-1597.343) * (-1597.868) (-1601.495) [-1605.125] (-1596.973) -- 8:03:23
      429500 -- (-1596.491) (-1604.543) (-1581.012) [-1593.575] * (-1595.917) [-1602.024] (-1603.970) (-1593.825) -- 8:04:44
      430000 -- (-1602.277) (-1602.611) [-1576.494] (-1587.074) * [-1594.227] (-1590.950) (-1606.654) (-1591.520) -- 8:04:10

      Average standard deviation of split frequencies: 0.033803

      430500 -- (-1608.279) (-1596.194) (-1580.461) [-1590.991] * [-1588.915] (-1595.988) (-1609.895) (-1595.028) -- 8:03:36
      431000 -- (-1596.400) (-1597.374) [-1578.102] (-1589.835) * [-1592.522] (-1596.981) (-1613.820) (-1595.647) -- 8:04:57
      431500 -- (-1603.792) [-1598.128] (-1583.488) (-1585.064) * [-1600.464] (-1598.646) (-1602.096) (-1605.936) -- 8:04:23
      432000 -- (-1605.582) (-1599.311) [-1578.999] (-1593.120) * (-1596.724) [-1597.785] (-1602.185) (-1601.522) -- 8:03:49
      432500 -- (-1617.651) (-1600.865) [-1579.627] (-1594.523) * [-1594.305] (-1600.015) (-1597.365) (-1599.454) -- 8:03:15
      433000 -- (-1619.050) (-1599.242) [-1581.537] (-1585.184) * [-1598.356] (-1588.621) (-1597.285) (-1603.610) -- 8:04:36
      433500 -- (-1622.712) (-1591.072) [-1576.116] (-1590.522) * [-1600.948] (-1586.762) (-1593.345) (-1597.466) -- 8:04:02
      434000 -- (-1620.462) [-1600.460] (-1575.035) (-1593.162) * [-1600.859] (-1598.293) (-1591.785) (-1597.198) -- 8:03:28
      434500 -- (-1603.926) (-1595.194) (-1576.953) [-1586.330] * (-1597.326) [-1598.705] (-1592.825) (-1609.434) -- 8:04:49
      435000 -- (-1595.168) (-1600.331) (-1577.274) [-1595.831] * [-1595.822] (-1596.446) (-1595.520) (-1594.901) -- 8:04:15

      Average standard deviation of split frequencies: 0.032931

      435500 -- (-1597.869) [-1598.656] (-1585.265) (-1587.717) * (-1597.023) [-1589.746] (-1596.681) (-1597.151) -- 8:03:41
      436000 -- (-1594.133) (-1600.803) (-1582.642) [-1584.073] * (-1607.388) [-1595.528] (-1597.748) (-1590.631) -- 8:03:08
      436500 -- (-1607.867) (-1598.804) [-1580.943] (-1587.813) * [-1609.381] (-1592.711) (-1592.654) (-1593.144) -- 8:04:28
      437000 -- (-1603.726) (-1595.862) [-1583.615] (-1590.917) * [-1604.146] (-1600.566) (-1595.139) (-1596.183) -- 8:03:54
      437500 -- (-1597.149) (-1595.812) (-1584.171) [-1581.624] * [-1604.379] (-1598.300) (-1597.322) (-1593.787) -- 8:03:21
      438000 -- (-1597.809) (-1591.779) (-1588.124) [-1585.839] * (-1601.367) [-1594.758] (-1612.000) (-1594.511) -- 8:04:40
      438500 -- (-1591.566) (-1590.917) (-1584.669) [-1582.819] * [-1603.159] (-1592.718) (-1618.800) (-1592.361) -- 8:04:07
      439000 -- (-1597.679) (-1596.973) (-1582.589) [-1582.724] * [-1601.059] (-1596.021) (-1609.306) (-1599.293) -- 8:03:34
      439500 -- (-1590.569) (-1595.750) (-1582.883) [-1578.214] * [-1602.356] (-1597.078) (-1611.184) (-1598.048) -- 8:03:00
      440000 -- [-1590.412] (-1600.873) (-1585.644) (-1588.729) * [-1598.506] (-1596.156) (-1602.942) (-1595.668) -- 8:04:20

      Average standard deviation of split frequencies: 0.032295

      440500 -- [-1591.334] (-1594.737) (-1598.969) (-1586.785) * [-1595.769] (-1595.658) (-1599.344) (-1591.288) -- 8:03:46
      441000 -- [-1598.708] (-1585.343) (-1591.742) (-1581.584) * [-1599.800] (-1600.241) (-1604.087) (-1594.205) -- 8:03:13
      441500 -- [-1598.377] (-1595.256) (-1583.977) (-1590.550) * [-1616.588] (-1583.500) (-1602.752) (-1593.603) -- 8:04:32
      442000 -- (-1599.747) (-1598.570) (-1578.661) [-1594.557] * (-1610.360) (-1588.526) (-1606.125) [-1583.812] -- 8:03:59
      442500 -- (-1607.712) (-1603.631) (-1587.556) [-1588.724] * [-1603.944] (-1591.691) (-1607.742) (-1593.094) -- 8:03:26
      443000 -- [-1605.175] (-1599.194) (-1586.319) (-1586.856) * (-1607.829) [-1594.277] (-1609.766) (-1583.409) -- 8:04:45
      443500 -- [-1600.920] (-1597.426) (-1583.514) (-1591.031) * (-1610.368) (-1593.610) (-1596.440) [-1576.147] -- 8:04:12
      444000 -- [-1591.595] (-1589.614) (-1582.852) (-1586.482) * (-1612.997) (-1602.732) [-1604.131] (-1583.836) -- 8:03:39
      444500 -- [-1593.117] (-1591.417) (-1583.160) (-1592.304) * (-1611.422) (-1595.340) (-1599.985) [-1583.083] -- 8:03:06
      445000 -- (-1599.162) [-1589.514] (-1584.605) (-1592.336) * [-1609.302] (-1598.109) (-1600.735) (-1576.705) -- 8:04:24

      Average standard deviation of split frequencies: 0.031745

      445500 -- [-1593.133] (-1596.973) (-1579.756) (-1596.399) * [-1609.430] (-1590.141) (-1598.354) (-1578.649) -- 8:03:51
      446000 -- [-1585.253] (-1596.538) (-1573.622) (-1588.783) * (-1608.622) [-1580.766] (-1602.063) (-1589.840) -- 8:03:19
      446500 -- (-1590.230) (-1604.304) [-1576.389] (-1595.197) * (-1607.200) (-1581.012) [-1598.260] (-1587.339) -- 8:04:37
      447000 -- [-1598.019] (-1608.017) (-1576.055) (-1587.311) * (-1615.468) (-1582.081) [-1602.139] (-1577.374) -- 8:04:04
      447500 -- (-1596.470) (-1607.683) (-1582.289) [-1585.770] * (-1608.864) (-1577.733) [-1608.470] (-1579.523) -- 8:03:31
      448000 -- (-1591.225) (-1606.051) [-1587.663] (-1590.104) * [-1612.518] (-1584.418) (-1602.461) (-1584.251) -- 8:02:59
      448500 -- [-1589.869] (-1602.881) (-1587.247) (-1586.882) * [-1601.188] (-1585.428) (-1604.574) (-1590.759) -- 8:04:16
      449000 -- (-1586.870) (-1602.324) (-1591.759) [-1588.571] * (-1611.329) (-1584.040) [-1601.470] (-1578.332) -- 8:03:44
      449500 -- (-1588.534) (-1593.755) (-1579.124) [-1589.820] * [-1605.787] (-1591.809) (-1603.023) (-1582.555) -- 8:03:11
      450000 -- [-1583.818] (-1598.107) (-1581.399) (-1597.102) * (-1607.316) (-1592.257) [-1600.409] (-1583.286) -- 8:02:39

      Average standard deviation of split frequencies: 0.030683

      450500 -- [-1581.944] (-1592.912) (-1583.625) (-1591.858) * [-1610.208] (-1602.906) (-1608.720) (-1576.623) -- 8:03:56
      451000 -- [-1587.301] (-1595.332) (-1582.734) (-1590.152) * [-1605.902] (-1596.227) (-1597.060) (-1588.618) -- 8:03:24
      451500 -- [-1583.700] (-1592.493) (-1587.378) (-1592.496) * [-1610.890] (-1595.278) (-1597.986) (-1584.478) -- 8:02:51
      452000 -- (-1590.908) (-1596.307) [-1587.502] (-1594.543) * [-1605.920] (-1593.133) (-1595.823) (-1596.148) -- 8:04:09
      452500 -- (-1588.426) [-1585.635] (-1584.684) (-1597.821) * (-1605.718) [-1593.672] (-1600.957) (-1599.452) -- 8:03:36
      453000 -- [-1599.564] (-1590.495) (-1589.519) (-1605.758) * (-1610.900) [-1586.641] (-1595.808) (-1591.307) -- 8:03:04
      453500 -- [-1594.480] (-1595.450) (-1593.275) (-1598.034) * (-1612.153) [-1595.909] (-1596.418) (-1584.957) -- 8:02:32
      454000 -- (-1594.104) (-1598.117) (-1586.079) [-1598.654] * (-1604.385) (-1588.946) (-1603.571) [-1597.953] -- 8:03:49
      454500 -- (-1592.032) (-1590.703) (-1591.943) [-1598.697] * (-1611.355) [-1588.491] (-1601.954) (-1596.583) -- 8:03:16
      455000 -- [-1613.138] (-1589.971) (-1590.502) (-1596.316) * (-1617.257) [-1599.917] (-1601.585) (-1586.607) -- 8:02:44

      Average standard deviation of split frequencies: 0.030234

      455500 -- (-1602.873) (-1595.139) (-1590.249) [-1601.790] * [-1599.584] (-1597.395) (-1596.921) (-1595.194) -- 8:04:01
      456000 -- (-1592.814) (-1588.924) (-1592.728) [-1601.866] * (-1606.752) (-1605.878) [-1589.633] (-1587.336) -- 8:03:29
      456500 -- (-1599.117) (-1585.858) (-1594.089) [-1595.253] * [-1609.035] (-1596.780) (-1591.492) (-1597.056) -- 8:02:57
      457000 -- [-1598.349] (-1593.160) (-1590.953) (-1594.280) * [-1606.484] (-1599.643) (-1599.321) (-1596.119) -- 8:02:25
      457500 -- (-1606.715) [-1598.046] (-1587.263) (-1597.696) * (-1604.676) [-1593.952] (-1603.368) (-1595.816) -- 8:03:41
      458000 -- [-1591.025] (-1596.901) (-1584.357) (-1606.237) * [-1602.706] (-1591.939) (-1603.304) (-1602.142) -- 8:03:09
      458500 -- (-1594.737) [-1593.416] (-1579.179) (-1606.653) * (-1607.374) (-1585.861) (-1602.086) [-1587.618] -- 8:02:37
      459000 -- [-1589.746] (-1593.675) (-1592.373) (-1598.807) * (-1605.524) [-1590.293] (-1606.162) (-1589.818) -- 8:03:53
      459500 -- (-1592.806) [-1589.044] (-1588.615) (-1595.634) * [-1605.764] (-1594.485) (-1608.639) (-1586.030) -- 8:03:21
      460000 -- (-1593.971) (-1588.439) (-1588.312) [-1595.952] * (-1608.651) (-1594.748) [-1606.321] (-1590.560) -- 8:02:50

      Average standard deviation of split frequencies: 0.029802

      460500 -- (-1599.307) [-1599.278] (-1581.168) (-1588.403) * [-1600.539] (-1592.601) (-1599.603) (-1590.157) -- 8:04:05
      461000 -- (-1592.285) [-1598.200] (-1586.104) (-1589.951) * (-1607.134) [-1597.340] (-1593.641) (-1597.623) -- 8:03:34
      461500 -- (-1605.791) [-1595.717] (-1587.247) (-1597.748) * [-1614.421] (-1589.501) (-1602.687) (-1586.435) -- 8:03:02
      462000 -- (-1603.779) [-1589.885] (-1585.383) (-1597.514) * [-1607.286] (-1598.923) (-1610.407) (-1594.357) -- 8:02:30
      462500 -- (-1608.514) [-1588.270] (-1590.955) (-1603.219) * [-1598.575] (-1593.783) (-1607.056) (-1585.538) -- 8:03:46
      463000 -- (-1608.049) [-1587.628] (-1584.738) (-1602.848) * (-1592.545) [-1608.015] (-1602.552) (-1588.832) -- 8:03:14
      463500 -- [-1597.183] (-1587.446) (-1584.838) (-1604.342) * (-1593.217) [-1594.600] (-1607.088) (-1587.031) -- 8:02:43
      464000 -- [-1596.675] (-1597.092) (-1585.988) (-1598.058) * (-1589.388) [-1600.949] (-1603.155) (-1590.866) -- 8:03:58
      464500 -- (-1588.567) [-1584.467] (-1585.982) (-1598.448) * (-1590.295) [-1597.010] (-1606.358) (-1574.976) -- 8:03:26
      465000 -- (-1597.230) [-1586.929] (-1588.602) (-1603.038) * [-1595.889] (-1585.219) (-1613.488) (-1590.611) -- 8:02:55

      Average standard deviation of split frequencies: 0.028761

      465500 -- (-1595.059) [-1595.655] (-1582.141) (-1603.166) * [-1596.863] (-1587.824) (-1602.692) (-1583.319) -- 8:02:23
      466000 -- [-1592.640] (-1594.356) (-1595.654) (-1603.233) * [-1591.271] (-1585.117) (-1597.231) (-1596.579) -- 8:03:38
      466500 -- (-1596.259) [-1592.301] (-1585.009) (-1611.912) * [-1592.613] (-1591.018) (-1597.988) (-1594.397) -- 8:03:07
      467000 -- (-1595.413) [-1595.807] (-1594.887) (-1602.173) * [-1594.984] (-1604.466) (-1599.149) (-1594.676) -- 8:02:36
      467500 -- (-1612.868) [-1595.721] (-1597.793) (-1606.315) * [-1594.426] (-1599.429) (-1591.869) (-1590.237) -- 8:03:50
      468000 -- (-1613.298) [-1588.837] (-1600.949) (-1609.663) * [-1611.421] (-1596.820) (-1590.897) (-1582.686) -- 8:03:19
      468500 -- (-1612.580) [-1591.337] (-1601.850) (-1609.874) * (-1607.360) (-1595.565) (-1595.349) [-1581.356] -- 8:02:48
      469000 -- (-1608.397) [-1589.047] (-1600.205) (-1601.067) * [-1603.545] (-1596.146) (-1591.593) (-1584.949) -- 8:02:17
      469500 -- (-1601.839) [-1595.655] (-1599.551) (-1611.281) * (-1603.861) [-1600.227] (-1587.040) (-1584.373) -- 8:03:31
      470000 -- (-1595.066) [-1597.843] (-1591.249) (-1600.739) * [-1599.205] (-1595.405) (-1590.636) (-1589.092) -- 8:03:00

      Average standard deviation of split frequencies: 0.029351

      470500 -- (-1602.786) [-1591.933] (-1595.354) (-1604.860) * (-1601.368) [-1596.013] (-1602.914) (-1592.418) -- 8:02:29
      471000 -- (-1615.358) [-1595.243] (-1601.755) (-1600.549) * [-1595.571] (-1591.721) (-1595.144) (-1594.580) -- 8:03:43
      471500 -- (-1600.246) [-1597.769] (-1611.417) (-1602.984) * [-1593.926] (-1593.520) (-1591.731) (-1602.587) -- 8:03:12
      472000 -- (-1603.500) [-1596.997] (-1598.720) (-1600.929) * (-1600.268) [-1596.074] (-1590.109) (-1592.570) -- 8:02:41
      472500 -- (-1608.579) [-1599.045] (-1603.744) (-1605.167) * [-1606.635] (-1583.573) (-1588.722) (-1595.606) -- 8:03:55
      473000 -- (-1613.389) [-1602.252] (-1599.821) (-1614.038) * [-1598.728] (-1597.273) (-1583.014) (-1597.829) -- 8:03:24
      473500 -- (-1614.492) (-1605.677) (-1600.021) [-1615.261] * [-1600.965] (-1607.660) (-1591.782) (-1581.097) -- 8:02:53
      474000 -- (-1619.540) [-1605.939] (-1602.357) (-1611.160) * (-1608.443) (-1597.538) (-1603.424) [-1593.969] -- 8:02:22
      474500 -- (-1609.652) [-1602.750] (-1585.605) (-1608.805) * [-1604.530] (-1590.471) (-1602.593) (-1586.116) -- 8:03:35
      475000 -- (-1607.846) [-1606.680] (-1593.263) (-1604.408) * [-1592.605] (-1584.296) (-1590.201) (-1585.308) -- 8:03:05

      Average standard deviation of split frequencies: 0.029123

      475500 -- [-1604.488] (-1609.019) (-1605.298) (-1603.895) * [-1603.166] (-1598.100) (-1594.642) (-1585.792) -- 8:02:34
      476000 -- [-1606.402] (-1607.963) (-1609.461) (-1611.577) * [-1602.648] (-1607.409) (-1585.325) (-1592.664) -- 8:02:03
      476500 -- [-1599.904] (-1616.211) (-1596.843) (-1610.572) * [-1594.617] (-1589.649) (-1597.837) (-1593.151) -- 8:03:16
      477000 -- (-1597.522) [-1617.128] (-1599.299) (-1624.906) * (-1604.330) [-1596.552] (-1594.960) (-1598.657) -- 8:02:46
      477500 -- [-1599.250] (-1609.713) (-1601.618) (-1622.961) * [-1611.151] (-1584.528) (-1592.750) (-1590.247) -- 8:02:15
      478000 -- (-1597.796) [-1608.507] (-1596.754) (-1615.769) * [-1610.405] (-1586.924) (-1603.031) (-1589.643) -- 8:03:28
      478500 -- [-1597.602] (-1607.374) (-1603.091) (-1610.111) * (-1606.964) (-1579.549) [-1588.203] (-1590.566) -- 8:02:58
      479000 -- [-1602.374] (-1605.721) (-1600.943) (-1610.042) * [-1605.556] (-1580.477) (-1593.605) (-1592.291) -- 8:02:27
      479500 -- [-1599.601] (-1602.377) (-1615.022) (-1607.739) * [-1606.355] (-1580.553) (-1588.964) (-1600.221) -- 8:03:40
      480000 -- [-1602.423] (-1605.438) (-1598.388) (-1609.127) * (-1607.004) [-1577.045] (-1592.945) (-1603.989) -- 8:03:09

      Average standard deviation of split frequencies: 0.029588

      480500 -- (-1610.118) [-1615.128] (-1598.297) (-1605.620) * (-1607.365) [-1582.763] (-1599.392) (-1596.102) -- 8:02:39
      481000 -- [-1615.439] (-1605.604) (-1601.083) (-1609.185) * [-1609.730] (-1582.885) (-1588.054) (-1594.017) -- 8:02:08
      481500 -- (-1610.638) [-1599.635] (-1602.993) (-1621.015) * (-1612.232) [-1572.208] (-1599.408) (-1589.584) -- 8:03:21
      482000 -- [-1611.130] (-1602.993) (-1602.309) (-1606.999) * (-1613.996) [-1586.274] (-1590.243) (-1593.767) -- 8:02:51
      482500 -- [-1603.710] (-1609.151) (-1599.101) (-1600.870) * [-1597.923] (-1587.073) (-1597.774) (-1602.813) -- 8:02:20
      483000 -- (-1614.324) [-1612.404] (-1593.619) (-1599.427) * (-1600.122) [-1585.105] (-1596.739) (-1597.074) -- 8:03:33
      483500 -- (-1601.833) [-1602.371] (-1599.900) (-1594.268) * (-1603.711) [-1592.227] (-1602.604) (-1599.517) -- 8:03:02
      484000 -- (-1601.768) [-1601.733] (-1596.226) (-1590.776) * (-1610.874) (-1581.224) [-1597.631] (-1593.068) -- 8:02:32
      484500 -- (-1597.757) (-1606.402) (-1599.285) [-1590.160] * (-1609.085) [-1582.396] (-1607.756) (-1589.586) -- 8:02:02
      485000 -- (-1604.554) [-1608.619] (-1596.991) (-1591.376) * (-1609.084) (-1584.893) (-1595.218) [-1587.221] -- 8:03:14

      Average standard deviation of split frequencies: 0.029099

      485500 -- [-1605.581] (-1602.357) (-1598.429) (-1596.658) * (-1605.754) [-1585.753] (-1596.212) (-1592.309) -- 8:02:44
      486000 -- (-1605.847) [-1605.419] (-1599.924) (-1599.231) * (-1608.407) (-1577.456) (-1599.849) [-1583.978] -- 8:02:14
      486500 -- [-1603.870] (-1611.371) (-1600.382) (-1597.572) * (-1605.166) (-1580.352) [-1595.720] (-1583.382) -- 8:03:25
      487000 -- [-1599.956] (-1607.718) (-1595.637) (-1599.831) * (-1615.426) [-1586.784] (-1592.243) (-1584.480) -- 8:02:55
      487500 -- [-1596.415] (-1621.354) (-1590.927) (-1590.244) * (-1618.774) [-1590.528] (-1592.419) (-1581.368) -- 8:02:25
      488000 -- (-1608.789) (-1620.574) [-1598.729] (-1602.511) * (-1606.735) [-1589.012] (-1597.479) (-1590.062) -- 8:01:55
      488500 -- (-1603.482) [-1616.338] (-1593.709) (-1600.827) * (-1605.433) (-1595.532) [-1598.504] (-1588.677) -- 8:03:07
      489000 -- (-1613.007) (-1617.686) [-1590.693] (-1592.107) * (-1598.034) (-1593.082) [-1601.605] (-1585.401) -- 8:02:37
      489500 -- [-1602.910] (-1611.111) (-1586.381) (-1596.498) * [-1597.095] (-1592.900) (-1604.505) (-1585.820) -- 8:02:07
      490000 -- (-1595.824) (-1612.195) [-1588.240] (-1606.243) * [-1596.687] (-1592.681) (-1599.285) (-1584.815) -- 8:03:18

      Average standard deviation of split frequencies: 0.028790

      490500 -- [-1600.917] (-1618.331) (-1592.638) (-1607.707) * [-1596.096] (-1600.087) (-1595.160) (-1581.413) -- 8:02:48
      491000 -- (-1598.356) [-1609.002] (-1592.992) (-1606.554) * [-1602.690] (-1587.606) (-1597.562) (-1586.691) -- 8:02:19
      491500 -- (-1590.588) [-1608.121] (-1592.342) (-1607.083) * (-1599.537) (-1592.070) (-1597.455) [-1586.912] -- 8:01:49
      492000 -- [-1600.908] (-1614.611) (-1598.611) (-1606.385) * (-1600.212) [-1588.295] (-1594.603) (-1595.248) -- 8:03:00
      492500 -- [-1597.804] (-1614.756) (-1591.506) (-1614.677) * [-1598.525] (-1588.714) (-1601.212) (-1600.492) -- 8:02:30
      493000 -- [-1606.531] (-1608.076) (-1596.414) (-1610.119) * [-1594.839] (-1583.703) (-1591.327) (-1590.168) -- 8:02:00
      493500 -- (-1605.718) [-1606.608] (-1585.775) (-1602.201) * (-1602.102) [-1583.760] (-1592.709) (-1586.493) -- 8:03:11
      494000 -- [-1607.106] (-1603.699) (-1596.684) (-1603.011) * [-1604.134] (-1593.166) (-1598.328) (-1597.330) -- 8:02:42
      494500 -- (-1608.672) (-1605.109) [-1607.108] (-1603.436) * [-1594.695] (-1583.459) (-1590.732) (-1596.266) -- 8:02:12
      495000 -- (-1600.696) [-1611.491] (-1599.615) (-1605.186) * [-1596.314] (-1592.881) (-1587.577) (-1599.567) -- 8:01:42

      Average standard deviation of split frequencies: 0.028845

      495500 -- (-1605.568) (-1610.637) [-1596.055] (-1599.034) * (-1589.283) [-1588.779] (-1596.168) (-1602.145) -- 8:02:53
      496000 -- (-1600.549) (-1610.991) [-1589.301] (-1593.921) * [-1587.384] (-1591.757) (-1592.849) (-1595.871) -- 8:02:23
      496500 -- (-1598.891) (-1622.276) [-1586.215] (-1603.812) * [-1586.905] (-1588.656) (-1588.060) (-1601.015) -- 8:01:54
      497000 -- (-1594.988) (-1626.482) [-1583.678] (-1602.520) * [-1590.080] (-1590.893) (-1594.788) (-1598.898) -- 8:03:04
      497500 -- [-1594.223] (-1625.055) (-1585.789) (-1599.171) * (-1591.573) [-1591.579] (-1592.642) (-1598.930) -- 8:02:35
      498000 -- (-1592.660) [-1619.748] (-1583.211) (-1610.983) * (-1596.421) [-1587.355] (-1594.402) (-1591.241) -- 8:02:05
      498500 -- (-1588.439) [-1623.406] (-1588.180) (-1611.808) * (-1595.695) [-1586.867] (-1591.600) (-1593.347) -- 8:03:15
      499000 -- (-1588.832) [-1618.437] (-1581.062) (-1609.076) * (-1593.502) [-1592.198] (-1598.078) (-1591.761) -- 8:02:46
      499500 -- (-1584.358) (-1617.269) [-1588.311] (-1598.207) * [-1593.672] (-1589.986) (-1597.286) (-1598.444) -- 8:02:17
      500000 -- [-1592.382] (-1626.650) (-1594.013) (-1597.098) * (-1595.373) [-1595.879] (-1597.675) (-1588.505) -- 8:01:48

      Average standard deviation of split frequencies: 0.028717

      500500 -- (-1591.825) [-1628.881] (-1594.777) (-1590.556) * (-1597.952) (-1600.749) (-1601.330) [-1593.111] -- 8:02:57
      501000 -- (-1597.710) (-1626.193) [-1594.156] (-1598.392) * [-1604.532] (-1601.149) (-1597.051) (-1594.378) -- 8:02:28
      501500 -- (-1600.721) (-1621.126) [-1591.224] (-1602.997) * [-1598.921] (-1594.007) (-1597.425) (-1592.800) -- 8:01:59
      502000 -- (-1607.581) (-1611.149) [-1591.728] (-1611.596) * [-1597.067] (-1598.100) (-1587.690) (-1585.747) -- 8:03:08
      502500 -- (-1601.474) [-1612.741] (-1592.202) (-1608.881) * [-1598.176] (-1603.878) (-1591.703) (-1584.711) -- 8:02:39
      503000 -- (-1606.554) (-1620.240) [-1597.029] (-1614.581) * [-1599.548] (-1600.426) (-1592.837) (-1593.024) -- 8:02:10
      503500 -- (-1599.418) (-1619.201) [-1588.735] (-1617.064) * [-1597.078] (-1606.262) (-1595.942) (-1590.571) -- 8:01:41
      504000 -- (-1599.732) (-1617.026) [-1593.910] (-1604.128) * [-1595.412] (-1607.351) (-1600.852) (-1589.042) -- 8:02:50
      504500 -- (-1600.011) [-1619.499] (-1587.935) (-1603.569) * [-1593.142] (-1603.834) (-1598.637) (-1595.382) -- 8:02:21
      505000 -- (-1594.196) (-1623.886) [-1590.565] (-1602.297) * [-1600.099] (-1606.921) (-1596.060) (-1593.288) -- 8:01:52

      Average standard deviation of split frequencies: 0.029191

      505500 -- (-1587.886) (-1622.654) [-1588.974] (-1609.734) * [-1593.074] (-1603.848) (-1593.091) (-1599.403) -- 8:03:01
      506000 -- [-1585.352] (-1608.972) (-1590.866) (-1599.373) * [-1595.849] (-1594.361) (-1597.205) (-1597.360) -- 8:02:33
      506500 -- (-1582.950) (-1610.231) [-1590.075] (-1603.931) * [-1597.502] (-1589.359) (-1595.130) (-1588.865) -- 8:02:04
      507000 -- (-1587.649) [-1609.978] (-1598.442) (-1605.212) * [-1603.442] (-1602.297) (-1604.938) (-1595.349) -- 8:03:12
      507500 -- (-1599.753) (-1624.475) [-1593.124] (-1614.572) * [-1600.168] (-1593.562) (-1594.129) (-1594.311) -- 8:02:44
      508000 -- (-1595.777) [-1617.397] (-1595.860) (-1603.082) * [-1602.465] (-1603.494) (-1600.768) (-1599.357) -- 8:02:15
      508500 -- (-1598.886) (-1616.270) [-1597.933] (-1606.747) * [-1608.412] (-1594.722) (-1604.747) (-1590.956) -- 8:01:46
      509000 -- (-1608.790) [-1616.351] (-1586.411) (-1600.467) * [-1615.499] (-1598.764) (-1605.571) (-1585.285) -- 8:02:55
      509500 -- (-1606.860) (-1613.630) [-1594.968] (-1612.221) * [-1619.359] (-1601.808) (-1601.497) (-1589.663) -- 8:02:26
      510000 -- (-1614.788) (-1611.468) [-1594.685] (-1597.630) * [-1614.866] (-1604.525) (-1603.228) (-1595.200) -- 8:01:57

      Average standard deviation of split frequencies: 0.030278

      510500 -- (-1612.165) [-1613.031] (-1592.011) (-1603.244) * [-1610.054] (-1607.192) (-1612.367) (-1599.494) -- 8:03:06
      511000 -- (-1617.163) [-1617.269] (-1586.841) (-1604.103) * [-1609.198] (-1602.226) (-1606.357) (-1595.070) -- 8:02:37
      511500 -- (-1610.528) (-1619.001) [-1591.328] (-1614.817) * (-1611.701) [-1601.343] (-1602.301) (-1595.284) -- 8:02:08
      512000 -- (-1606.457) [-1619.635] (-1591.051) (-1607.276) * [-1613.179] (-1590.704) (-1602.188) (-1594.129) -- 8:01:40
      512500 -- (-1601.564) [-1622.533] (-1585.520) (-1608.395) * [-1609.461] (-1592.600) (-1600.104) (-1595.878) -- 8:02:48
      513000 -- (-1601.314) (-1621.018) [-1583.672] (-1615.721) * [-1609.856] (-1590.469) (-1593.546) (-1594.839) -- 8:02:19
      513500 -- [-1593.394] (-1616.655) (-1586.634) (-1618.585) * [-1616.203] (-1590.509) (-1592.068) (-1593.630) -- 8:01:51
      514000 -- (-1592.892) (-1613.953) [-1597.188] (-1619.939) * [-1612.324] (-1589.074) (-1592.616) (-1589.638) -- 8:02:59
      514500 -- [-1585.546] (-1615.957) (-1597.029) (-1607.003) * (-1608.325) [-1596.932] (-1600.280) (-1592.062) -- 8:02:30
      515000 -- (-1591.575) (-1610.876) [-1587.869] (-1606.253) * (-1605.749) [-1597.255] (-1602.231) (-1585.734) -- 8:02:02

      Average standard deviation of split frequencies: 0.031077

      515500 -- (-1597.041) [-1610.950] (-1578.249) (-1601.564) * [-1606.958] (-1602.982) (-1616.602) (-1596.593) -- 8:03:09
      516000 -- (-1590.336) (-1619.548) [-1584.892] (-1593.643) * (-1604.881) [-1606.603] (-1607.613) (-1594.103) -- 8:02:41
      516500 -- (-1600.829) [-1618.539] (-1592.216) (-1593.797) * (-1604.162) [-1601.423] (-1599.823) (-1593.249) -- 8:02:13
      517000 -- (-1592.738) (-1621.430) [-1593.355] (-1588.568) * (-1609.450) [-1610.322] (-1599.814) (-1591.291) -- 8:01:44
      517500 -- (-1600.502) (-1617.704) [-1583.213] (-1590.491) * (-1618.018) [-1605.662] (-1596.899) (-1588.442) -- 8:02:52
      518000 -- (-1600.549) (-1609.426) [-1575.481] (-1596.548) * (-1616.528) (-1601.061) (-1600.292) [-1589.232] -- 8:02:24
      518500 -- (-1599.091) [-1623.930] (-1579.075) (-1597.274) * (-1608.998) [-1602.824] (-1609.876) (-1591.972) -- 8:01:55
      519000 -- [-1598.929] (-1622.579) (-1583.382) (-1602.794) * (-1613.752) [-1595.781] (-1621.310) (-1596.735) -- 8:03:03
      519500 -- [-1608.243] (-1617.158) (-1577.736) (-1602.610) * (-1612.230) [-1598.430] (-1596.808) (-1588.624) -- 8:02:34
      520000 -- (-1609.808) (-1606.601) [-1578.507] (-1602.793) * [-1612.208] (-1589.517) (-1610.701) (-1592.279) -- 8:02:06

      Average standard deviation of split frequencies: 0.031009

      520500 -- (-1600.313) (-1607.945) [-1579.861] (-1595.468) * (-1605.741) [-1593.915] (-1607.643) (-1595.776) -- 8:01:38
      521000 -- [-1599.617] (-1606.969) (-1583.397) (-1598.843) * [-1605.814] (-1589.486) (-1598.396) (-1594.323) -- 8:02:45
      521500 -- [-1588.778] (-1606.493) (-1580.577) (-1609.862) * [-1603.100] (-1586.594) (-1599.734) (-1592.514) -- 8:02:17
      522000 -- [-1586.223] (-1614.096) (-1586.212) (-1606.018) * (-1604.579) [-1588.286] (-1595.866) (-1590.974) -- 8:01:49
      522500 -- (-1588.768) [-1615.241] (-1581.230) (-1602.428) * (-1612.108) [-1584.844] (-1601.348) (-1592.316) -- 8:02:56
      523000 -- [-1599.030] (-1621.440) (-1587.152) (-1616.308) * (-1604.964) [-1583.968] (-1609.995) (-1588.197) -- 8:02:28
      523500 -- (-1596.618) [-1614.594] (-1585.903) (-1606.716) * (-1607.648) [-1584.707] (-1615.897) (-1592.207) -- 8:02:00
      524000 -- (-1593.416) [-1618.963] (-1587.494) (-1600.539) * (-1605.164) [-1586.342] (-1598.838) (-1589.125) -- 8:01:32
      524500 -- [-1589.867] (-1625.074) (-1584.616) (-1596.082) * (-1600.593) [-1588.419] (-1598.510) (-1590.364) -- 8:02:38
      525000 -- (-1590.753) (-1624.287) [-1584.394] (-1592.827) * (-1606.138) [-1594.878] (-1600.073) (-1585.368) -- 8:02:11

      Average standard deviation of split frequencies: 0.030665

      525500 -- [-1597.745] (-1613.752) (-1584.466) (-1597.528) * (-1601.847) [-1596.304] (-1605.312) (-1588.892) -- 8:01:43
      526000 -- [-1593.693] (-1616.457) (-1584.466) (-1598.805) * (-1602.020) [-1587.472] (-1606.103) (-1590.029) -- 8:02:49
      526500 -- [-1603.804] (-1614.785) (-1579.943) (-1592.882) * (-1611.928) [-1586.028] (-1606.228) (-1594.253) -- 8:02:21
      527000 -- (-1604.702) [-1623.033] (-1576.091) (-1590.023) * (-1604.762) [-1587.197] (-1602.633) (-1596.630) -- 8:01:54
      527500 -- (-1598.592) [-1617.372] (-1581.708) (-1593.654) * [-1605.764] (-1597.382) (-1610.197) (-1599.116) -- 8:03:00
      528000 -- [-1599.086] (-1618.075) (-1583.896) (-1598.187) * (-1605.750) [-1587.591] (-1603.917) (-1591.966) -- 8:02:32
      528500 -- [-1591.503] (-1614.255) (-1579.845) (-1603.957) * [-1600.353] (-1592.700) (-1605.708) (-1595.853) -- 8:02:04
      529000 -- (-1583.456) [-1613.819] (-1576.198) (-1608.525) * (-1608.596) [-1594.517] (-1601.135) (-1600.871) -- 8:01:37
      529500 -- [-1581.076] (-1607.723) (-1580.246) (-1597.329) * (-1602.092) [-1591.883] (-1599.265) (-1589.843) -- 8:02:42
      530000 -- (-1581.058) [-1602.170] (-1582.623) (-1609.113) * (-1598.210) [-1603.085] (-1594.214) (-1581.587) -- 8:02:15

      Average standard deviation of split frequencies: 0.030470

      530500 -- [-1580.353] (-1605.084) (-1592.900) (-1609.065) * [-1600.098] (-1600.721) (-1588.924) (-1587.874) -- 8:01:47
      531000 -- [-1579.885] (-1602.396) (-1595.912) (-1597.994) * [-1603.413] (-1598.910) (-1590.302) (-1586.668) -- 8:02:53
      531500 -- [-1582.010] (-1607.817) (-1595.386) (-1600.230) * (-1598.211) [-1598.393] (-1593.250) (-1595.786) -- 8:02:25
      532000 -- [-1581.885] (-1617.526) (-1588.935) (-1600.386) * [-1592.630] (-1599.930) (-1590.513) (-1601.847) -- 8:01:58
      532500 -- [-1579.920] (-1616.304) (-1591.345) (-1592.470) * [-1597.110] (-1607.603) (-1589.475) (-1596.667) -- 8:01:30
      533000 -- [-1573.977] (-1610.441) (-1576.217) (-1591.673) * [-1601.498] (-1604.723) (-1611.544) (-1596.711) -- 8:02:36
      533500 -- [-1577.544] (-1613.256) (-1578.606) (-1587.601) * (-1601.166) [-1601.131] (-1594.017) (-1594.789) -- 8:02:08
      534000 -- [-1575.045] (-1611.983) (-1581.577) (-1589.388) * (-1612.623) [-1600.034] (-1608.217) (-1597.115) -- 8:01:41
      534500 -- [-1580.594] (-1610.095) (-1583.676) (-1593.806) * [-1618.178] (-1600.647) (-1609.909) (-1600.707) -- 8:02:46
      535000 -- [-1581.437] (-1620.004) (-1581.376) (-1592.845) * (-1610.581) (-1603.161) [-1609.861] (-1599.333) -- 8:02:19

      Average standard deviation of split frequencies: 0.031289

      535500 -- (-1591.349) [-1620.384] (-1580.045) (-1602.377) * [-1607.418] (-1601.254) (-1612.088) (-1595.517) -- 8:01:52
      536000 -- (-1585.124) [-1623.670] (-1586.440) (-1592.961) * (-1610.660) [-1597.008] (-1599.735) (-1596.245) -- 8:01:24
      536500 -- (-1582.947) (-1627.683) [-1576.589] (-1597.776) * (-1609.805) [-1597.481] (-1605.644) (-1601.189) -- 8:02:29
      537000 -- (-1582.299) [-1621.789] (-1576.257) (-1597.754) * [-1614.132] (-1599.732) (-1604.103) (-1601.123) -- 8:02:02
      537500 -- (-1590.617) (-1621.235) [-1579.753] (-1589.274) * [-1617.818] (-1599.473) (-1608.373) (-1595.684) -- 8:01:35
      538000 -- (-1593.956) (-1620.531) [-1579.796] (-1589.996) * (-1611.419) [-1607.477] (-1610.832) (-1597.892) -- 8:02:40
      538500 -- (-1592.460) (-1620.930) [-1577.834] (-1590.667) * [-1611.445] (-1598.354) (-1612.673) (-1604.896) -- 8:02:12
      539000 -- (-1594.102) (-1618.237) [-1582.619] (-1596.749) * [-1612.002] (-1605.483) (-1612.479) (-1604.353) -- 8:01:45
      539500 -- (-1580.416) (-1618.893) [-1579.115] (-1593.503) * (-1609.544) [-1597.055] (-1606.252) (-1598.992) -- 8:02:50
      540000 -- (-1574.702) (-1607.547) [-1579.423] (-1600.914) * [-1605.354] (-1599.583) (-1612.719) (-1606.903) -- 8:02:23

      Average standard deviation of split frequencies: 0.032201

      540500 -- [-1577.291] (-1612.664) (-1582.169) (-1604.380) * (-1607.944) [-1611.048] (-1616.194) (-1607.770) -- 8:01:56
      541000 -- (-1576.444) (-1614.404) [-1595.540] (-1599.659) * [-1612.005] (-1603.027) (-1607.082) (-1600.260) -- 8:01:29
      541500 -- [-1577.356] (-1615.404) (-1601.917) (-1588.320) * (-1605.881) [-1597.279] (-1603.908) (-1601.712) -- 8:02:33
      542000 -- [-1573.809] (-1621.925) (-1596.228) (-1592.825) * [-1606.230] (-1596.212) (-1593.415) (-1607.996) -- 8:02:06
      542500 -- (-1586.245) (-1622.480) (-1599.796) [-1595.011] * (-1610.107) [-1604.561] (-1604.225) (-1605.632) -- 8:01:39
      543000 -- (-1579.005) [-1627.540] (-1591.617) (-1594.220) * (-1604.783) [-1603.890] (-1605.785) (-1603.029) -- 8:02:43
      543500 -- (-1580.594) (-1626.622) (-1589.113) [-1589.700] * [-1613.018] (-1609.301) (-1601.752) (-1591.258) -- 8:02:16
      544000 -- (-1585.343) (-1615.141) [-1584.271] (-1604.579) * [-1604.916] (-1614.657) (-1598.468) (-1602.074) -- 8:01:49
      544500 -- (-1581.257) (-1613.554) [-1591.724] (-1595.019) * [-1602.389] (-1612.775) (-1605.550) (-1606.999) -- 8:01:23
      545000 -- (-1588.983) (-1606.045) [-1587.743] (-1593.760) * [-1606.121] (-1612.480) (-1598.217) (-1605.033) -- 8:02:27

      Average standard deviation of split frequencies: 0.032560

      545500 -- (-1581.385) [-1606.363] (-1583.875) (-1596.014) * [-1599.351] (-1609.634) (-1600.922) (-1608.888) -- 8:02:00
      546000 -- (-1582.390) (-1610.804) [-1585.816] (-1603.539) * [-1609.562] (-1609.691) (-1593.534) (-1601.844) -- 8:01:33
      546500 -- (-1584.736) [-1608.525] (-1595.953) (-1595.188) * (-1597.300) (-1602.449) [-1598.169] (-1599.416) -- 8:02:37
      547000 -- (-1588.303) [-1604.622] (-1600.329) (-1594.753) * [-1599.772] (-1613.101) (-1602.500) (-1600.743) -- 8:02:10
      547500 -- (-1591.035) [-1603.804] (-1596.268) (-1591.712) * [-1594.260] (-1607.582) (-1597.925) (-1595.064) -- 8:01:43
      548000 -- (-1586.849) [-1604.135] (-1586.537) (-1594.383) * [-1597.194] (-1606.137) (-1603.462) (-1597.375) -- 8:01:17
      548500 -- (-1578.143) [-1617.445] (-1593.936) (-1588.675) * (-1606.875) [-1609.347] (-1600.126) (-1596.325) -- 8:02:20
      549000 -- (-1583.377) [-1607.439] (-1594.975) (-1590.570) * (-1606.839) [-1610.548] (-1602.343) (-1598.259) -- 8:01:53
      549500 -- (-1585.686) [-1601.784] (-1587.331) (-1598.312) * (-1607.466) [-1610.480] (-1600.464) (-1596.287) -- 8:01:27
      550000 -- (-1576.985) [-1602.025] (-1584.984) (-1594.717) * [-1604.386] (-1618.239) (-1594.266) (-1600.189) -- 8:02:30

      Average standard deviation of split frequencies: 0.032457

      550500 -- (-1587.536) [-1602.829] (-1590.194) (-1603.433) * [-1603.184] (-1620.158) (-1590.824) (-1595.076) -- 8:02:04
      551000 -- (-1585.580) [-1612.736] (-1584.503) (-1612.270) * [-1606.441] (-1617.973) (-1601.083) (-1592.714) -- 8:01:37
      551500 -- (-1588.172) [-1605.468] (-1584.030) (-1605.806) * [-1600.668] (-1613.984) (-1604.200) (-1596.588) -- 8:02:40
      552000 -- (-1588.793) [-1603.695] (-1577.250) (-1606.354) * [-1605.838] (-1606.344) (-1611.424) (-1605.855) -- 8:02:14
      552500 -- (-1590.897) [-1607.940] (-1571.507) (-1611.805) * (-1613.065) [-1606.849] (-1607.055) (-1608.149) -- 8:01:47
      553000 -- (-1598.036) [-1607.316] (-1585.668) (-1617.139) * (-1604.200) [-1602.651] (-1606.309) (-1603.579) -- 8:01:21
      553500 -- (-1599.580) [-1608.994] (-1582.153) (-1610.589) * (-1599.609) (-1598.565) [-1600.986] (-1609.864) -- 8:02:24
      554000 -- (-1596.780) [-1603.864] (-1579.111) (-1610.436) * [-1596.113] (-1595.425) (-1607.981) (-1608.154) -- 8:01:57
      554500 -- (-1600.338) [-1603.436] (-1579.812) (-1608.043) * (-1605.821) [-1596.897] (-1621.023) (-1593.806) -- 8:01:31
      555000 -- (-1602.082) [-1604.068] (-1579.680) (-1605.144) * [-1599.225] (-1594.906) (-1617.698) (-1606.214) -- 8:02:34

      Average standard deviation of split frequencies: 0.031253

      555500 -- (-1584.486) [-1603.752] (-1582.436) (-1608.766) * (-1598.402) [-1596.984] (-1626.267) (-1595.597) -- 8:02:07
      556000 -- (-1576.985) [-1609.015] (-1589.412) (-1615.219) * (-1602.019) (-1600.747) [-1626.920] (-1597.961) -- 8:01:41
      556500 -- (-1583.905) (-1616.339) [-1587.005] (-1600.398) * (-1602.525) [-1603.797] (-1615.677) (-1589.555) -- 8:01:15
      557000 -- (-1585.738) (-1607.072) [-1582.234] (-1605.324) * [-1604.388] (-1601.942) (-1624.465) (-1592.807) -- 8:02:17
      557500 -- (-1593.542) (-1605.000) [-1587.272] (-1608.472) * (-1604.615) [-1597.902] (-1610.798) (-1598.536) -- 8:01:51
      558000 -- (-1580.728) [-1604.855] (-1589.648) (-1598.657) * (-1608.616) [-1593.726] (-1619.363) (-1609.478) -- 8:01:25
      558500 -- (-1576.094) (-1602.885) [-1581.134] (-1604.364) * [-1596.060] (-1598.939) (-1615.346) (-1590.126) -- 8:02:27
      559000 -- (-1577.286) (-1601.655) [-1580.136] (-1604.435) * [-1611.985] (-1605.668) (-1613.791) (-1592.458) -- 8:02:01
      559500 -- (-1585.199) (-1612.908) [-1585.065] (-1597.111) * [-1596.296] (-1611.625) (-1608.001) (-1593.209) -- 8:01:35
      560000 -- (-1588.562) (-1604.702) [-1576.299] (-1600.967) * (-1591.161) [-1619.783] (-1608.817) (-1595.500) -- 8:02:37

      Average standard deviation of split frequencies: 0.031399

      560500 -- (-1581.095) (-1623.476) [-1575.137] (-1600.790) * (-1593.618) [-1616.086] (-1616.397) (-1594.212) -- 8:02:11
      561000 -- (-1573.766) (-1615.843) [-1577.299] (-1601.139) * [-1600.245] (-1606.821) (-1613.090) (-1595.878) -- 8:01:45
      561500 -- (-1568.953) (-1605.505) [-1582.609] (-1609.912) * (-1596.819) [-1600.283] (-1617.541) (-1592.939) -- 8:01:19
      562000 -- (-1581.571) (-1603.061) [-1579.946] (-1614.216) * (-1598.142) [-1592.960] (-1612.868) (-1595.446) -- 8:02:21
      562500 -- (-1581.021) (-1607.459) [-1578.765] (-1616.446) * (-1594.305) [-1593.932] (-1609.892) (-1593.846) -- 8:01:55
      563000 -- (-1582.351) (-1606.680) [-1569.956] (-1613.001) * [-1600.907] (-1600.875) (-1613.888) (-1597.364) -- 8:01:29
      563500 -- (-1582.407) (-1610.815) [-1581.060] (-1598.057) * [-1605.104] (-1604.399) (-1613.416) (-1613.981) -- 8:02:31
      564000 -- (-1580.381) (-1609.096) [-1577.471] (-1594.114) * [-1592.851] (-1599.537) (-1619.853) (-1616.300) -- 8:02:05
      564500 -- (-1586.796) (-1611.684) [-1579.024] (-1599.428) * [-1595.015] (-1605.387) (-1626.229) (-1605.819) -- 8:01:39
      565000 -- (-1596.958) (-1603.348) [-1584.111] (-1589.154) * [-1600.499] (-1599.954) (-1620.223) (-1602.976) -- 8:01:13

      Average standard deviation of split frequencies: 0.031720

      565500 -- (-1598.607) (-1605.008) [-1584.025] (-1599.730) * (-1602.280) [-1601.009] (-1614.746) (-1594.321) -- 8:02:15
      566000 -- (-1604.476) [-1604.430] (-1584.196) (-1605.027) * [-1599.427] (-1594.788) (-1621.005) (-1591.821) -- 8:01:49
      566500 -- (-1601.333) (-1606.435) [-1585.149] (-1591.831) * [-1589.794] (-1594.901) (-1615.594) (-1611.343) -- 8:01:23
      567000 -- (-1600.953) [-1605.377] (-1584.247) (-1602.200) * [-1593.624] (-1590.804) (-1626.586) (-1599.497) -- 8:02:24
      567500 -- (-1604.868) (-1602.560) [-1584.391] (-1597.389) * [-1602.608] (-1594.923) (-1630.061) (-1602.065) -- 8:01:59
      568000 -- (-1606.575) (-1604.653) [-1583.361] (-1598.308) * (-1595.880) [-1596.691] (-1608.062) (-1596.989) -- 8:01:33
      568500 -- (-1600.317) (-1610.629) [-1591.545] (-1599.928) * (-1596.932) [-1608.051] (-1605.555) (-1607.149) -- 8:01:07
      569000 -- (-1604.213) [-1607.649] (-1585.830) (-1598.996) * [-1589.975] (-1606.861) (-1620.247) (-1602.048) -- 8:02:08
      569500 -- (-1605.686) [-1606.879] (-1583.783) (-1600.342) * [-1593.100] (-1609.422) (-1626.005) (-1598.182) -- 8:01:43
      570000 -- (-1597.540) (-1608.769) (-1585.027) [-1598.248] * [-1597.097] (-1606.717) (-1621.287) (-1613.747) -- 8:01:17

      Average standard deviation of split frequencies: 0.031390

      570500 -- (-1582.687) [-1604.162] (-1578.498) (-1600.084) * (-1599.317) [-1610.235] (-1613.385) (-1599.292) -- 8:02:18
      571000 -- (-1575.853) [-1609.356] (-1577.643) (-1597.866) * (-1600.181) [-1600.429] (-1598.940) (-1596.231) -- 8:01:52
      571500 -- (-1580.479) (-1613.009) [-1578.572] (-1600.476) * (-1599.341) [-1597.041] (-1602.259) (-1596.439) -- 8:01:27
      572000 -- (-1575.155) [-1606.066] (-1587.840) (-1594.387) * [-1595.823] (-1594.144) (-1605.371) (-1589.308) -- 8:02:28
      572500 -- (-1584.277) [-1601.417] (-1584.982) (-1605.793) * [-1595.049] (-1596.583) (-1595.955) (-1595.595) -- 8:02:02
      573000 -- (-1584.090) [-1603.081] (-1585.451) (-1591.677) * [-1600.825] (-1588.158) (-1601.206) (-1596.075) -- 8:01:37
      573500 -- (-1580.249) [-1597.978] (-1582.577) (-1597.766) * (-1608.769) [-1588.246] (-1604.923) (-1588.819) -- 8:01:11
      574000 -- (-1584.142) (-1605.520) [-1587.486] (-1596.829) * (-1605.526) [-1597.206] (-1605.526) (-1587.136) -- 8:02:12
      574500 -- [-1596.609] (-1602.364) (-1581.570) (-1605.961) * (-1607.119) [-1607.264] (-1600.540) (-1583.869) -- 8:01:46
      575000 -- (-1588.737) (-1603.549) [-1586.383] (-1614.037) * (-1596.783) [-1591.803] (-1596.782) (-1580.677) -- 8:01:21

      Average standard deviation of split frequencies: 0.030822

      575500 -- (-1598.724) (-1604.704) [-1591.057] (-1611.245) * [-1596.662] (-1586.117) (-1598.241) (-1589.473) -- 8:02:21
      576000 -- (-1582.698) (-1604.351) [-1589.031] (-1604.560) * (-1598.717) [-1588.828] (-1605.597) (-1576.213) -- 8:01:56
      576500 -- (-1586.205) (-1607.111) [-1587.111] (-1593.168) * [-1593.559] (-1595.401) (-1603.857) (-1583.441) -- 8:01:31
      577000 -- (-1582.364) (-1602.978) [-1581.614] (-1603.588) * [-1596.227] (-1586.742) (-1603.260) (-1584.282) -- 8:01:05
      577500 -- (-1592.856) (-1599.389) [-1578.925] (-1601.337) * [-1599.738] (-1592.603) (-1601.020) (-1582.869) -- 8:02:06
      578000 -- [-1591.090] (-1597.106) (-1581.218) (-1606.158) * [-1590.565] (-1592.401) (-1598.089) (-1595.185) -- 8:01:40
      578500 -- [-1585.227] (-1600.368) (-1590.664) (-1605.600) * (-1596.957) [-1593.341] (-1599.988) (-1598.933) -- 8:01:15
      579000 -- [-1579.727] (-1597.069) (-1586.793) (-1614.143) * (-1605.252) (-1605.994) [-1605.730] (-1599.920) -- 8:02:15
      579500 -- [-1580.074] (-1604.682) (-1584.049) (-1610.014) * (-1606.750) [-1600.824] (-1595.272) (-1587.732) -- 8:01:50
      580000 -- [-1586.016] (-1604.887) (-1583.417) (-1598.848) * [-1614.941] (-1599.484) (-1600.153) (-1586.159) -- 8:01:25

      Average standard deviation of split frequencies: 0.031042

      580500 -- [-1586.563] (-1605.313) (-1587.943) (-1601.863) * (-1611.301) [-1588.963] (-1603.282) (-1581.301) -- 8:00:59
      581000 -- [-1582.075] (-1604.005) (-1586.480) (-1593.731) * (-1606.681) [-1598.333] (-1607.095) (-1593.894) -- 8:01:59
      581500 -- (-1586.087) [-1604.027] (-1581.166) (-1592.301) * (-1610.366) [-1588.060] (-1594.594) (-1587.888) -- 8:01:34
      582000 -- [-1585.003] (-1615.083) (-1581.601) (-1600.477) * (-1604.549) [-1600.768] (-1593.018) (-1588.319) -- 8:01:09
      582500 -- (-1585.441) (-1606.884) [-1578.433] (-1603.046) * (-1603.163) [-1589.949] (-1592.026) (-1595.258) -- 8:02:09
      583000 -- (-1583.959) (-1604.409) [-1583.603] (-1608.036) * [-1599.197] (-1589.962) (-1592.611) (-1592.605) -- 8:01:44
      583500 -- [-1580.303] (-1605.229) (-1582.000) (-1601.812) * [-1600.983] (-1605.970) (-1588.924) (-1596.200) -- 8:01:19
      584000 -- [-1580.521] (-1607.584) (-1580.851) (-1597.853) * [-1597.332] (-1606.369) (-1598.741) (-1600.953) -- 8:00:54
      584500 -- [-1579.086] (-1603.412) (-1587.524) (-1609.141) * (-1594.396) [-1612.905] (-1595.411) (-1587.514) -- 8:01:53
      585000 -- (-1585.453) [-1601.645] (-1590.903) (-1593.952) * [-1599.391] (-1607.574) (-1602.347) (-1581.629) -- 8:01:28

      Average standard deviation of split frequencies: 0.031073

      585500 -- (-1582.998) [-1597.301] (-1596.396) (-1600.926) * [-1599.708] (-1607.341) (-1604.682) (-1593.366) -- 8:01:03
      586000 -- (-1584.611) [-1598.404] (-1595.299) (-1600.008) * [-1595.274] (-1599.380) (-1596.832) (-1589.483) -- 8:02:03
      586500 -- (-1582.947) [-1597.487] (-1593.074) (-1590.784) * (-1601.268) [-1604.222] (-1603.303) (-1594.211) -- 8:01:38
      587000 -- (-1594.612) [-1595.744] (-1593.724) (-1586.928) * (-1594.549) [-1594.199] (-1604.882) (-1592.125) -- 8:01:13
      587500 -- (-1594.037) [-1586.895] (-1587.818) (-1588.883) * [-1596.204] (-1606.396) (-1610.010) (-1588.754) -- 8:00:48
      588000 -- (-1585.137) [-1594.257] (-1598.567) (-1596.551) * [-1598.738] (-1601.192) (-1604.319) (-1589.867) -- 8:01:47
      588500 -- (-1580.202) [-1591.170] (-1588.454) (-1606.991) * [-1595.736] (-1599.455) (-1601.549) (-1594.022) -- 8:01:22
      589000 -- (-1585.643) [-1597.293] (-1590.217) (-1593.484) * (-1595.611) [-1584.994] (-1597.707) (-1597.293) -- 8:00:58
      589500 -- [-1575.626] (-1591.765) (-1589.652) (-1595.361) * (-1595.265) [-1591.849] (-1594.680) (-1598.829) -- 8:01:57
      590000 -- (-1576.854) [-1598.886] (-1590.246) (-1595.641) * (-1602.722) [-1601.244] (-1606.054) (-1592.885) -- 8:01:32

      Average standard deviation of split frequencies: 0.031301

      590500 -- (-1578.051) (-1595.373) [-1586.638] (-1592.154) * [-1594.472] (-1598.641) (-1603.268) (-1590.896) -- 8:01:07
      591000 -- (-1578.496) [-1593.367] (-1584.120) (-1591.829) * (-1601.921) [-1610.204] (-1608.204) (-1594.011) -- 8:00:42
      591500 -- (-1578.221) [-1594.436] (-1590.864) (-1592.209) * (-1593.459) [-1603.619] (-1603.708) (-1589.779) -- 8:01:41
      592000 -- (-1580.086) [-1603.232] (-1590.063) (-1586.525) * (-1598.487) [-1602.553] (-1606.954) (-1581.054) -- 8:01:16
      592500 -- (-1586.890) [-1600.965] (-1592.499) (-1591.693) * (-1599.422) [-1605.109] (-1602.919) (-1578.906) -- 8:00:52
      593000 -- (-1579.680) [-1603.248] (-1589.994) (-1581.585) * (-1599.526) [-1601.541] (-1610.353) (-1584.528) -- 8:01:51
      593500 -- (-1578.606) [-1600.123] (-1598.574) (-1587.113) * (-1599.414) [-1602.653] (-1600.451) (-1587.438) -- 8:01:26
      594000 -- (-1577.140) (-1610.662) [-1592.870] (-1594.155) * (-1600.800) [-1593.296] (-1604.845) (-1588.219) -- 8:01:01
      594500 -- [-1577.027] (-1611.839) (-1595.528) (-1600.703) * [-1603.530] (-1593.152) (-1612.140) (-1591.849) -- 8:02:00
      595000 -- (-1586.669) [-1607.850] (-1588.836) (-1606.113) * (-1602.161) [-1591.983] (-1610.554) (-1595.990) -- 8:01:35

      Average standard deviation of split frequencies: 0.030887

      595500 -- (-1595.103) (-1609.456) [-1588.522] (-1599.835) * (-1600.767) [-1595.300] (-1610.278) (-1590.058) -- 8:01:11
      596000 -- (-1584.362) (-1606.465) [-1591.585] (-1604.071) * [-1597.002] (-1595.678) (-1606.186) (-1592.088) -- 8:00:46
      596500 -- (-1593.817) (-1607.755) [-1589.442] (-1597.487) * (-1597.746) [-1592.152] (-1600.410) (-1586.168) -- 8:01:44
      597000 -- (-1594.201) (-1617.920) [-1580.756] (-1600.221) * [-1598.777] (-1591.932) (-1598.534) (-1588.178) -- 8:01:20
      597500 -- (-1592.795) (-1606.626) [-1582.084] (-1592.353) * [-1605.154] (-1588.720) (-1599.426) (-1587.099) -- 8:00:56
      598000 -- (-1593.479) [-1612.791] (-1580.489) (-1604.835) * [-1599.619] (-1588.015) (-1600.608) (-1587.125) -- 8:01:54
      598500 -- [-1587.944] (-1602.877) (-1591.330) (-1594.992) * [-1591.773] (-1583.595) (-1609.142) (-1589.711) -- 8:01:29
      599000 -- (-1590.731) [-1598.631] (-1594.307) (-1596.519) * [-1599.168] (-1579.418) (-1607.072) (-1593.779) -- 8:01:05
      599500 -- (-1592.579) (-1600.755) [-1596.058] (-1594.628) * [-1602.502] (-1586.364) (-1611.173) (-1599.301) -- 8:00:40
      600000 -- (-1589.767) (-1599.409) [-1593.836] (-1603.063) * [-1605.405] (-1590.925) (-1607.737) (-1600.196) -- 8:01:39

      Average standard deviation of split frequencies: 0.031964

      600500 -- (-1593.974) (-1602.657) [-1596.075] (-1615.239) * [-1608.261] (-1584.936) (-1607.726) (-1598.125) -- 8:01:14
      601000 -- (-1595.665) [-1607.825] (-1592.512) (-1595.215) * (-1604.144) [-1589.559] (-1595.550) (-1592.320) -- 8:00:50
      601500 -- (-1582.541) [-1606.994] (-1595.844) (-1599.447) * (-1598.844) [-1587.475] (-1596.399) (-1588.473) -- 8:01:48
      602000 -- (-1588.840) [-1611.876] (-1596.215) (-1610.843) * [-1600.611] (-1588.955) (-1596.711) (-1590.085) -- 8:01:23
      602500 -- (-1588.569) (-1601.950) [-1593.908] (-1603.920) * [-1600.071] (-1588.886) (-1604.982) (-1599.341) -- 8:00:59
      603000 -- (-1591.819) [-1598.693] (-1599.304) (-1616.743) * [-1598.363] (-1592.869) (-1591.652) (-1592.370) -- 8:00:35
      603500 -- (-1599.225) [-1601.223] (-1598.854) (-1604.740) * [-1596.379] (-1592.494) (-1603.430) (-1597.294) -- 8:01:33
      604000 -- (-1601.533) (-1603.660) [-1593.024] (-1605.373) * (-1597.513) [-1602.231] (-1602.104) (-1599.134) -- 8:01:08
      604500 -- (-1591.059) (-1594.947) [-1585.430] (-1600.792) * [-1593.356] (-1600.733) (-1597.422) (-1590.356) -- 8:00:44
      605000 -- (-1599.150) [-1593.380] (-1579.971) (-1593.961) * [-1592.094] (-1607.143) (-1598.566) (-1596.028) -- 8:01:42

      Average standard deviation of split frequencies: 0.032157

      605500 -- (-1594.164) (-1602.844) [-1585.268] (-1585.731) * [-1593.463] (-1602.098) (-1600.920) (-1591.089) -- 8:01:18
      606000 -- (-1592.440) [-1606.876] (-1582.383) (-1590.154) * [-1593.814] (-1600.158) (-1597.520) (-1596.187) -- 8:00:53
      606500 -- (-1589.550) (-1610.884) [-1582.737] (-1583.095) * (-1600.446) [-1604.149] (-1610.871) (-1598.992) -- 8:00:29
      607000 -- (-1586.696) (-1607.167) (-1583.297) [-1588.940] * [-1596.059] (-1604.189) (-1606.312) (-1587.653) -- 8:01:27
      607500 -- (-1588.883) (-1613.917) [-1588.602] (-1589.727) * [-1590.862] (-1601.540) (-1598.296) (-1586.208) -- 8:01:03
      608000 -- (-1588.654) (-1607.018) [-1585.870] (-1594.964) * [-1591.116] (-1591.186) (-1594.859) (-1587.189) -- 8:00:39
      608500 -- (-1586.502) (-1613.866) [-1596.406] (-1594.330) * [-1594.898] (-1591.709) (-1601.487) (-1592.061) -- 8:01:36
      609000 -- (-1579.098) (-1600.762) [-1598.055] (-1589.271) * [-1603.669] (-1605.640) (-1601.795) (-1594.578) -- 8:01:12
      609500 -- (-1573.678) (-1600.386) [-1588.118] (-1592.911) * [-1597.655] (-1608.001) (-1602.656) (-1594.025) -- 8:00:48
      610000 -- (-1580.196) [-1599.686] (-1591.543) (-1591.941) * (-1599.332) [-1602.208] (-1595.415) (-1590.362) -- 8:00:24

      Average standard deviation of split frequencies: 0.032749

      610500 -- (-1579.626) [-1599.361] (-1591.793) (-1591.103) * (-1596.003) [-1598.063] (-1591.835) (-1579.438) -- 8:01:21
      611000 -- (-1571.765) [-1595.810] (-1588.308) (-1595.597) * [-1598.809] (-1593.909) (-1597.339) (-1586.297) -- 8:00:57
      611500 -- (-1583.412) [-1596.483] (-1595.007) (-1603.487) * [-1600.831] (-1591.930) (-1603.029) (-1582.023) -- 8:00:33
      612000 -- (-1575.919) [-1599.790] (-1595.619) (-1602.006) * (-1601.261) [-1602.667] (-1600.062) (-1579.512) -- 8:01:30
      612500 -- (-1575.946) [-1595.811] (-1597.347) (-1604.093) * (-1605.808) [-1605.960] (-1600.305) (-1579.272) -- 8:01:06
      613000 -- (-1575.122) [-1605.531] (-1589.609) (-1611.482) * (-1594.729) [-1602.388] (-1596.621) (-1580.476) -- 8:00:42
      613500 -- [-1578.237] (-1599.867) (-1592.480) (-1615.858) * (-1597.582) [-1594.636] (-1598.551) (-1583.272) -- 8:00:18
      614000 -- (-1580.190) [-1592.225] (-1585.886) (-1621.909) * [-1609.747] (-1597.154) (-1599.892) (-1589.070) -- 8:01:15
      614500 -- [-1576.461] (-1604.072) (-1582.049) (-1611.313) * [-1596.269] (-1592.869) (-1599.596) (-1585.983) -- 8:00:51
      615000 -- [-1577.720] (-1599.297) (-1583.246) (-1610.857) * (-1597.570) [-1603.764] (-1596.296) (-1590.941) -- 8:00:27

      Average standard deviation of split frequencies: 0.032764

      615500 -- (-1578.946) (-1601.310) [-1586.054] (-1610.541) * [-1594.862] (-1600.581) (-1599.497) (-1591.505) -- 8:01:24
      616000 -- [-1574.868] (-1594.758) (-1577.688) (-1614.750) * [-1598.362] (-1607.744) (-1595.066) (-1583.817) -- 8:01:00
      616500 -- [-1576.567] (-1602.996) (-1585.109) (-1607.790) * [-1597.938] (-1607.579) (-1597.176) (-1597.762) -- 8:00:37
      617000 -- [-1581.151] (-1605.335) (-1591.476) (-1612.828) * [-1607.309] (-1598.858) (-1592.314) (-1594.631) -- 8:01:33
      617500 -- [-1576.635] (-1613.701) (-1589.422) (-1600.403) * [-1606.010] (-1602.653) (-1601.593) (-1599.561) -- 8:01:09
      618000 -- [-1578.250] (-1602.419) (-1589.605) (-1594.612) * [-1606.151] (-1599.281) (-1604.780) (-1587.494) -- 8:00:46
      618500 -- [-1576.845] (-1601.662) (-1587.696) (-1595.569) * [-1612.596] (-1601.919) (-1608.142) (-1591.926) -- 8:00:22
      619000 -- (-1578.602) (-1611.116) [-1591.232] (-1597.489) * [-1617.255] (-1598.984) (-1606.335) (-1592.662) -- 8:01:18
      619500 -- (-1581.085) (-1612.087) (-1585.327) [-1603.236] * (-1622.301) [-1600.709] (-1596.110) (-1591.547) -- 8:00:55
      620000 -- (-1580.475) (-1600.040) (-1589.159) [-1599.303] * (-1616.288) [-1606.659] (-1596.999) (-1585.681) -- 8:00:31

      Average standard deviation of split frequencies: 0.033586

      620500 -- (-1583.849) (-1598.234) (-1591.591) [-1596.133] * (-1621.636) [-1604.683] (-1604.839) (-1581.085) -- 8:01:27
      621000 -- [-1581.684] (-1600.009) (-1587.719) (-1592.038) * [-1608.088] (-1599.919) (-1603.561) (-1587.986) -- 8:01:04
      621500 -- [-1577.045] (-1609.206) (-1591.878) (-1591.112) * (-1607.959) [-1610.409] (-1599.740) (-1584.331) -- 8:00:40
      622000 -- (-1577.933) [-1602.101] (-1595.221) (-1592.251) * [-1612.330] (-1613.818) (-1595.069) (-1591.247) -- 8:00:17
      622500 -- (-1586.980) [-1601.862] (-1595.962) (-1602.463) * [-1614.058] (-1618.737) (-1595.457) (-1593.903) -- 8:01:12
      623000 -- (-1575.536) (-1600.510) (-1592.675) [-1601.210] * [-1610.347] (-1602.913) (-1594.779) (-1595.661) -- 8:00:49
      623500 -- (-1577.984) [-1599.964] (-1588.813) (-1611.426) * [-1603.507] (-1601.762) (-1596.815) (-1596.487) -- 8:00:26
      624000 -- [-1578.934] (-1602.419) (-1593.112) (-1616.270) * [-1607.795] (-1604.592) (-1600.068) (-1600.836) -- 8:01:21
      624500 -- [-1581.106] (-1596.876) (-1593.789) (-1613.858) * (-1620.906) [-1604.322] (-1593.619) (-1589.702) -- 8:00:58
      625000 -- (-1591.005) (-1599.263) [-1590.116] (-1608.970) * [-1604.817] (-1599.864) (-1590.530) (-1590.394) -- 8:00:35

      Average standard deviation of split frequencies: 0.033759

      625500 -- (-1591.153) (-1609.774) [-1591.337] (-1601.697) * (-1603.647) [-1595.063] (-1593.332) (-1589.306) -- 8:00:11
      626000 -- (-1582.790) (-1606.458) [-1596.979] (-1602.774) * (-1608.788) [-1595.926] (-1597.261) (-1585.338) -- 8:01:07
      626500 -- [-1589.540] (-1604.591) (-1587.791) (-1599.951) * (-1613.012) (-1595.572) [-1590.103] (-1578.083) -- 8:00:43
      627000 -- [-1584.149] (-1609.814) (-1604.551) (-1597.294) * [-1626.160] (-1589.128) (-1581.762) (-1582.847) -- 8:00:20
      627500 -- (-1584.020) (-1610.716) [-1588.034] (-1601.120) * (-1627.754) (-1594.008) [-1584.755] (-1582.773) -- 8:01:16
      628000 -- (-1587.932) (-1609.078) [-1588.306] (-1590.654) * (-1621.160) (-1597.335) [-1586.676] (-1597.728) -- 8:00:52
      628500 -- (-1585.510) (-1600.414) [-1590.940] (-1607.634) * (-1622.452) [-1590.103] (-1590.105) (-1593.645) -- 8:00:29
      629000 -- (-1593.846) (-1604.233) (-1586.286) [-1599.733] * (-1635.000) [-1582.465] (-1593.401) (-1593.602) -- 8:00:06
      629500 -- (-1596.200) (-1599.328) (-1581.993) [-1597.393] * (-1631.885) [-1582.407] (-1606.843) (-1589.860) -- 8:01:01
      630000 -- (-1589.965) (-1597.833) [-1589.543] (-1604.540) * (-1620.418) [-1592.318] (-1597.982) (-1588.966) -- 8:00:38

      Average standard deviation of split frequencies: 0.034054

      630500 -- [-1585.353] (-1605.273) (-1593.212) (-1602.430) * (-1620.925) (-1590.620) [-1591.428] (-1582.322) -- 8:00:15
      631000 -- (-1580.973) (-1597.337) (-1592.941) [-1602.325] * [-1619.194] (-1590.456) (-1589.411) (-1587.397) -- 8:01:10
      631500 -- (-1579.089) (-1600.056) (-1590.982) [-1601.022] * (-1615.912) (-1599.112) [-1592.977] (-1587.664) -- 8:00:47
      632000 -- (-1583.172) [-1602.028] (-1589.408) (-1598.979) * [-1616.479] (-1590.330) (-1590.505) (-1588.006) -- 8:00:24
      632500 -- (-1585.744) (-1595.891) (-1585.403) [-1597.665] * (-1616.678) [-1586.152] (-1588.350) (-1588.431) -- 8:00:00
      633000 -- (-1584.854) (-1596.563) (-1585.032) [-1604.576] * (-1626.782) (-1595.176) [-1592.587] (-1586.490) -- 8:00:55
      633500 -- (-1586.966) (-1593.772) (-1589.523) [-1601.188] * [-1621.277] (-1586.078) (-1597.016) (-1592.848) -- 8:00:32
      634000 -- (-1592.438) (-1589.033) (-1594.532) [-1600.297] * [-1613.460] (-1586.663) (-1590.733) (-1597.237) -- 8:00:09
      634500 -- (-1590.149) (-1592.918) [-1595.757] (-1601.979) * (-1609.072) (-1589.712) (-1602.617) [-1590.627] -- 8:01:04
      635000 -- (-1581.415) [-1594.259] (-1594.890) (-1598.982) * (-1616.981) (-1588.428) [-1595.704] (-1598.407) -- 8:00:41

      Average standard deviation of split frequencies: 0.034095

      635500 -- [-1580.715] (-1598.090) (-1591.131) (-1606.969) * (-1612.722) [-1590.335] (-1593.950) (-1606.427) -- 8:00:18
      636000 -- (-1580.236) (-1597.531) (-1586.136) [-1593.324] * (-1617.775) [-1591.414] (-1587.606) (-1600.851) -- 7:59:55
      636500 -- [-1584.202] (-1602.766) (-1594.143) (-1603.133) * (-1617.977) [-1589.948] (-1582.064) (-1606.480) -- 8:00:50
      637000 -- [-1588.661] (-1600.302) (-1594.192) (-1595.052) * (-1617.743) [-1588.035] (-1589.739) (-1599.196) -- 8:00:27
      637500 -- [-1588.797] (-1608.726) (-1597.856) (-1591.096) * (-1625.825) (-1586.798) [-1598.328] (-1595.086) -- 8:00:04
      638000 -- [-1584.702] (-1593.539) (-1593.702) (-1595.389) * [-1618.952] (-1584.408) (-1594.242) (-1587.379) -- 8:00:58
      638500 -- [-1593.897] (-1604.345) (-1599.217) (-1588.260) * [-1605.779] (-1594.880) (-1590.083) (-1596.723) -- 8:00:36
      639000 -- [-1586.916] (-1602.027) (-1599.205) (-1588.360) * [-1603.566] (-1593.045) (-1585.686) (-1589.609) -- 8:00:13
      639500 -- (-1602.256) [-1612.743] (-1598.266) (-1588.482) * (-1606.061) (-1591.685) [-1590.509] (-1596.302) -- 7:59:50
      640000 -- (-1599.873) [-1610.070] (-1593.066) (-1592.238) * [-1611.327] (-1589.723) (-1595.977) (-1589.042) -- 8:00:44

      Average standard deviation of split frequencies: 0.034196

      640500 -- (-1592.234) [-1600.021] (-1595.550) (-1594.155) * [-1616.797] (-1596.380) (-1594.354) (-1581.619) -- 8:00:21
      641000 -- (-1584.736) (-1597.042) [-1597.945] (-1590.883) * (-1622.404) (-1594.314) [-1602.718] (-1582.609) -- 7:59:59
      641500 -- [-1579.016] (-1602.807) (-1606.138) (-1596.372) * (-1629.469) [-1588.658] (-1601.305) (-1586.878) -- 8:00:53
      642000 -- [-1576.776] (-1602.146) (-1609.236) (-1601.326) * [-1620.638] (-1591.592) (-1603.544) (-1588.110) -- 8:00:30
      642500 -- [-1572.026] (-1604.700) (-1608.189) (-1607.999) * (-1624.599) (-1588.430) (-1612.148) [-1586.497] -- 8:00:07
      643000 -- [-1585.846] (-1604.216) (-1595.257) (-1598.269) * [-1616.004] (-1598.716) (-1603.183) (-1584.504) -- 7:59:45
      643500 -- (-1579.928) [-1605.766] (-1599.484) (-1592.826) * [-1612.376] (-1597.428) (-1612.388) (-1580.786) -- 8:00:39
      644000 -- (-1578.868) (-1612.119) (-1606.935) [-1592.600] * (-1624.635) [-1590.282] (-1596.183) (-1575.787) -- 8:00:16
      644500 -- [-1575.091] (-1617.298) (-1605.844) (-1591.722) * [-1623.069] (-1593.837) (-1604.991) (-1579.996) -- 7:59:53
      645000 -- [-1568.952] (-1618.562) (-1593.185) (-1591.409) * (-1622.509) [-1605.424] (-1608.403) (-1583.819) -- 8:00:47

      Average standard deviation of split frequencies: 0.034384

      645500 -- [-1575.615] (-1620.453) (-1597.550) (-1589.697) * (-1619.636) (-1598.843) (-1603.191) [-1586.572] -- 8:00:25
      646000 -- (-1582.595) (-1611.901) [-1592.663] (-1595.512) * [-1619.707] (-1596.873) (-1592.694) (-1589.398) -- 8:00:02
      646500 -- (-1581.440) [-1603.120] (-1592.706) (-1590.023) * (-1619.027) [-1594.915] (-1602.713) (-1584.527) -- 8:00:56
      647000 -- [-1583.226] (-1608.992) (-1597.888) (-1604.210) * (-1620.832) [-1593.867] (-1599.371) (-1583.806) -- 8:00:33
      647500 -- [-1581.904] (-1607.272) (-1600.307) (-1597.951) * (-1619.712) [-1595.488] (-1603.922) (-1583.666) -- 8:00:11
      648000 -- [-1576.236] (-1600.843) (-1594.004) (-1598.397) * [-1627.058] (-1599.288) (-1602.508) (-1592.500) -- 7:59:48
      648500 -- [-1575.397] (-1612.905) (-1597.199) (-1603.414) * (-1620.343) [-1595.692] (-1614.542) (-1594.128) -- 8:00:42
      649000 -- (-1591.983) [-1613.230] (-1600.034) (-1605.320) * (-1635.733) [-1591.114] (-1609.622) (-1592.614) -- 8:00:19
      649500 -- (-1588.770) [-1612.225] (-1598.477) (-1597.180) * [-1626.021] (-1597.297) (-1606.901) (-1590.674) -- 7:59:57
      650000 -- (-1583.205) [-1611.262] (-1601.528) (-1611.116) * (-1628.865) [-1588.256] (-1596.284) (-1591.751) -- 8:00:50

      Average standard deviation of split frequencies: 0.034309

      650500 -- [-1588.128] (-1604.958) (-1602.203) (-1603.889) * (-1629.783) [-1584.325] (-1601.356) (-1602.187) -- 8:00:28
      651000 -- (-1589.019) (-1608.093) [-1599.651] (-1604.666) * (-1626.920) [-1587.097] (-1597.983) (-1596.206) -- 8:00:05
      651500 -- (-1588.354) [-1606.904] (-1597.570) (-1606.524) * (-1632.823) [-1593.967] (-1590.737) (-1595.080) -- 7:59:43
      652000 -- (-1583.985) [-1613.186] (-1593.747) (-1610.062) * (-1623.632) [-1591.719] (-1593.612) (-1595.446) -- 8:00:36
      652500 -- (-1588.301) [-1609.830] (-1592.338) (-1606.573) * (-1617.940) [-1592.295] (-1596.674) (-1602.364) -- 8:00:14
      653000 -- (-1583.446) (-1610.733) [-1586.047] (-1610.612) * (-1621.228) [-1584.797] (-1599.288) (-1598.938) -- 7:59:52
      653500 -- (-1580.261) [-1604.393] (-1600.472) (-1609.854) * (-1624.759) [-1589.955] (-1607.980) (-1594.610) -- 8:00:45
      654000 -- (-1581.487) [-1609.307] (-1600.418) (-1611.178) * (-1628.055) [-1588.858] (-1595.073) (-1586.923) -- 8:00:22
      654500 -- (-1584.492) (-1612.333) [-1598.899] (-1603.762) * (-1619.222) [-1593.996] (-1597.331) (-1589.571) -- 8:00:00
      655000 -- (-1585.267) [-1604.345] (-1605.084) (-1599.360) * (-1617.736) [-1596.616] (-1597.646) (-1595.280) -- 7:59:38

      Average standard deviation of split frequencies: 0.034010

      655500 -- (-1586.757) (-1605.184) [-1596.309] (-1598.507) * (-1617.550) [-1595.907] (-1602.966) (-1586.518) -- 8:00:31
      656000 -- (-1586.142) (-1603.512) [-1602.249] (-1606.501) * (-1620.501) (-1593.825) [-1604.043] (-1584.540) -- 8:00:09
      656500 -- (-1578.951) (-1601.356) [-1598.598] (-1601.034) * [-1627.059] (-1587.123) (-1610.087) (-1588.404) -- 7:59:46
      657000 -- (-1590.072) [-1608.170] (-1604.490) (-1596.226) * [-1618.641] (-1590.727) (-1606.463) (-1584.517) -- 8:00:39
      657500 -- (-1587.372) (-1603.076) [-1601.147] (-1592.900) * [-1619.564] (-1599.737) (-1604.835) (-1591.564) -- 8:00:17
      658000 -- (-1593.261) (-1602.329) [-1593.332] (-1593.223) * (-1618.023) [-1593.934] (-1606.849) (-1592.066) -- 7:59:55
      658500 -- (-1599.612) (-1602.984) [-1587.886] (-1590.684) * [-1615.736] (-1596.478) (-1605.790) (-1591.731) -- 7:59:33
      659000 -- (-1599.123) (-1609.263) [-1587.277] (-1590.381) * [-1621.340] (-1602.521) (-1610.790) (-1591.340) -- 8:00:25
      659500 -- (-1603.286) (-1613.093) [-1585.131] (-1596.951) * [-1611.491] (-1600.334) (-1605.817) (-1591.419) -- 8:00:03
      660000 -- (-1590.434) (-1601.869) [-1581.770] (-1596.795) * (-1614.028) [-1601.201] (-1599.478) (-1594.033) -- 7:59:41

      Average standard deviation of split frequencies: 0.035038

      660500 -- (-1581.469) (-1598.303) [-1594.411] (-1592.155) * (-1622.287) [-1598.979] (-1608.552) (-1592.170) -- 8:00:34
      661000 -- (-1587.437) (-1603.820) [-1594.037] (-1585.001) * (-1617.016) [-1603.107] (-1611.197) (-1593.217) -- 8:00:12
      661500 -- (-1582.181) (-1609.485) [-1594.165] (-1594.348) * (-1617.230) [-1599.819] (-1607.136) (-1594.866) -- 7:59:50
      662000 -- (-1585.182) (-1607.117) [-1590.843] (-1585.911) * (-1618.220) [-1597.646] (-1606.746) (-1599.552) -- 7:59:28
      662500 -- (-1587.658) (-1601.317) [-1596.549] (-1590.684) * (-1620.907) [-1601.470] (-1602.589) (-1594.089) -- 8:00:20
      663000 -- (-1586.261) [-1604.842] (-1602.503) (-1596.827) * (-1619.391) [-1597.204] (-1605.181) (-1596.711) -- 7:59:58
      663500 -- (-1590.732) (-1607.381) [-1596.696] (-1597.693) * [-1618.921] (-1612.058) (-1605.967) (-1596.438) -- 7:59:36
      664000 -- (-1588.465) [-1603.938] (-1601.109) (-1599.014) * (-1620.900) [-1606.489] (-1617.956) (-1591.116) -- 8:00:28
      664500 -- (-1588.936) (-1601.107) [-1590.111] (-1596.128) * (-1624.202) [-1602.446] (-1618.088) (-1585.905) -- 8:00:06
      665000 -- (-1589.810) (-1603.455) [-1595.348] (-1594.971) * (-1617.872) [-1607.642] (-1606.375) (-1579.096) -- 7:59:44

      Average standard deviation of split frequencies: 0.034919

      665500 -- (-1586.507) (-1608.000) [-1594.564] (-1607.261) * [-1623.732] (-1610.847) (-1607.546) (-1584.726) -- 7:59:23
      666000 -- (-1591.823) [-1603.531] (-1601.114) (-1605.803) * [-1626.381] (-1610.187) (-1601.888) (-1582.469) -- 8:00:15
      666500 -- [-1593.768] (-1604.057) (-1595.893) (-1596.480) * (-1626.010) [-1604.743] (-1610.897) (-1584.066) -- 7:59:53
      667000 -- (-1600.560) [-1605.072] (-1597.660) (-1592.558) * (-1617.897) [-1606.901] (-1605.798) (-1586.768) -- 7:59:31
      667500 -- (-1586.383) (-1603.726) [-1600.951] (-1595.949) * (-1627.049) [-1606.999] (-1610.851) (-1594.815) -- 8:00:23
      668000 -- [-1587.605] (-1601.900) (-1598.694) (-1583.635) * [-1626.014] (-1608.710) (-1613.430) (-1592.934) -- 8:00:01
      668500 -- [-1587.610] (-1604.078) (-1600.468) (-1582.975) * (-1621.518) [-1593.696] (-1611.830) (-1601.995) -- 7:59:39
      669000 -- (-1579.802) (-1608.580) (-1601.958) [-1588.424] * [-1620.444] (-1593.790) (-1596.386) (-1603.870) -- 7:59:17
      669500 -- (-1583.157) (-1611.412) [-1596.639] (-1595.391) * (-1618.507) [-1593.938] (-1600.212) (-1594.436) -- 8:00:09
      670000 -- (-1583.474) [-1616.573] (-1601.660) (-1598.218) * (-1619.302) [-1591.155] (-1593.762) (-1593.978) -- 7:59:48

      Average standard deviation of split frequencies: 0.035206

      670500 -- (-1586.580) [-1609.464] (-1598.658) (-1594.539) * [-1615.718] (-1589.272) (-1598.805) (-1597.306) -- 7:59:26
      671000 -- (-1579.153) (-1614.561) [-1595.440] (-1599.230) * (-1615.921) [-1591.444] (-1610.240) (-1588.843) -- 8:00:18
      671500 -- (-1589.853) [-1619.056] (-1598.556) (-1602.971) * [-1612.763] (-1589.957) (-1607.531) (-1591.951) -- 7:59:56
      672000 -- (-1602.476) (-1610.631) [-1602.562] (-1607.559) * [-1627.249] (-1590.303) (-1603.389) (-1586.839) -- 7:59:34
      672500 -- (-1592.945) [-1607.571] (-1604.684) (-1601.628) * [-1628.270] (-1596.574) (-1603.299) (-1597.106) -- 7:59:12
      673000 -- (-1589.499) (-1610.626) [-1600.492] (-1601.665) * [-1628.264] (-1595.242) (-1602.272) (-1585.026) -- 8:00:04
      673500 -- (-1596.658) [-1606.502] (-1602.487) (-1597.349) * (-1619.878) [-1592.416] (-1604.401) (-1583.288) -- 7:59:42
      674000 -- [-1585.199] (-1607.964) (-1598.525) (-1600.463) * [-1618.380] (-1593.743) (-1591.147) (-1582.474) -- 7:59:21
      674500 -- (-1591.188) (-1610.992) (-1600.106) [-1605.237] * [-1609.028] (-1594.596) (-1590.579) (-1587.235) -- 8:00:12
      675000 -- (-1585.562) (-1612.950) (-1597.286) [-1597.795] * [-1609.225] (-1594.341) (-1593.165) (-1586.150) -- 7:59:51

      Average standard deviation of split frequencies: 0.035589

      675500 -- (-1580.758) (-1608.811) [-1587.703] (-1603.386) * [-1607.760] (-1598.847) (-1588.475) (-1596.431) -- 7:59:29
      676000 -- (-1582.223) (-1613.176) [-1596.861] (-1602.230) * [-1608.999] (-1597.376) (-1591.881) (-1596.145) -- 7:59:08
      676500 -- (-1585.154) (-1612.899) [-1593.739] (-1604.723) * [-1611.229] (-1592.559) (-1584.935) (-1590.748) -- 7:59:59
      677000 -- (-1576.045) [-1608.808] (-1597.296) (-1607.058) * (-1621.942) (-1593.710) [-1592.158] (-1593.495) -- 7:59:37
      677500 -- (-1583.349) (-1608.237) [-1598.241] (-1601.373) * [-1615.997] (-1598.386) (-1599.538) (-1588.861) -- 7:59:16
      678000 -- (-1580.712) (-1613.670) [-1594.635] (-1602.364) * [-1612.603] (-1597.490) (-1588.802) (-1595.956) -- 8:00:07
      678500 -- (-1590.082) (-1611.564) [-1596.434] (-1606.339) * [-1603.639] (-1595.490) (-1586.007) (-1587.963) -- 7:59:46
      679000 -- (-1589.196) (-1604.914) [-1604.995] (-1612.342) * [-1601.312] (-1586.874) (-1589.410) (-1590.198) -- 7:59:24
      679500 -- (-1581.639) [-1602.656] (-1606.818) (-1610.675) * [-1603.106] (-1588.557) (-1587.037) (-1587.092) -- 7:59:03
      680000 -- (-1593.271) [-1598.230] (-1597.755) (-1614.913) * [-1599.018] (-1597.952) (-1589.820) (-1585.386) -- 7:59:54

      Average standard deviation of split frequencies: 0.036293

      680500 -- (-1592.391) [-1600.909] (-1601.957) (-1617.041) * [-1601.722] (-1599.100) (-1599.418) (-1585.703) -- 7:59:32
      681000 -- (-1584.042) [-1601.405] (-1608.356) (-1610.968) * [-1603.095] (-1608.300) (-1606.530) (-1592.819) -- 7:59:11
      681500 -- (-1591.685) [-1599.619] (-1603.065) (-1610.287) * (-1604.010) [-1602.228] (-1602.617) (-1591.272) -- 8:00:02
      682000 -- (-1590.135) (-1604.267) [-1601.767] (-1609.041) * [-1603.506] (-1599.013) (-1596.277) (-1590.357) -- 7:59:40
      682500 -- (-1593.644) (-1601.349) [-1598.383] (-1603.909) * [-1608.224] (-1604.737) (-1614.525) (-1594.093) -- 7:59:19
      683000 -- (-1606.673) (-1602.491) [-1596.285] (-1616.302) * [-1611.934] (-1608.102) (-1608.507) (-1591.756) -- 7:58:58
      683500 -- (-1603.344) (-1597.078) [-1596.251] (-1613.390) * [-1608.190] (-1607.537) (-1610.252) (-1589.984) -- 7:59:49
      684000 -- (-1601.941) [-1601.447] (-1601.994) (-1606.153) * [-1609.939] (-1603.284) (-1604.107) (-1593.993) -- 7:59:27
      684500 -- (-1594.586) (-1597.127) [-1592.290] (-1616.345) * [-1609.025] (-1601.110) (-1609.407) (-1591.978) -- 7:59:06
      685000 -- (-1593.395) (-1599.120) [-1587.794] (-1614.392) * [-1604.725] (-1590.215) (-1608.476) (-1586.728) -- 7:59:57

      Average standard deviation of split frequencies: 0.036879

      685500 -- (-1595.180) (-1602.396) [-1585.615] (-1610.940) * [-1602.412] (-1590.442) (-1607.124) (-1593.080) -- 7:59:35
      686000 -- (-1592.872) (-1603.834) [-1588.463] (-1608.595) * (-1614.893) [-1590.689] (-1603.976) (-1595.756) -- 7:59:14
      686500 -- (-1595.802) (-1608.434) [-1587.689] (-1611.432) * (-1603.133) (-1588.080) [-1592.440] (-1592.084) -- 7:58:53
      687000 -- (-1598.682) (-1606.631) [-1585.727] (-1599.836) * (-1611.492) [-1589.395] (-1592.018) (-1599.832) -- 7:59:43
      687500 -- (-1591.432) (-1612.863) [-1586.964] (-1608.030) * [-1607.284] (-1587.269) (-1595.638) (-1602.985) -- 7:59:22
      688000 -- (-1592.436) (-1605.851) [-1587.315] (-1609.526) * [-1605.348] (-1589.710) (-1600.588) (-1599.589) -- 7:59:01
      688500 -- (-1588.926) (-1606.216) [-1595.754] (-1598.954) * [-1603.095] (-1589.561) (-1606.643) (-1604.042) -- 7:59:51
      689000 -- (-1591.683) (-1607.575) (-1599.231) [-1598.423] * [-1615.786] (-1588.073) (-1603.834) (-1602.012) -- 7:59:30
      689500 -- [-1593.759] (-1597.936) (-1597.926) (-1604.321) * [-1616.316] (-1596.385) (-1597.145) (-1593.931) -- 7:59:09
      690000 -- (-1593.053) (-1597.151) [-1600.040] (-1605.662) * [-1611.897] (-1581.955) (-1597.355) (-1590.913) -- 7:59:59

      Average standard deviation of split frequencies: 0.037719

      690500 -- (-1599.406) (-1595.022) [-1598.794] (-1608.038) * [-1607.796] (-1588.710) (-1596.823) (-1584.443) -- 7:59:38
      691000 -- (-1597.847) [-1587.831] (-1601.743) (-1603.889) * [-1609.840] (-1584.856) (-1607.611) (-1599.311) -- 7:59:17
      691500 -- (-1601.736) [-1590.438] (-1599.538) (-1606.276) * [-1609.783] (-1591.758) (-1599.268) (-1599.519) -- 7:58:56
      692000 -- (-1586.447) [-1590.303] (-1598.196) (-1601.918) * [-1597.797] (-1599.258) (-1596.652) (-1585.988) -- 7:59:46
      692500 -- [-1592.001] (-1584.855) (-1610.353) (-1609.758) * [-1603.415] (-1605.788) (-1606.983) (-1584.913) -- 7:59:25
      693000 -- (-1592.405) [-1598.114] (-1603.949) (-1607.493) * [-1611.033] (-1602.438) (-1603.411) (-1595.494) -- 7:59:04
      693500 -- (-1587.707) (-1592.355) (-1601.086) [-1610.123] * [-1606.852] (-1597.230) (-1602.055) (-1600.219) -- 7:58:43
      694000 -- (-1585.993) [-1592.831] (-1592.265) (-1615.251) * (-1603.690) [-1600.277] (-1604.953) (-1607.120) -- 7:59:33
      694500 -- (-1583.038) [-1598.189] (-1592.750) (-1609.897) * (-1611.783) [-1600.935] (-1606.491) (-1609.354) -- 7:59:12
      695000 -- (-1582.666) [-1600.582] (-1589.573) (-1607.391) * [-1612.034] (-1602.589) (-1606.273) (-1593.795) -- 7:58:51

      Average standard deviation of split frequencies: 0.038345

      695500 -- (-1588.577) (-1601.868) [-1601.300] (-1608.455) * [-1616.121] (-1607.170) (-1609.121) (-1599.725) -- 7:59:41
      696000 -- (-1594.547) [-1598.484] (-1591.565) (-1603.438) * [-1601.678] (-1609.205) (-1594.744) (-1600.773) -- 7:59:20
      696500 -- (-1597.219) [-1600.660] (-1589.997) (-1606.166) * [-1601.899] (-1601.686) (-1593.030) (-1604.044) -- 7:58:59
      697000 -- (-1594.436) (-1600.849) [-1595.696] (-1609.082) * (-1611.652) [-1606.382] (-1592.973) (-1590.277) -- 7:58:38
      697500 -- (-1591.827) (-1603.888) [-1598.907] (-1602.708) * [-1605.630] (-1594.895) (-1595.608) (-1589.131) -- 7:59:28
      698000 -- (-1603.800) [-1607.587] (-1599.217) (-1608.052) * [-1602.998] (-1599.997) (-1593.126) (-1591.143) -- 7:59:07
      698500 -- (-1605.619) [-1612.786] (-1594.830) (-1604.260) * [-1597.240] (-1602.106) (-1588.257) (-1589.010) -- 7:58:46
      699000 -- (-1609.821) (-1608.335) (-1599.391) [-1612.487] * [-1603.469] (-1603.728) (-1595.401) (-1589.256) -- 7:59:36
      699500 -- (-1602.694) (-1614.633) [-1594.719] (-1591.775) * [-1600.826] (-1609.782) (-1594.087) (-1592.348) -- 7:59:15
      700000 -- (-1603.840) [-1614.699] (-1591.705) (-1594.802) * [-1607.865] (-1612.058) (-1596.847) (-1597.307) -- 7:58:54

      Average standard deviation of split frequencies: 0.038656

      700500 -- (-1608.050) (-1615.114) (-1588.663) [-1598.549] * [-1598.355] (-1617.355) (-1589.978) (-1601.993) -- 7:58:34
      701000 -- (-1603.115) (-1605.011) [-1588.459] (-1591.534) * [-1592.987] (-1604.134) (-1593.585) (-1593.750) -- 7:59:23
      701500 -- (-1601.666) [-1597.408] (-1587.838) (-1598.597) * (-1592.894) [-1605.401] (-1595.731) (-1588.753) -- 7:59:02
      702000 -- (-1592.987) (-1596.051) (-1588.191) [-1600.905] * (-1601.110) [-1603.096] (-1605.499) (-1592.764) -- 7:58:42
      702500 -- (-1595.295) (-1595.107) [-1588.950] (-1599.063) * [-1602.400] (-1596.616) (-1605.813) (-1584.100) -- 7:59:31
      703000 -- (-1590.569) [-1595.198] (-1599.038) (-1604.712) * (-1595.961) [-1590.398] (-1595.730) (-1584.814) -- 7:59:10
      703500 -- (-1600.488) (-1602.406) (-1604.041) [-1598.649] * (-1597.185) [-1584.744] (-1598.328) (-1579.203) -- 7:58:50
      704000 -- (-1594.101) (-1594.715) [-1599.088] (-1598.620) * [-1604.956] (-1586.566) (-1598.587) (-1588.094) -- 7:59:39
      704500 -- (-1586.223) (-1602.108) (-1595.341) [-1598.464] * [-1608.422] (-1594.548) (-1585.720) (-1586.934) -- 7:59:18
      705000 -- (-1577.703) (-1600.468) [-1605.235] (-1598.521) * [-1605.083] (-1589.628) (-1580.159) (-1592.441) -- 7:58:57

      Average standard deviation of split frequencies: 0.038388

      705500 -- (-1574.569) (-1596.800) [-1609.475] (-1605.581) * [-1599.323] (-1593.672) (-1582.850) (-1584.002) -- 7:58:37
      706000 -- (-1582.657) (-1603.239) [-1593.598] (-1602.955) * (-1601.587) [-1594.399] (-1588.784) (-1580.640) -- 7:59:26
      706500 -- (-1582.193) (-1595.604) [-1588.583] (-1609.295) * (-1596.286) [-1590.618] (-1589.356) (-1592.916) -- 7:59:05
      707000 -- (-1591.922) (-1605.566) [-1597.568] (-1598.033) * (-1600.746) [-1596.019] (-1589.522) (-1583.398) -- 7:58:45
      707500 -- (-1591.036) [-1608.639] (-1597.863) (-1598.357) * [-1611.017] (-1593.576) (-1595.681) (-1581.625) -- 7:59:34
      708000 -- (-1601.527) (-1602.780) [-1593.270] (-1605.987) * [-1616.201] (-1599.640) (-1598.034) (-1581.284) -- 7:59:13
      708500 -- (-1584.466) (-1601.544) [-1597.874] (-1610.352) * [-1618.179] (-1606.589) (-1593.537) (-1588.811) -- 7:58:53
      709000 -- (-1592.357) [-1602.348] (-1602.853) (-1613.058) * (-1617.116) [-1602.030] (-1594.935) (-1581.362) -- 7:58:32
      709500 -- (-1593.322) (-1606.941) [-1589.743] (-1614.042) * (-1613.456) [-1601.407] (-1592.979) (-1580.420) -- 7:59:21
      710000 -- (-1601.090) [-1611.876] (-1599.226) (-1614.964) * (-1611.463) [-1599.728] (-1587.933) (-1588.609) -- 7:59:00

      Average standard deviation of split frequencies: 0.037751

      710500 -- (-1590.723) (-1606.963) [-1599.680] (-1626.917) * (-1618.938) [-1596.851] (-1591.781) (-1597.488) -- 7:58:40
      711000 -- (-1585.960) [-1609.450] (-1598.635) (-1608.119) * (-1618.678) (-1595.227) [-1588.883] (-1586.858) -- 7:59:29
      711500 -- (-1592.531) (-1609.568) [-1599.967] (-1601.824) * (-1614.262) (-1594.194) [-1594.729] (-1589.288) -- 7:59:08
      712000 -- (-1595.367) (-1610.243) (-1597.494) [-1601.116] * (-1610.240) [-1597.433] (-1587.457) (-1585.318) -- 7:58:48
      712500 -- (-1588.699) (-1608.972) [-1603.507] (-1601.121) * (-1603.172) [-1595.976] (-1595.322) (-1592.643) -- 7:58:27
      713000 -- (-1596.227) (-1603.165) [-1591.312] (-1616.328) * (-1603.838) [-1597.758] (-1583.985) (-1597.488) -- 7:59:16
      713500 -- (-1595.025) (-1607.118) [-1593.876] (-1610.569) * (-1613.417) [-1592.796] (-1579.747) (-1594.017) -- 7:58:56
      714000 -- (-1591.175) (-1613.292) [-1590.417] (-1596.881) * (-1614.351) (-1596.671) [-1583.227] (-1598.436) -- 7:58:35
      714500 -- (-1593.867) [-1610.925] (-1592.290) (-1594.382) * (-1618.333) (-1588.807) [-1583.854] (-1606.804) -- 7:59:24
      715000 -- (-1585.964) [-1607.781] (-1595.207) (-1598.820) * (-1609.601) [-1589.952] (-1578.688) (-1607.635) -- 7:59:03

      Average standard deviation of split frequencies: 0.036847

      715500 -- (-1587.479) [-1610.895] (-1589.439) (-1599.886) * (-1608.348) [-1590.872] (-1579.394) (-1602.015) -- 7:58:43
      716000 -- (-1586.866) [-1615.719] (-1589.173) (-1596.849) * (-1608.443) (-1591.842) [-1585.878] (-1604.593) -- 7:58:23
      716500 -- (-1579.755) (-1621.634) [-1594.467] (-1589.007) * (-1607.928) [-1587.092] (-1593.129) (-1593.453) -- 7:59:11
      717000 -- (-1580.353) (-1617.543) [-1590.003] (-1587.919) * (-1610.449) [-1594.428] (-1584.689) (-1595.247) -- 7:58:51
      717500 -- (-1585.934) (-1622.404) [-1598.015] (-1592.842) * (-1605.603) [-1598.277] (-1583.526) (-1590.593) -- 7:58:30
      718000 -- (-1590.953) (-1616.246) [-1599.373] (-1593.872) * (-1605.069) (-1585.433) [-1578.121] (-1594.657) -- 7:59:19
      718500 -- (-1594.194) (-1604.786) [-1592.939] (-1590.729) * (-1614.595) [-1580.006] (-1583.706) (-1596.145) -- 7:58:58
      719000 -- (-1595.239) [-1604.544] (-1592.394) (-1587.648) * [-1610.118] (-1582.078) (-1592.627) (-1586.278) -- 7:58:38
      719500 -- (-1590.558) [-1602.481] (-1598.285) (-1595.551) * (-1606.168) [-1593.029] (-1586.905) (-1588.715) -- 7:58:18
      720000 -- (-1584.746) [-1596.987] (-1588.221) (-1580.778) * (-1603.458) [-1589.648] (-1589.023) (-1598.615) -- 7:59:06

      Average standard deviation of split frequencies: 0.035931

      720500 -- (-1584.247) [-1600.999] (-1592.768) (-1585.650) * [-1606.514] (-1576.418) (-1585.000) (-1590.694) -- 7:58:46
      721000 -- [-1578.860] (-1607.858) (-1599.882) (-1585.761) * [-1602.650] (-1579.019) (-1592.393) (-1588.736) -- 7:58:26
      721500 -- (-1588.345) (-1607.078) (-1598.766) [-1587.598] * [-1597.138] (-1585.849) (-1593.763) (-1585.838) -- 7:59:14
      722000 -- (-1591.714) [-1608.481] (-1592.673) (-1582.639) * [-1599.862] (-1586.291) (-1594.155) (-1584.461) -- 7:58:54
      722500 -- (-1593.679) (-1612.487) [-1595.654] (-1589.345) * [-1592.065] (-1590.937) (-1597.298) (-1592.168) -- 7:58:33
      723000 -- (-1600.855) [-1613.590] (-1587.860) (-1586.800) * [-1602.728] (-1595.622) (-1594.976) (-1580.382) -- 7:58:13
      723500 -- (-1590.584) [-1617.843] (-1587.015) (-1597.414) * [-1605.651] (-1604.916) (-1592.345) (-1596.989) -- 7:59:01
      724000 -- (-1585.998) [-1612.239] (-1589.651) (-1588.487) * [-1608.209] (-1601.693) (-1596.495) (-1581.060) -- 7:58:41
      724500 -- (-1588.735) [-1613.704] (-1590.240) (-1596.690) * [-1604.652] (-1604.138) (-1584.918) (-1587.162) -- 7:58:21
      725000 -- (-1590.263) [-1616.102] (-1586.343) (-1603.331) * (-1609.766) (-1609.106) [-1582.010] (-1584.249) -- 7:59:09

      Average standard deviation of split frequencies: 0.035769

      725500 -- (-1589.576) [-1619.427] (-1588.575) (-1610.880) * (-1601.505) [-1598.250] (-1582.893) (-1584.369) -- 7:58:49
      726000 -- (-1595.775) [-1612.858] (-1589.686) (-1598.103) * [-1602.970] (-1596.418) (-1583.610) (-1583.634) -- 7:58:29
      726500 -- (-1595.404) [-1619.537] (-1592.534) (-1598.012) * (-1600.472) [-1589.106] (-1590.795) (-1582.856) -- 7:58:09
      727000 -- (-1592.008) (-1624.923) [-1595.669] (-1592.887) * (-1598.768) [-1589.629] (-1588.739) (-1597.897) -- 7:58:56
      727500 -- [-1586.330] (-1612.797) (-1595.795) (-1605.110) * (-1604.002) [-1588.523] (-1591.622) (-1588.529) -- 7:58:36
      728000 -- (-1584.248) (-1613.323) [-1598.098] (-1588.048) * (-1608.098) (-1592.557) [-1594.423] (-1584.562) -- 7:58:16
      728500 -- (-1591.269) (-1609.867) [-1594.687] (-1586.360) * (-1609.624) [-1587.590] (-1597.968) (-1586.853) -- 7:59:04
      729000 -- (-1598.065) (-1604.382) [-1604.641] (-1592.901) * (-1600.621) [-1593.215] (-1595.194) (-1588.062) -- 7:58:44
      729500 -- (-1592.767) [-1605.161] (-1607.460) (-1603.534) * (-1602.078) [-1599.197] (-1608.491) (-1585.106) -- 7:58:24
      730000 -- (-1584.787) (-1608.547) [-1593.766] (-1591.894) * (-1599.196) [-1594.301] (-1602.434) (-1606.861) -- 7:59:12

      Average standard deviation of split frequencies: 0.035167

      730500 -- (-1578.075) (-1612.132) [-1589.865] (-1609.257) * [-1607.983] (-1593.329) (-1590.550) (-1596.108) -- 7:58:52
      731000 -- (-1575.094) (-1613.324) [-1583.913] (-1610.180) * (-1607.595) [-1601.988] (-1597.346) (-1598.139) -- 7:58:32
      731500 -- (-1577.508) (-1608.472) [-1593.200] (-1606.178) * (-1598.589) [-1591.764] (-1602.658) (-1604.240) -- 7:58:12
      732000 -- (-1579.935) [-1607.837] (-1591.845) (-1602.546) * (-1605.003) [-1594.969] (-1601.254) (-1593.969) -- 7:58:59
      732500 -- (-1580.142) (-1620.477) [-1603.432] (-1603.775) * (-1612.866) [-1598.177] (-1600.633) (-1599.692) -- 7:58:39
      733000 -- (-1571.344) (-1620.402) [-1597.041] (-1600.722) * (-1604.136) [-1593.303] (-1601.353) (-1592.565) -- 7:58:19
      733500 -- (-1580.433) (-1618.635) [-1596.467] (-1587.938) * (-1604.042) [-1593.271] (-1599.070) (-1604.186) -- 7:59:07
      734000 -- (-1574.513) (-1611.758) [-1599.767] (-1599.291) * (-1610.360) [-1594.847] (-1603.206) (-1600.041) -- 7:58:47
      734500 -- (-1578.350) (-1606.025) [-1598.027] (-1595.985) * (-1603.517) [-1596.247] (-1607.353) (-1600.733) -- 7:58:27
      735000 -- (-1573.695) (-1609.685) [-1601.867] (-1592.183) * (-1602.114) [-1606.680] (-1610.509) (-1601.577) -- 7:58:07

      Average standard deviation of split frequencies: 0.034699

      735500 -- (-1570.802) (-1607.297) [-1604.878] (-1601.094) * (-1600.111) [-1610.688] (-1600.810) (-1607.663) -- 7:58:54
      736000 -- (-1577.982) (-1611.193) [-1595.447] (-1593.849) * (-1603.048) [-1609.266] (-1597.781) (-1596.244) -- 7:58:35
      736500 -- (-1576.492) (-1615.609) [-1597.854] (-1598.918) * (-1603.726) [-1606.109] (-1600.492) (-1601.701) -- 7:58:15
      737000 -- (-1579.833) (-1607.387) [-1601.253] (-1598.520) * (-1607.255) [-1604.616] (-1601.803) (-1603.410) -- 7:59:02
      737500 -- (-1573.934) [-1608.388] (-1597.973) (-1606.843) * (-1607.273) (-1600.593) [-1593.165] (-1595.910) -- 7:58:42
      738000 -- (-1580.588) (-1609.153) [-1593.857] (-1604.509) * (-1605.224) [-1608.941] (-1592.805) (-1600.006) -- 7:58:22
      738500 -- (-1580.055) (-1622.212) [-1599.293] (-1593.230) * (-1601.858) (-1607.180) [-1595.195] (-1605.411) -- 7:58:03
      739000 -- (-1576.599) [-1617.008] (-1600.964) (-1592.210) * (-1607.709) [-1607.723] (-1597.998) (-1602.082) -- 7:58:50
      739500 -- (-1578.054) (-1617.178) [-1586.445] (-1596.547) * [-1603.188] (-1616.476) (-1605.274) (-1594.764) -- 7:58:30
      740000 -- (-1584.870) (-1622.466) [-1595.186] (-1600.613) * (-1605.967) [-1600.964] (-1597.116) (-1599.378) -- 7:58:10

      Average standard deviation of split frequencies: 0.034492

      740500 -- (-1580.918) (-1627.942) (-1592.878) [-1605.196] * (-1617.712) [-1592.735] (-1603.153) (-1596.593) -- 7:58:57
      741000 -- (-1578.370) (-1625.512) [-1587.334] (-1600.336) * [-1610.057] (-1600.808) (-1608.724) (-1602.078) -- 7:58:37
      741500 -- (-1586.568) (-1621.114) [-1588.472] (-1598.556) * [-1606.079] (-1603.477) (-1598.408) (-1598.593) -- 7:58:18
      742000 -- (-1596.736) (-1622.218) [-1589.709] (-1596.318) * [-1601.960] (-1596.222) (-1590.519) (-1602.572) -- 7:59:04
      742500 -- (-1592.215) (-1615.726) [-1584.300] (-1592.691) * (-1610.226) [-1601.455] (-1597.420) (-1607.349) -- 7:58:45
      743000 -- (-1589.778) [-1605.245] (-1589.157) (-1587.486) * (-1607.025) (-1602.913) [-1595.631] (-1605.686) -- 7:58:25
      743500 -- (-1590.834) [-1599.467] (-1592.643) (-1594.997) * (-1608.420) [-1599.530] (-1595.910) (-1615.568) -- 7:58:06
      744000 -- (-1589.628) [-1601.872] (-1591.608) (-1605.730) * [-1610.031] (-1604.408) (-1586.194) (-1595.961) -- 7:58:52
      744500 -- (-1588.358) (-1600.753) [-1596.750] (-1609.642) * (-1614.025) [-1593.659] (-1588.559) (-1595.282) -- 7:58:33
      745000 -- (-1590.718) [-1597.605] (-1592.496) (-1604.098) * (-1613.398) (-1596.705) [-1580.799] (-1596.590) -- 7:58:13

      Average standard deviation of split frequencies: 0.034023

      745500 -- (-1592.547) (-1598.723) [-1589.978] (-1602.420) * (-1612.771) (-1597.879) [-1587.302] (-1602.797) -- 7:59:00
      746000 -- (-1584.521) (-1597.866) [-1593.138] (-1596.900) * (-1601.419) (-1595.422) [-1594.953] (-1595.364) -- 7:58:40
      746500 -- (-1586.976) (-1600.297) [-1588.765] (-1593.769) * [-1606.551] (-1600.279) (-1600.456) (-1591.680) -- 7:58:20
      747000 -- (-1583.539) (-1600.826) [-1593.027] (-1596.006) * [-1609.799] (-1601.209) (-1610.143) (-1591.490) -- 7:58:01
      747500 -- (-1585.655) [-1602.224] (-1591.559) (-1602.653) * [-1599.370] (-1605.763) (-1602.612) (-1589.671) -- 7:58:47
      748000 -- (-1579.586) [-1599.679] (-1592.488) (-1607.651) * [-1603.102] (-1604.639) (-1601.625) (-1594.866) -- 7:58:28
      748500 -- (-1584.843) (-1605.620) [-1592.112] (-1608.105) * (-1610.557) (-1606.381) [-1597.457] (-1595.843) -- 7:58:08
      749000 -- (-1596.857) [-1607.802] (-1582.760) (-1602.240) * (-1611.074) [-1602.547] (-1599.852) (-1595.119) -- 7:58:55
      749500 -- (-1590.319) [-1609.807] (-1585.187) (-1596.961) * (-1607.676) (-1602.746) [-1590.770] (-1599.552) -- 7:58:35
      750000 -- (-1589.656) [-1608.709] (-1590.641) (-1596.082) * (-1602.769) (-1602.611) [-1583.955] (-1594.396) -- 7:58:16

      Average standard deviation of split frequencies: 0.033647

      750500 -- (-1592.825) (-1611.468) [-1588.559] (-1607.194) * (-1606.868) [-1589.514] (-1593.915) (-1597.879) -- 7:57:56
      751000 -- (-1601.500) (-1610.687) [-1587.084] (-1604.555) * [-1605.438] (-1591.119) (-1593.980) (-1598.920) -- 7:58:43
      751500 -- (-1603.795) [-1620.279] (-1591.443) (-1612.915) * [-1610.455] (-1592.121) (-1593.477) (-1600.029) -- 7:58:23
      752000 -- (-1600.733) [-1610.212] (-1588.564) (-1602.950) * [-1609.843] (-1592.226) (-1597.764) (-1588.533) -- 7:58:04
      752500 -- (-1602.134) [-1613.740] (-1599.328) (-1601.516) * [-1611.145] (-1592.736) (-1593.737) (-1593.815) -- 7:58:50
      753000 -- (-1595.725) (-1607.079) [-1593.356] (-1603.165) * (-1606.486) [-1598.799] (-1596.166) (-1585.848) -- 7:58:31
      753500 -- (-1605.283) [-1613.193] (-1593.125) (-1589.689) * [-1609.977] (-1592.995) (-1596.433) (-1596.251) -- 7:58:11
      754000 -- (-1605.256) (-1614.437) [-1590.956] (-1594.570) * (-1603.276) [-1582.408] (-1595.292) (-1593.516) -- 7:57:52
      754500 -- (-1601.146) (-1607.767) [-1598.125] (-1592.808) * (-1602.939) [-1589.743] (-1598.322) (-1583.864) -- 7:58:38
      755000 -- (-1597.987) (-1602.650) [-1583.989] (-1591.618) * [-1609.712] (-1582.046) (-1598.891) (-1590.035) -- 7:58:19

      Average standard deviation of split frequencies: 0.033442

      755500 -- (-1609.577) (-1619.719) [-1593.691] (-1589.146) * (-1613.605) [-1590.981] (-1588.392) (-1583.442) -- 7:57:59
      756000 -- (-1592.377) (-1620.575) [-1596.178] (-1598.900) * (-1608.446) [-1586.260] (-1592.915) (-1583.417) -- 7:58:45
      756500 -- (-1602.231) (-1611.388) [-1593.188] (-1593.080) * (-1606.558) [-1590.110] (-1591.409) (-1582.702) -- 7:58:26
      757000 -- (-1602.305) (-1617.516) [-1587.926] (-1591.022) * (-1611.236) (-1595.952) [-1583.566] (-1578.867) -- 7:58:07
      757500 -- (-1598.938) (-1618.292) [-1589.491] (-1589.357) * [-1613.643] (-1597.176) (-1585.238) (-1579.202) -- 7:57:47
      758000 -- (-1598.417) (-1615.851) [-1587.798] (-1594.534) * [-1609.956] (-1593.805) (-1587.981) (-1594.723) -- 7:58:33
      758500 -- (-1605.627) [-1613.239] (-1587.512) (-1593.237) * (-1612.833) [-1586.493] (-1579.145) (-1584.819) -- 7:58:14
      759000 -- (-1606.029) [-1619.311] (-1584.515) (-1601.717) * (-1613.799) [-1591.652] (-1576.784) (-1585.127) -- 7:57:55
      759500 -- (-1605.189) [-1616.293] (-1585.148) (-1600.398) * (-1613.395) [-1587.305] (-1577.366) (-1585.959) -- 7:58:40
      760000 -- (-1603.959) (-1614.430) [-1604.215] (-1596.313) * (-1608.073) (-1590.780) (-1581.980) [-1583.820] -- 7:58:21

      Average standard deviation of split frequencies: 0.033052

      760500 -- (-1592.031) (-1616.575) [-1600.765] (-1596.627) * (-1620.079) [-1598.177] (-1581.662) (-1581.639) -- 7:58:02
      761000 -- (-1591.080) (-1624.244) [-1594.095] (-1605.420) * (-1611.006) [-1596.116] (-1589.690) (-1579.489) -- 7:57:43
      761500 -- (-1592.377) [-1617.237] (-1596.384) (-1593.772) * [-1610.944] (-1610.483) (-1592.604) (-1582.825) -- 7:58:28
      762000 -- (-1589.175) (-1616.876) [-1596.834] (-1603.382) * (-1618.390) (-1598.182) [-1584.790] (-1582.911) -- 7:58:09
      762500 -- (-1604.607) (-1618.431) [-1601.094] (-1608.732) * (-1618.162) (-1598.493) [-1588.854] (-1584.786) -- 7:57:50
      763000 -- (-1597.885) [-1616.045] (-1597.543) (-1601.710) * (-1617.202) (-1601.823) [-1581.837] (-1590.009) -- 7:58:36
      763500 -- (-1602.126) (-1620.554) [-1598.276] (-1597.241) * (-1619.347) (-1598.821) [-1580.205] (-1589.954) -- 7:58:17
      764000 -- (-1593.772) (-1619.600) [-1595.132] (-1601.418) * (-1616.113) [-1599.190] (-1581.865) (-1589.671) -- 7:57:58
      764500 -- (-1587.809) (-1625.138) [-1602.533] (-1591.545) * (-1615.576) [-1599.292] (-1588.147) (-1585.112) -- 7:58:43
      765000 -- (-1594.871) (-1614.764) (-1596.681) [-1602.320] * (-1616.761) (-1598.046) [-1577.296] (-1589.776) -- 7:58:24

      Average standard deviation of split frequencies: 0.032714

      765500 -- (-1601.271) (-1607.286) [-1603.324] (-1597.543) * (-1616.324) (-1602.823) [-1584.921] (-1595.598) -- 7:58:05
      766000 -- (-1606.425) [-1605.970] (-1608.722) (-1590.433) * (-1609.517) (-1596.144) [-1589.898] (-1585.459) -- 7:57:46
      766500 -- (-1601.221) (-1603.463) (-1602.985) [-1593.324] * [-1608.746] (-1599.129) (-1582.710) (-1592.732) -- 7:58:31
      767000 -- (-1600.791) [-1599.631] (-1608.335) (-1595.341) * (-1604.402) (-1596.436) [-1582.222] (-1591.393) -- 7:58:12
      767500 -- (-1601.510) [-1606.733] (-1603.594) (-1597.779) * [-1607.219] (-1605.284) (-1589.195) (-1583.802) -- 7:57:53
      768000 -- (-1591.999) (-1605.570) [-1609.540] (-1595.253) * [-1605.131] (-1600.992) (-1590.970) (-1592.238) -- 7:58:38
      768500 -- (-1591.053) (-1600.389) (-1592.288) [-1599.933] * (-1611.950) (-1609.534) [-1589.885] (-1589.571) -- 7:58:19
      769000 -- (-1593.658) (-1601.643) [-1600.765] (-1594.784) * [-1599.110] (-1607.093) (-1585.674) (-1595.166) -- 7:58:00
      769500 -- (-1592.979) [-1598.635] (-1596.613) (-1596.652) * [-1599.926] (-1610.217) (-1587.930) (-1591.076) -- 7:57:41
      770000 -- (-1594.931) (-1609.170) [-1598.033] (-1593.224) * (-1606.284) [-1617.134] (-1584.637) (-1599.461) -- 7:58:26

      Average standard deviation of split frequencies: 0.032505

      770500 -- (-1596.405) (-1611.457) [-1591.918] (-1591.809) * (-1608.507) [-1615.703] (-1591.695) (-1602.282) -- 7:58:07
      771000 -- (-1603.598) (-1613.602) [-1593.889] (-1597.840) * (-1595.948) (-1618.554) [-1584.249] (-1600.900) -- 7:57:49
      771500 -- (-1592.844) (-1613.070) [-1599.079] (-1597.150) * (-1596.254) [-1611.423] (-1589.257) (-1596.258) -- 7:58:33
      772000 -- (-1580.629) (-1630.901) [-1595.802] (-1598.222) * (-1595.910) [-1608.788] (-1592.062) (-1588.747) -- 7:58:15
      772500 -- (-1577.350) (-1628.112) [-1598.490] (-1600.328) * (-1592.797) [-1610.579] (-1588.103) (-1588.386) -- 7:57:56
      773000 -- (-1580.769) (-1619.155) [-1584.964] (-1592.794) * [-1589.426] (-1607.888) (-1589.861) (-1592.919) -- 7:57:37
      773500 -- (-1576.699) (-1617.799) [-1587.007] (-1595.069) * [-1596.097] (-1611.867) (-1598.790) (-1600.820) -- 7:58:22
      774000 -- (-1586.800) (-1617.773) [-1583.185] (-1595.848) * (-1608.455) [-1600.100] (-1597.786) (-1604.244) -- 7:58:03
      774500 -- (-1585.859) (-1610.772) (-1583.611) [-1591.926] * [-1603.249] (-1599.668) (-1589.982) (-1590.671) -- 7:57:44
      775000 -- (-1589.875) (-1610.618) (-1587.112) [-1595.909] * (-1604.485) [-1600.879] (-1588.587) (-1598.966) -- 7:58:29

      Average standard deviation of split frequencies: 0.032623

      775500 -- (-1590.601) (-1612.451) [-1594.692] (-1596.998) * [-1598.182] (-1598.235) (-1586.257) (-1594.451) -- 7:58:10
      776000 -- (-1593.845) (-1607.241) (-1596.936) [-1602.403] * (-1597.116) [-1597.444] (-1592.578) (-1594.147) -- 7:57:51
      776500 -- (-1600.298) (-1604.954) [-1593.277] (-1608.048) * [-1597.581] (-1601.954) (-1588.619) (-1592.843) -- 7:58:36
      777000 -- (-1594.945) (-1607.489) (-1599.390) [-1607.227] * [-1598.944] (-1598.659) (-1590.183) (-1598.208) -- 7:58:17
      777500 -- (-1591.420) (-1605.486) [-1600.766] (-1609.071) * [-1596.178] (-1601.632) (-1589.521) (-1592.124) -- 7:57:58
      778000 -- (-1593.399) (-1605.340) (-1600.709) [-1603.253] * (-1595.404) [-1604.968] (-1588.657) (-1585.634) -- 7:57:40
      778500 -- (-1585.160) (-1600.554) [-1598.180] (-1602.257) * [-1593.261] (-1606.023) (-1592.073) (-1588.201) -- 7:58:24
      779000 -- (-1587.042) (-1598.673) [-1609.476] (-1607.747) * [-1594.324] (-1609.493) (-1598.361) (-1588.478) -- 7:58:05
      779500 -- (-1584.679) (-1598.082) [-1602.863] (-1600.611) * [-1590.609] (-1602.991) (-1594.166) (-1592.842) -- 7:57:47
      780000 -- (-1581.056) (-1599.222) [-1600.099] (-1615.864) * (-1595.443) [-1599.320] (-1588.669) (-1587.468) -- 7:58:31

      Average standard deviation of split frequencies: 0.032788

      780500 -- (-1580.259) (-1602.426) (-1598.131) [-1603.370] * [-1597.843] (-1599.165) (-1585.706) (-1588.913) -- 7:58:12
      781000 -- (-1593.116) (-1602.842) [-1593.111] (-1613.026) * [-1601.322] (-1593.124) (-1586.595) (-1586.388) -- 7:57:54
      781500 -- (-1589.675) (-1593.414) [-1602.294] (-1619.784) * [-1601.248] (-1597.850) (-1585.234) (-1592.073) -- 7:57:35
      782000 -- (-1595.738) (-1598.267) (-1599.298) [-1604.839] * [-1604.521] (-1595.727) (-1588.555) (-1597.293) -- 7:58:20
      782500 -- (-1588.542) (-1600.584) [-1602.848] (-1605.788) * (-1607.078) (-1605.541) [-1586.712] (-1584.096) -- 7:58:01
      783000 -- (-1584.026) (-1607.327) [-1602.397] (-1602.006) * (-1599.234) (-1591.566) [-1588.359] (-1594.453) -- 7:57:42
      783500 -- (-1585.092) (-1605.417) (-1599.676) [-1597.765] * [-1612.155] (-1597.276) (-1584.838) (-1593.255) -- 7:58:27
      784000 -- (-1588.909) (-1604.491) [-1590.402] (-1595.764) * [-1612.274] (-1601.492) (-1587.985) (-1590.712) -- 7:58:08
      784500 -- (-1584.855) (-1613.659) [-1596.380] (-1607.534) * (-1622.319) (-1600.057) [-1582.259] (-1593.399) -- 7:57:49
      785000 -- (-1578.147) (-1614.340) (-1598.510) [-1598.241] * (-1608.911) (-1605.235) [-1583.509] (-1593.427) -- 7:57:31

      Average standard deviation of split frequencies: 0.033218

      785500 -- (-1582.285) (-1610.158) (-1596.040) [-1604.259] * (-1604.902) (-1612.746) [-1582.319] (-1598.818) -- 7:58:15
      786000 -- (-1578.748) (-1607.838) [-1593.131] (-1598.682) * (-1615.150) (-1611.092) [-1579.775] (-1586.060) -- 7:57:56
      786500 -- (-1580.126) (-1603.068) [-1596.968] (-1593.998) * (-1609.395) (-1610.445) [-1577.865] (-1592.657) -- 7:57:38
      787000 -- (-1584.434) (-1610.067) (-1591.201) [-1592.804] * (-1605.938) (-1608.775) [-1584.156] (-1593.778) -- 7:58:22
      787500 -- (-1582.867) (-1598.833) (-1586.138) [-1588.501] * [-1608.301] (-1606.681) (-1586.130) (-1599.199) -- 7:58:03
      788000 -- (-1582.527) (-1602.534) (-1590.582) [-1588.108] * [-1606.449] (-1600.708) (-1585.220) (-1594.913) -- 7:57:45
      788500 -- (-1581.130) (-1603.937) (-1589.908) [-1591.292] * [-1601.974] (-1606.125) (-1583.211) (-1606.709) -- 7:58:29
      789000 -- (-1587.042) (-1599.857) (-1592.951) [-1592.742] * (-1601.304) (-1606.467) [-1582.969] (-1604.592) -- 7:58:10
      789500 -- (-1589.279) (-1598.185) (-1603.432) [-1591.134] * (-1604.814) (-1605.990) [-1584.700] (-1596.442) -- 7:57:52
      790000 -- (-1588.918) (-1596.330) (-1589.976) [-1595.417] * [-1609.730] (-1603.850) (-1578.670) (-1603.394) -- 7:57:33

      Average standard deviation of split frequencies: 0.033220

      790500 -- (-1592.262) (-1601.096) (-1598.911) [-1591.491] * [-1605.977] (-1594.101) (-1575.044) (-1599.315) -- 7:58:17
      791000 -- [-1592.428] (-1599.373) (-1610.811) (-1588.661) * [-1598.673] (-1591.645) (-1582.787) (-1594.185) -- 7:57:59
      791500 -- (-1587.017) (-1596.549) (-1599.425) [-1594.827] * [-1598.944] (-1595.117) (-1589.265) (-1594.371) -- 7:57:40
      792000 -- (-1603.169) (-1600.540) (-1603.768) [-1592.720] * [-1604.655] (-1605.747) (-1587.484) (-1598.314) -- 7:58:24
      792500 -- (-1594.045) (-1596.025) (-1600.859) [-1588.968] * [-1609.069] (-1601.993) (-1584.820) (-1592.860) -- 7:58:06
      793000 -- (-1599.066) (-1586.410) (-1599.951) [-1593.522] * [-1614.081] (-1596.390) (-1587.546) (-1600.280) -- 7:57:47
      793500 -- (-1598.741) (-1586.538) (-1609.428) [-1596.166] * [-1611.903] (-1596.214) (-1583.419) (-1599.938) -- 7:57:29
      794000 -- [-1605.445] (-1587.312) (-1604.413) (-1594.029) * [-1601.579] (-1595.419) (-1582.628) (-1597.898) -- 7:58:13
      794500 -- (-1594.394) (-1598.972) (-1606.001) [-1583.618] * [-1608.906] (-1594.978) (-1588.528) (-1591.481) -- 7:57:54
      795000 -- [-1594.750] (-1609.340) (-1603.584) (-1582.360) * [-1601.399] (-1588.714) (-1587.759) (-1589.391) -- 7:57:36

      Average standard deviation of split frequencies: 0.033497

      795500 -- (-1592.664) (-1604.215) (-1603.348) [-1586.412] * [-1600.951] (-1589.751) (-1587.888) (-1584.893) -- 7:58:20
      796000 -- (-1585.007) (-1603.404) [-1598.707] (-1592.601) * [-1608.170] (-1597.938) (-1586.327) (-1592.848) -- 7:58:01
      796500 -- (-1590.111) (-1597.533) (-1598.370) [-1590.228] * [-1606.771] (-1595.771) (-1588.113) (-1579.308) -- 7:57:43
      797000 -- (-1585.888) (-1604.779) (-1598.946) [-1589.788] * (-1611.311) (-1599.273) [-1579.220] (-1584.300) -- 7:57:25
      797500 -- (-1587.640) (-1600.524) (-1598.062) [-1586.025] * [-1598.871] (-1608.901) (-1581.877) (-1588.056) -- 7:58:08
      798000 -- (-1589.525) (-1600.009) (-1597.400) [-1595.217] * [-1601.109] (-1596.182) (-1587.455) (-1589.991) -- 7:57:50
      798500 -- (-1591.369) (-1587.099) (-1598.407) [-1586.738] * (-1601.180) [-1599.651] (-1584.770) (-1590.930) -- 7:57:32
      799000 -- [-1584.436] (-1593.243) (-1598.376) (-1603.994) * (-1605.280) (-1591.270) [-1581.539] (-1592.719) -- 7:58:15
      799500 -- (-1590.155) (-1600.289) [-1593.643] (-1595.379) * [-1602.369] (-1595.367) (-1591.519) (-1593.752) -- 7:57:57
      800000 -- (-1585.544) (-1606.406) [-1601.055] (-1603.254) * [-1604.050] (-1597.851) (-1588.588) (-1592.064) -- 7:57:39

      Average standard deviation of split frequencies: 0.034075

      800500 -- (-1587.379) (-1610.002) (-1598.464) [-1595.239] * [-1596.241] (-1597.298) (-1582.178) (-1590.825) -- 7:57:20
      801000 -- (-1589.047) (-1607.057) (-1602.155) [-1597.018] * [-1598.082] (-1597.155) (-1585.999) (-1591.732) -- 7:58:04
      801500 -- (-1588.017) (-1602.338) (-1606.065) [-1585.510] * [-1597.727] (-1593.410) (-1592.103) (-1595.635) -- 7:57:45
      802000 -- [-1594.040] (-1598.414) (-1597.256) (-1582.851) * [-1609.547] (-1595.133) (-1598.661) (-1587.242) -- 7:57:27
      802500 -- (-1591.060) (-1601.020) (-1614.783) [-1585.738] * [-1594.016] (-1595.208) (-1587.768) (-1586.463) -- 7:58:10
      803000 -- [-1590.709] (-1600.646) (-1616.001) (-1580.315) * [-1601.995] (-1594.526) (-1592.001) (-1588.196) -- 7:57:52
      803500 -- [-1584.966] (-1605.927) (-1600.434) (-1575.866) * (-1596.544) (-1580.928) (-1595.549) [-1589.262] -- 7:57:34
      804000 -- [-1583.023] (-1602.132) (-1601.020) (-1579.619) * [-1602.297] (-1580.596) (-1589.612) (-1589.901) -- 7:58:17
      804500 -- [-1581.616] (-1595.517) (-1604.357) (-1579.976) * [-1595.322] (-1577.121) (-1608.291) (-1585.793) -- 7:57:59
      805000 -- (-1591.744) (-1598.109) [-1606.401] (-1585.238) * [-1602.242] (-1574.630) (-1591.887) (-1580.944) -- 7:57:41

      Average standard deviation of split frequencies: 0.034580

      805500 -- (-1589.327) [-1588.391] (-1604.847) (-1586.968) * [-1596.666] (-1575.985) (-1593.792) (-1588.727) -- 7:57:23
      806000 -- [-1584.715] (-1586.918) (-1600.927) (-1590.866) * (-1599.858) (-1583.916) (-1605.821) [-1585.206] -- 7:58:06
      806500 -- (-1584.561) (-1597.247) (-1600.224) [-1591.452] * [-1602.613] (-1577.891) (-1606.856) (-1590.503) -- 7:57:48
      807000 -- (-1582.234) (-1601.868) [-1596.168] (-1590.721) * [-1604.503] (-1584.958) (-1603.981) (-1597.857) -- 7:57:30
      807500 -- [-1586.514] (-1606.839) (-1593.448) (-1598.716) * [-1603.196] (-1577.494) (-1612.336) (-1589.769) -- 7:58:13
      808000 -- (-1583.004) (-1597.482) [-1597.867] (-1607.134) * [-1604.660] (-1582.085) (-1612.848) (-1589.068) -- 7:57:55
      808500 -- (-1585.629) (-1596.314) [-1606.595] (-1604.111) * [-1611.099] (-1585.866) (-1609.243) (-1590.197) -- 7:57:37
      809000 -- (-1588.771) [-1594.839] (-1595.782) (-1594.042) * [-1608.314] (-1592.971) (-1606.836) (-1587.843) -- 7:57:19
      809500 -- (-1588.909) (-1595.695) [-1598.869] (-1597.421) * [-1598.614] (-1588.587) (-1612.655) (-1581.548) -- 7:58:01
      810000 -- (-1582.679) (-1602.744) (-1600.444) [-1596.472] * [-1598.854] (-1584.398) (-1604.096) (-1587.782) -- 7:57:43

      Average standard deviation of split frequencies: 0.035015

      810500 -- (-1591.376) (-1601.702) (-1598.488) [-1595.169] * [-1596.824] (-1592.163) (-1605.022) (-1590.164) -- 7:57:25
      811000 -- (-1584.928) (-1606.306) [-1600.938] (-1595.242) * [-1599.127] (-1587.945) (-1595.499) (-1589.118) -- 7:58:08
      811500 -- (-1584.731) [-1601.942] (-1593.894) (-1597.329) * [-1596.097] (-1583.733) (-1598.813) (-1584.968) -- 7:57:50
      812000 -- (-1585.764) [-1602.431] (-1592.750) (-1588.623) * [-1599.775] (-1595.067) (-1597.173) (-1587.179) -- 7:57:32
      812500 -- (-1579.297) [-1600.819] (-1594.994) (-1596.340) * (-1603.701) (-1595.070) [-1593.969] (-1589.730) -- 7:57:14
      813000 -- (-1581.251) (-1591.016) [-1597.670] (-1589.866) * (-1603.502) (-1585.383) (-1600.213) [-1585.518] -- 7:57:57
      813500 -- [-1574.952] (-1590.248) (-1600.920) (-1584.563) * [-1604.732] (-1575.588) (-1598.663) (-1596.266) -- 7:57:39
      814000 -- [-1572.915] (-1587.204) (-1605.966) (-1587.550) * (-1602.360) [-1578.338] (-1603.084) (-1593.072) -- 7:57:21
      814500 -- (-1579.586) (-1591.744) (-1597.255) [-1585.609] * (-1596.955) (-1581.058) (-1594.847) [-1592.338] -- 7:58:03
      815000 -- (-1587.541) (-1590.019) [-1605.100] (-1586.346) * (-1597.173) [-1586.052] (-1597.499) (-1588.599) -- 7:57:46

      Average standard deviation of split frequencies: 0.035075

      815500 -- (-1582.993) (-1593.481) [-1605.638] (-1578.702) * [-1598.090] (-1587.724) (-1594.058) (-1592.094) -- 7:57:28
      816000 -- [-1575.081] (-1589.678) (-1604.067) (-1582.119) * [-1602.947] (-1584.688) (-1606.441) (-1583.402) -- 7:57:10
      816500 -- [-1583.026] (-1596.330) (-1600.709) (-1592.094) * [-1603.854] (-1588.267) (-1608.543) (-1581.477) -- 7:57:52
      817000 -- (-1589.064) (-1601.202) (-1609.234) [-1587.822] * [-1604.041] (-1582.984) (-1600.103) (-1582.800) -- 7:57:34
      817500 -- [-1584.298] (-1604.475) (-1608.447) (-1581.938) * [-1605.690] (-1586.897) (-1594.258) (-1583.413) -- 7:57:17
      818000 -- [-1582.696] (-1598.772) (-1603.107) (-1579.127) * (-1611.079) (-1591.674) [-1587.606] (-1585.706) -- 7:57:59
      818500 -- [-1576.536] (-1596.100) (-1599.942) (-1573.665) * [-1606.430] (-1586.141) (-1596.683) (-1591.320) -- 7:57:41
      819000 -- (-1574.735) (-1595.813) (-1602.455) [-1588.586] * [-1603.698] (-1587.827) (-1590.140) (-1594.702) -- 7:57:23
      819500 -- [-1583.229] (-1601.646) (-1593.697) (-1588.220) * [-1602.716] (-1586.112) (-1599.652) (-1589.209) -- 7:57:06
      820000 -- (-1585.532) (-1613.343) [-1591.506] (-1590.308) * [-1602.325] (-1584.693) (-1597.674) (-1588.264) -- 7:57:48

      Average standard deviation of split frequencies: 0.035922

      820500 -- (-1582.073) (-1601.476) (-1592.031) [-1593.461] * [-1602.567] (-1586.077) (-1600.923) (-1578.177) -- 7:57:30
      821000 -- (-1572.781) (-1604.227) (-1592.773) [-1588.172] * [-1600.625] (-1586.136) (-1603.023) (-1580.588) -- 7:57:12
      821500 -- (-1574.438) (-1601.467) [-1595.570] (-1589.803) * [-1605.734] (-1589.965) (-1601.113) (-1585.124) -- 7:57:54
      822000 -- (-1575.983) (-1596.027) (-1600.413) [-1590.410] * [-1602.248] (-1586.065) (-1603.051) (-1582.783) -- 7:57:37
      822500 -- (-1587.423) (-1597.781) (-1594.993) [-1587.284] * [-1610.034] (-1590.289) (-1611.198) (-1591.596) -- 7:57:19
      823000 -- (-1588.684) (-1596.395) [-1584.344] (-1586.980) * [-1613.154] (-1593.980) (-1603.111) (-1585.764) -- 7:57:01
      823500 -- (-1579.694) (-1595.749) [-1591.783] (-1588.625) * [-1618.962] (-1596.136) (-1596.171) (-1585.521) -- 7:57:43
      824000 -- (-1576.703) (-1597.805) (-1592.722) [-1588.532] * [-1609.869] (-1599.519) (-1594.498) (-1592.517) -- 7:57:26
      824500 -- (-1583.615) (-1597.135) [-1590.569] (-1594.080) * [-1620.342] (-1599.752) (-1589.629) (-1599.518) -- 7:57:08
      825000 -- (-1578.164) (-1592.999) [-1594.438] (-1595.910) * (-1628.390) (-1593.898) (-1591.312) [-1596.263] -- 7:57:50

      Average standard deviation of split frequencies: 0.036546

      825500 -- (-1584.619) (-1593.495) (-1600.597) [-1593.472] * [-1634.484] (-1605.728) (-1590.277) (-1593.225) -- 7:57:32
      826000 -- (-1583.788) (-1593.263) [-1594.518] (-1596.769) * [-1622.054] (-1593.076) (-1599.029) (-1588.400) -- 7:57:15
      826500 -- (-1586.798) (-1600.329) [-1597.647] (-1605.721) * [-1617.406] (-1596.562) (-1600.737) (-1594.773) -- 7:57:57
      827000 -- (-1592.854) (-1590.905) [-1591.649] (-1607.251) * [-1625.612] (-1600.422) (-1597.536) (-1592.610) -- 7:57:39
      827500 -- (-1586.023) (-1590.985) [-1585.766] (-1599.693) * [-1628.268] (-1602.785) (-1595.062) (-1590.876) -- 7:57:21
      828000 -- (-1585.719) (-1605.479) [-1593.593] (-1596.446) * [-1630.234] (-1598.203) (-1588.453) (-1592.283) -- 7:57:04
      828500 -- (-1584.074) (-1594.311) (-1586.198) [-1595.824] * [-1624.988] (-1599.573) (-1587.368) (-1586.218) -- 7:57:46
      829000 -- (-1586.083) (-1602.347) [-1584.800] (-1583.450) * [-1616.386] (-1586.067) (-1590.019) (-1584.718) -- 7:57:28
      829500 -- (-1589.762) (-1596.676) (-1585.216) [-1591.100] * [-1615.877] (-1585.384) (-1592.633) (-1582.384) -- 7:57:10
      830000 -- (-1592.353) (-1605.076) (-1588.301) [-1590.767] * [-1624.492] (-1589.616) (-1590.433) (-1583.996) -- 7:57:52

      Average standard deviation of split frequencies: 0.037171

      830500 -- (-1584.926) (-1604.010) [-1585.312] (-1590.920) * [-1619.813] (-1586.279) (-1593.222) (-1580.486) -- 7:57:35
      831000 -- (-1579.612) (-1604.276) [-1584.543] (-1584.960) * [-1617.669] (-1581.075) (-1596.517) (-1594.886) -- 7:57:17
      831500 -- (-1583.040) (-1607.702) [-1588.070] (-1582.505) * [-1618.434] (-1584.526) (-1590.380) (-1592.185) -- 7:57:00
      832000 -- (-1588.151) (-1613.554) [-1591.857] (-1585.777) * [-1621.580] (-1583.927) (-1595.071) (-1585.926) -- 7:57:41
      832500 -- (-1590.723) (-1603.535) [-1593.927] (-1583.992) * (-1619.043) (-1593.564) [-1590.792] (-1593.532) -- 7:57:24
      833000 -- (-1584.532) (-1603.480) [-1593.302] (-1590.935) * [-1614.423] (-1593.784) (-1595.215) (-1590.925) -- 7:57:06
      833500 -- (-1587.693) (-1599.095) [-1592.312] (-1588.438) * [-1617.602] (-1594.482) (-1592.493) (-1590.565) -- 7:57:48
      834000 -- (-1583.362) (-1610.156) (-1590.823) [-1596.029] * [-1618.146] (-1587.515) (-1597.014) (-1598.556) -- 7:57:30
      834500 -- (-1592.464) (-1603.150) (-1592.822) [-1605.428] * [-1617.291] (-1586.994) (-1590.916) (-1588.559) -- 7:57:13
      835000 -- (-1594.428) (-1604.302) [-1591.225] (-1592.045) * [-1615.841] (-1595.683) (-1589.273) (-1596.027) -- 7:56:55

      Average standard deviation of split frequencies: 0.037881

      835500 -- (-1598.220) (-1600.636) [-1592.523] (-1593.718) * [-1614.802] (-1596.511) (-1594.399) (-1585.833) -- 7:57:37
      836000 -- (-1592.059) (-1599.468) [-1587.604] (-1588.477) * [-1606.974] (-1595.320) (-1589.505) (-1588.448) -- 7:57:19
      836500 -- (-1595.801) (-1601.856) [-1593.990] (-1597.813) * [-1604.858] (-1593.278) (-1599.402) (-1586.686) -- 7:57:02
      837000 -- (-1591.443) (-1598.199) [-1591.418] (-1587.388) * [-1613.780] (-1594.275) (-1593.958) (-1589.253) -- 7:57:43
      837500 -- (-1592.977) (-1594.593) [-1598.020] (-1595.967) * [-1613.741] (-1588.776) (-1591.428) (-1592.075) -- 7:57:26
      838000 -- (-1587.251) (-1606.857) [-1599.180] (-1588.765) * [-1614.068] (-1589.182) (-1590.032) (-1584.430) -- 7:57:08
      838500 -- [-1590.559] (-1610.822) (-1603.178) (-1593.295) * [-1614.514] (-1598.878) (-1593.359) (-1583.113) -- 7:57:50
      839000 -- (-1586.104) (-1604.455) [-1602.052] (-1595.150) * [-1614.100] (-1596.070) (-1603.643) (-1587.451) -- 7:57:32
      839500 -- (-1585.314) (-1605.420) [-1594.348] (-1594.409) * [-1606.962] (-1594.919) (-1603.122) (-1589.301) -- 7:57:15
      840000 -- (-1584.975) (-1613.261) [-1604.378] (-1599.422) * [-1606.474] (-1591.741) (-1599.585) (-1589.338) -- 7:56:58

      Average standard deviation of split frequencies: 0.038311

      840500 -- (-1586.481) (-1607.868) [-1600.795] (-1596.329) * [-1606.247] (-1592.342) (-1603.542) (-1599.126) -- 7:57:39
      841000 -- (-1590.020) (-1605.656) [-1595.544] (-1583.543) * (-1605.384) (-1584.311) (-1600.783) [-1597.785] -- 7:57:21
      841500 -- (-1593.831) (-1603.875) [-1602.468] (-1580.347) * (-1609.532) (-1588.608) (-1596.637) [-1599.286] -- 7:57:04
      842000 -- (-1587.033) (-1595.121) (-1602.853) [-1587.018] * [-1612.486] (-1592.031) (-1598.056) (-1600.584) -- 7:57:45
      842500 -- (-1587.995) (-1604.485) (-1604.547) [-1583.434] * [-1605.790] (-1594.181) (-1591.805) (-1594.790) -- 7:57:28
      843000 -- (-1592.026) (-1609.063) [-1602.241] (-1581.266) * [-1598.940] (-1592.224) (-1596.855) (-1601.005) -- 7:57:11
      843500 -- (-1589.614) (-1614.499) [-1598.942] (-1581.350) * [-1607.184] (-1590.116) (-1595.857) (-1597.705) -- 7:57:52
      844000 -- (-1585.999) (-1605.714) [-1599.940] (-1580.778) * [-1601.718] (-1597.288) (-1610.189) (-1602.416) -- 7:57:34
      844500 -- (-1594.751) (-1604.624) [-1602.006] (-1587.050) * [-1607.325] (-1601.037) (-1602.101) (-1597.203) -- 7:57:17
      845000 -- (-1596.520) (-1604.058) [-1600.982] (-1590.301) * (-1598.573) (-1593.886) (-1608.652) [-1594.628] -- 7:57:00

      Average standard deviation of split frequencies: 0.038657

      845500 -- (-1594.209) (-1601.008) [-1601.334] (-1586.069) * [-1598.064] (-1582.780) (-1607.192) (-1589.842) -- 7:57:41
      846000 -- (-1584.053) [-1598.832] (-1599.928) (-1586.440) * [-1600.510] (-1577.191) (-1604.377) (-1587.156) -- 7:57:24
      846500 -- (-1585.400) (-1611.459) [-1607.784] (-1581.928) * (-1613.465) (-1591.493) (-1599.215) [-1590.576] -- 7:57:06
      847000 -- (-1586.838) (-1605.283) (-1595.705) [-1578.666] * [-1609.432] (-1593.495) (-1604.283) (-1590.438) -- 7:57:47
      847500 -- (-1584.018) (-1601.031) [-1589.590] (-1580.978) * [-1613.815] (-1592.082) (-1608.120) (-1589.304) -- 7:57:30
      848000 -- (-1595.070) (-1607.306) [-1594.722] (-1577.959) * [-1611.089] (-1586.198) (-1614.594) (-1588.247) -- 7:57:13
      848500 -- (-1594.171) (-1613.711) [-1599.625] (-1592.887) * [-1611.659] (-1590.252) (-1611.861) (-1587.703) -- 7:56:56
      849000 -- (-1604.159) (-1608.800) (-1604.219) [-1582.404] * [-1610.666] (-1597.434) (-1603.139) (-1588.170) -- 7:57:36
      849500 -- (-1600.629) (-1613.186) [-1595.294] (-1585.278) * (-1615.896) (-1596.480) [-1600.730] (-1584.250) -- 7:57:19
      850000 -- (-1600.353) (-1607.010) [-1592.003] (-1603.264) * [-1616.728] (-1585.524) (-1601.045) (-1583.160) -- 7:57:02

      Average standard deviation of split frequencies: 0.039296

      850500 -- (-1600.306) (-1597.378) (-1599.177) [-1584.911] * [-1612.941] (-1594.799) (-1598.946) (-1586.718) -- 7:57:43
      851000 -- (-1601.066) (-1600.644) (-1594.452) [-1580.848] * [-1612.394] (-1596.618) (-1603.307) (-1591.337) -- 7:57:26
      851500 -- (-1605.013) (-1600.745) (-1596.651) [-1583.965] * [-1612.934] (-1600.700) (-1599.652) (-1594.615) -- 7:57:09
      852000 -- (-1597.066) (-1596.910) (-1593.150) [-1587.658] * [-1616.887] (-1590.573) (-1604.199) (-1594.197) -- 7:56:51
      852500 -- (-1594.426) (-1598.123) (-1601.352) [-1584.586] * [-1616.234] (-1603.143) (-1609.493) (-1597.601) -- 7:57:32
      853000 -- (-1595.747) (-1606.224) (-1596.825) [-1593.111] * [-1625.221] (-1591.517) (-1608.946) (-1600.484) -- 7:57:15
      853500 -- (-1590.893) (-1619.782) [-1595.066] (-1589.015) * [-1629.006] (-1597.802) (-1605.647) (-1599.586) -- 7:56:58
      854000 -- (-1586.198) (-1613.628) [-1598.303] (-1590.139) * [-1621.603] (-1594.126) (-1601.414) (-1599.395) -- 7:57:38
      854500 -- (-1585.219) (-1604.905) (-1600.516) [-1588.152] * [-1629.661] (-1580.021) (-1591.846) (-1591.657) -- 7:57:21
      855000 -- (-1587.952) (-1611.368) (-1601.272) [-1587.879] * (-1625.188) (-1586.477) [-1596.099] (-1593.749) -- 7:57:04

      Average standard deviation of split frequencies: 0.039857

      855500 -- (-1588.920) (-1616.917) (-1600.798) [-1595.968] * [-1619.050] (-1595.222) (-1590.028) (-1592.393) -- 7:56:47
      856000 -- (-1586.303) [-1617.058] (-1601.796) (-1587.674) * (-1618.153) (-1600.402) [-1589.718] (-1603.475) -- 7:57:28
      856500 -- (-1583.191) (-1618.094) (-1606.945) [-1598.423] * (-1615.595) (-1586.489) (-1589.715) [-1597.429] -- 7:57:11
      857000 -- (-1577.221) (-1616.101) (-1608.856) [-1590.173] * [-1619.812] (-1584.405) (-1581.651) (-1592.194) -- 7:56:54
      857500 -- (-1581.076) (-1612.388) (-1611.058) [-1587.311] * (-1622.550) (-1590.605) (-1588.161) [-1591.441] -- 7:57:34
      858000 -- [-1579.944] (-1610.151) (-1610.973) (-1590.288) * (-1625.526) (-1593.986) (-1584.165) [-1585.069] -- 7:57:17
      858500 -- (-1583.048) [-1606.210] (-1609.190) (-1589.382) * (-1621.515) (-1603.495) (-1588.135) [-1580.101] -- 7:57:00
      859000 -- (-1580.969) [-1608.822] (-1611.628) (-1595.565) * (-1619.729) [-1597.678] (-1589.870) (-1587.818) -- 7:56:43
      859500 -- (-1582.518) (-1601.949) [-1611.218] (-1586.841) * (-1622.049) (-1582.342) (-1586.210) [-1590.069] -- 7:57:23
      860000 -- (-1579.459) (-1604.427) [-1615.612] (-1590.127) * (-1615.101) (-1586.276) (-1581.189) [-1597.677] -- 7:57:06

      Average standard deviation of split frequencies: 0.040179

      860500 -- (-1577.592) [-1600.972] (-1603.064) (-1589.422) * [-1619.226] (-1593.414) (-1591.715) (-1596.554) -- 7:56:49
      861000 -- (-1581.377) (-1611.956) [-1602.121] (-1590.674) * [-1625.666] (-1595.590) (-1589.117) (-1589.074) -- 7:57:30
      861500 -- (-1582.199) [-1602.935] (-1599.326) (-1597.683) * (-1621.668) (-1590.388) (-1593.759) [-1588.087] -- 7:57:13
      862000 -- (-1579.515) [-1595.286] (-1608.694) (-1604.822) * [-1619.668] (-1596.463) (-1592.536) (-1592.586) -- 7:56:56
      862500 -- [-1586.926] (-1608.532) (-1610.504) (-1600.171) * (-1615.717) (-1600.248) (-1594.750) [-1597.202] -- 7:57:36
      863000 -- (-1602.298) (-1609.731) (-1604.213) [-1598.917] * (-1622.108) [-1596.151] (-1595.856) (-1598.527) -- 7:57:19
      863500 -- (-1590.130) [-1598.217] (-1603.582) (-1605.169) * [-1610.527] (-1605.626) (-1595.735) (-1594.613) -- 7:57:02
      864000 -- (-1591.867) [-1604.576] (-1600.423) (-1600.573) * [-1614.420] (-1596.494) (-1599.015) (-1591.266) -- 7:56:45
      864500 -- (-1589.955) [-1606.677] (-1594.110) (-1598.159) * (-1613.560) [-1598.772] (-1596.855) (-1607.430) -- 7:57:25
      865000 -- [-1585.817] (-1609.359) (-1606.435) (-1600.761) * (-1608.784) [-1590.895] (-1604.983) (-1605.915) -- 7:57:08

      Average standard deviation of split frequencies: 0.040301

      865500 -- (-1590.462) (-1611.237) [-1594.346] (-1608.586) * [-1611.733] (-1590.426) (-1600.907) (-1605.532) -- 7:56:52
      866000 -- (-1589.011) (-1608.134) [-1596.901] (-1599.357) * (-1615.801) [-1586.953] (-1606.995) (-1612.631) -- 7:57:32
      866500 -- (-1593.036) [-1617.602] (-1594.822) (-1596.631) * [-1610.907] (-1591.768) (-1608.523) (-1603.323) -- 7:57:15
      867000 -- (-1599.141) [-1611.738] (-1591.250) (-1607.102) * [-1607.570] (-1594.615) (-1595.093) (-1595.341) -- 7:56:58
      867500 -- (-1606.267) (-1607.461) [-1606.237] (-1599.999) * [-1612.209] (-1593.641) (-1592.028) (-1608.278) -- 7:56:41
      868000 -- (-1601.926) [-1604.923] (-1606.880) (-1601.979) * (-1615.611) (-1581.626) [-1588.955] (-1603.280) -- 7:57:21
      868500 -- [-1600.608] (-1598.663) (-1600.212) (-1609.886) * [-1606.524] (-1578.654) (-1579.762) (-1609.784) -- 7:57:04
      869000 -- [-1599.713] (-1600.789) (-1600.540) (-1599.040) * [-1613.890] (-1587.083) (-1584.487) (-1605.706) -- 7:56:47
      869500 -- (-1600.543) (-1599.028) [-1601.397] (-1596.205) * (-1618.826) (-1590.345) [-1581.381] (-1603.779) -- 7:57:27
      870000 -- [-1599.932] (-1605.736) (-1611.490) (-1594.474) * [-1617.628] (-1600.321) (-1589.883) (-1602.253) -- 7:57:10

      Average standard deviation of split frequencies: 0.040656

      870500 -- (-1608.613) (-1600.670) [-1603.319] (-1596.173) * [-1611.025] (-1611.004) (-1588.167) (-1601.148) -- 7:56:54
      871000 -- (-1603.069) [-1597.753] (-1607.321) (-1591.441) * (-1598.561) (-1594.015) [-1592.468] (-1599.456) -- 7:56:37
      871500 -- (-1605.633) [-1615.637] (-1598.252) (-1586.858) * (-1596.648) (-1598.230) [-1585.347] (-1609.910) -- 7:57:17
      872000 -- (-1595.886) (-1609.224) [-1604.861] (-1600.127) * [-1610.682] (-1598.078) (-1587.212) (-1610.065) -- 7:57:00
      872500 -- (-1594.482) (-1606.189) (-1595.550) [-1598.060] * [-1601.202] (-1598.995) (-1585.723) (-1612.458) -- 7:56:43
      873000 -- (-1598.039) (-1601.119) [-1592.070] (-1597.898) * (-1605.664) (-1606.177) [-1581.018] (-1609.078) -- 7:57:23
      873500 -- (-1598.418) (-1602.212) (-1586.656) [-1588.100] * (-1600.344) (-1605.421) [-1585.594] (-1600.190) -- 7:57:06
      874000 -- (-1601.875) (-1615.542) (-1587.397) [-1586.899] * [-1609.062] (-1599.197) (-1590.173) (-1591.819) -- 7:56:49
      874500 -- (-1608.298) (-1603.788) [-1596.735] (-1592.315) * (-1613.719) (-1605.102) [-1594.198] (-1589.327) -- 7:56:33
      875000 -- (-1593.243) (-1601.300) [-1596.836] (-1593.256) * (-1618.332) (-1591.058) [-1586.170] (-1601.250) -- 7:57:12

      Average standard deviation of split frequencies: 0.040965

      875500 -- (-1597.053) (-1598.487) [-1611.138] (-1592.220) * (-1612.827) [-1586.642] (-1589.003) (-1600.723) -- 7:56:56
      876000 -- [-1595.812] (-1599.339) (-1606.867) (-1589.504) * [-1604.719] (-1593.105) (-1586.749) (-1600.359) -- 7:56:39
      876500 -- (-1590.956) (-1602.005) [-1596.984] (-1586.976) * (-1607.409) (-1589.121) (-1590.854) [-1597.973] -- 7:57:19
      877000 -- (-1590.373) (-1598.672) [-1597.512] (-1585.719) * [-1606.627] (-1592.566) (-1589.073) (-1591.273) -- 7:57:02
      877500 -- (-1592.080) (-1599.680) [-1596.814] (-1585.306) * [-1608.418] (-1594.162) (-1590.693) (-1587.096) -- 7:56:45
      878000 -- (-1589.283) (-1595.053) (-1603.260) [-1591.930] * (-1609.723) (-1596.355) (-1594.199) [-1592.495] -- 7:56:29
      878500 -- (-1592.547) (-1595.122) [-1598.850] (-1589.518) * [-1617.965] (-1593.269) (-1586.168) (-1596.001) -- 7:57:08
      879000 -- (-1587.786) (-1602.213) [-1606.482] (-1587.999) * (-1613.490) [-1596.346] (-1590.001) (-1598.790) -- 7:56:52
      879500 -- (-1591.111) [-1599.059] (-1603.046) (-1585.322) * [-1608.296] (-1596.568) (-1583.240) (-1601.651) -- 7:56:35
      880000 -- (-1590.852) (-1599.936) (-1602.826) [-1591.824] * [-1605.774] (-1588.592) (-1594.520) (-1598.588) -- 7:57:14

      Average standard deviation of split frequencies: 0.041379

      880500 -- (-1601.647) (-1609.313) [-1601.756] (-1601.387) * [-1604.345] (-1585.719) (-1597.418) (-1600.359) -- 7:56:58
      881000 -- (-1603.768) (-1596.782) (-1613.435) [-1592.841] * [-1606.600] (-1593.279) (-1590.624) (-1597.790) -- 7:56:41
      881500 -- (-1604.677) (-1607.132) [-1601.885] (-1589.288) * [-1610.276] (-1591.313) (-1582.870) (-1600.157) -- 7:57:20
      882000 -- (-1598.820) (-1605.360) [-1595.921] (-1587.562) * (-1608.774) (-1587.185) (-1594.939) [-1608.366] -- 7:57:04
      882500 -- [-1605.883] (-1606.476) (-1587.911) (-1590.846) * [-1604.691] (-1582.065) (-1590.496) (-1608.580) -- 7:56:47
      883000 -- (-1608.648) (-1605.214) (-1594.128) [-1585.172] * [-1608.585] (-1587.500) (-1592.329) (-1600.921) -- 7:56:31
      883500 -- (-1607.250) [-1608.307] (-1589.951) (-1584.669) * [-1609.736] (-1593.160) (-1596.682) (-1601.843) -- 7:57:10
      884000 -- (-1602.178) [-1597.203] (-1584.619) (-1588.700) * [-1613.785] (-1586.208) (-1590.674) (-1597.838) -- 7:56:53
      884500 -- (-1594.651) (-1603.336) [-1585.249] (-1590.140) * [-1620.543] (-1583.157) (-1589.027) (-1600.696) -- 7:56:37
      885000 -- (-1591.476) (-1595.151) [-1585.155] (-1595.553) * [-1619.055] (-1594.883) (-1586.446) (-1596.901) -- 7:57:16

      Average standard deviation of split frequencies: 0.041776

      885500 -- (-1601.068) [-1601.481] (-1588.867) (-1584.364) * [-1616.658] (-1587.933) (-1586.652) (-1593.287) -- 7:57:00
      886000 -- (-1599.472) (-1590.829) [-1590.515] (-1594.131) * [-1619.770] (-1585.149) (-1595.675) (-1596.475) -- 7:56:43
      886500 -- (-1597.119) [-1598.466] (-1601.921) (-1599.648) * (-1621.391) (-1586.468) (-1587.584) [-1599.969] -- 7:56:27
      887000 -- [-1594.600] (-1599.489) (-1593.564) (-1611.313) * (-1616.610) (-1588.134) (-1590.964) [-1600.446] -- 7:57:06
      887500 -- [-1586.089] (-1601.044) (-1595.005) (-1600.675) * (-1621.933) (-1588.281) (-1591.500) [-1609.742] -- 7:56:49
      888000 -- (-1585.575) [-1602.875] (-1593.645) (-1598.063) * (-1612.038) (-1586.493) [-1591.345] (-1622.497) -- 7:56:33
      888500 -- (-1584.245) [-1610.583] (-1595.581) (-1591.444) * [-1615.396] (-1592.491) (-1585.118) (-1616.972) -- 7:57:12
      889000 -- (-1586.480) [-1601.933] (-1594.065) (-1594.956) * [-1610.262] (-1586.937) (-1586.594) (-1616.449) -- 7:56:55
      889500 -- (-1593.854) [-1602.791] (-1592.785) (-1598.682) * [-1606.680] (-1586.995) (-1594.141) (-1615.750) -- 7:56:39
      890000 -- (-1593.417) (-1606.574) (-1592.893) [-1582.958] * [-1610.664] (-1595.568) (-1592.946) (-1616.938) -- 7:56:23

      Average standard deviation of split frequencies: 0.041576

      890500 -- (-1594.903) (-1600.906) [-1588.697] (-1591.191) * [-1610.197] (-1593.339) (-1593.178) (-1616.254) -- 7:57:01
      891000 -- (-1598.437) (-1614.632) [-1586.761] (-1586.016) * [-1608.651] (-1595.257) (-1597.298) (-1623.377) -- 7:56:45
      891500 -- (-1590.188) (-1601.202) [-1588.412] (-1594.875) * [-1610.515] (-1594.961) (-1596.009) (-1610.196) -- 7:56:29
      892000 -- [-1597.700] (-1608.476) (-1591.340) (-1600.890) * [-1609.140] (-1593.986) (-1598.549) (-1610.823) -- 7:57:07
      892500 -- [-1592.350] (-1607.939) (-1586.018) (-1590.485) * [-1604.812] (-1588.917) (-1595.291) (-1604.765) -- 7:56:51
      893000 -- (-1592.941) [-1604.741] (-1588.282) (-1585.642) * [-1607.523] (-1587.841) (-1587.962) (-1603.085) -- 7:56:35
      893500 -- (-1594.931) [-1602.427] (-1603.565) (-1596.097) * [-1603.266] (-1589.166) (-1587.568) (-1611.438) -- 7:56:19
      894000 -- (-1588.299) (-1605.894) [-1606.115] (-1595.602) * [-1599.929] (-1591.178) (-1601.136) (-1607.599) -- 7:56:57
      894500 -- (-1595.499) (-1601.715) (-1609.674) [-1593.080] * [-1613.214] (-1590.640) (-1593.088) (-1602.907) -- 7:56:41
      895000 -- (-1601.193) [-1601.546] (-1618.697) (-1594.379) * [-1613.507] (-1581.476) (-1595.994) (-1602.260) -- 7:56:25

      Average standard deviation of split frequencies: 0.041798

      895500 -- (-1594.227) [-1609.393] (-1625.660) (-1594.129) * [-1599.650] (-1584.833) (-1596.470) (-1600.493) -- 7:57:03
      896000 -- (-1584.302) (-1606.046) (-1613.130) [-1596.906] * [-1604.170] (-1584.962) (-1586.099) (-1600.450) -- 7:56:47
      896500 -- (-1605.240) (-1603.466) (-1609.198) [-1593.781] * [-1611.139] (-1587.973) (-1579.151) (-1605.076) -- 7:56:31
      897000 -- (-1591.080) (-1612.375) (-1606.874) [-1587.723] * [-1608.030] (-1593.194) (-1582.387) (-1607.591) -- 7:57:09
      897500 -- (-1590.968) (-1601.578) (-1607.059) [-1587.717] * [-1603.984] (-1597.232) (-1587.423) (-1598.695) -- 7:56:53
      898000 -- (-1586.627) [-1603.277] (-1614.489) (-1587.873) * [-1601.003] (-1601.566) (-1596.036) (-1605.115) -- 7:56:37
      898500 -- (-1584.476) [-1604.513] (-1607.300) (-1585.660) * [-1605.202] (-1605.673) (-1595.005) (-1605.087) -- 7:56:21
      899000 -- (-1589.170) [-1603.365] (-1607.297) (-1587.481) * (-1604.683) (-1600.592) (-1602.220) [-1614.412] -- 7:56:59
      899500 -- (-1579.557) [-1598.367] (-1611.969) (-1588.084) * (-1606.141) [-1602.954] (-1595.170) (-1609.386) -- 7:56:43
      900000 -- (-1591.904) (-1606.540) (-1610.343) [-1588.077] * [-1595.959] (-1598.471) (-1592.491) (-1612.922) -- 7:56:27

      Average standard deviation of split frequencies: 0.041965

      900500 -- (-1592.341) (-1609.086) (-1610.691) [-1590.408] * (-1591.898) [-1599.497] (-1600.925) (-1600.202) -- 7:57:05
      901000 -- (-1594.324) [-1608.072] (-1622.978) (-1594.896) * (-1604.334) (-1609.453) (-1595.398) [-1604.129] -- 7:56:49
      901500 -- (-1586.728) [-1611.908] (-1629.306) (-1599.742) * [-1602.860] (-1606.187) (-1597.671) (-1604.642) -- 7:56:33
      902000 -- (-1586.125) [-1611.149] (-1622.788) (-1601.138) * [-1599.556] (-1613.176) (-1607.874) (-1612.937) -- 7:56:16
      902500 -- (-1590.022) [-1607.084] (-1618.452) (-1596.724) * [-1596.822] (-1620.629) (-1606.854) (-1614.278) -- 7:56:55
      903000 -- (-1591.042) [-1618.524] (-1612.176) (-1595.214) * [-1596.247] (-1617.922) (-1600.839) (-1605.751) -- 7:56:39
      903500 -- (-1597.063) [-1613.978] (-1613.581) (-1593.587) * (-1607.005) (-1616.141) (-1604.040) [-1600.078] -- 7:56:23
      904000 -- (-1588.467) [-1601.925] (-1618.372) (-1598.996) * (-1606.099) (-1603.317) (-1599.435) [-1608.848] -- 7:57:01
      904500 -- (-1598.078) [-1597.036] (-1628.781) (-1590.759) * [-1612.148] (-1591.113) (-1592.882) (-1613.548) -- 7:56:45
      905000 -- (-1593.510) [-1594.268] (-1620.534) (-1596.246) * [-1608.099] (-1603.586) (-1592.744) (-1601.712) -- 7:56:29

      Average standard deviation of split frequencies: 0.041922

      905500 -- [-1592.162] (-1602.983) (-1629.554) (-1594.456) * [-1608.769] (-1599.559) (-1603.370) (-1601.570) -- 7:56:12
      906000 -- (-1598.431) [-1595.975] (-1609.653) (-1596.355) * [-1610.448] (-1600.425) (-1600.601) (-1589.374) -- 7:56:51
      906500 -- (-1607.274) [-1602.682] (-1603.176) (-1603.050) * [-1611.479] (-1602.904) (-1593.683) (-1592.485) -- 7:56:35
      907000 -- (-1603.948) [-1604.167] (-1605.725) (-1597.768) * [-1606.856] (-1599.196) (-1592.365) (-1589.784) -- 7:56:18
      907500 -- (-1593.443) [-1606.584] (-1605.320) (-1600.855) * [-1615.147] (-1594.461) (-1600.702) (-1595.284) -- 7:56:57
      908000 -- (-1597.481) (-1614.106) [-1598.277] (-1595.111) * [-1610.175] (-1590.251) (-1598.376) (-1590.371) -- 7:56:40
      908500 -- (-1598.314) (-1610.751) (-1602.578) [-1587.348] * [-1604.862] (-1599.827) (-1592.267) (-1597.138) -- 7:56:24
      909000 -- (-1596.908) (-1609.837) (-1592.365) [-1592.905] * [-1615.461] (-1595.062) (-1587.068) (-1594.995) -- 7:56:08
      909500 -- (-1585.763) (-1607.801) [-1597.711] (-1593.220) * [-1609.919] (-1589.682) (-1589.695) (-1595.450) -- 7:56:46
      910000 -- (-1595.975) (-1611.382) [-1596.045] (-1586.359) * [-1603.827] (-1587.763) (-1601.414) (-1597.193) -- 7:56:30

      Average standard deviation of split frequencies: 0.042050

      910500 -- (-1593.353) [-1608.321] (-1597.794) (-1589.975) * (-1602.935) (-1586.142) (-1594.088) [-1600.654] -- 7:56:14
      911000 -- (-1597.657) (-1610.647) [-1603.254] (-1587.701) * [-1604.418] (-1594.326) (-1602.132) (-1594.972) -- 7:56:52
      911500 -- (-1596.105) [-1602.679] (-1591.420) (-1590.299) * [-1608.057] (-1578.706) (-1592.539) (-1605.282) -- 7:56:36
      912000 -- (-1592.152) (-1610.221) [-1597.578] (-1585.081) * [-1609.121] (-1583.040) (-1595.441) (-1608.578) -- 7:56:20
      912500 -- (-1593.100) (-1609.939) (-1585.869) [-1593.454] * [-1604.195] (-1582.414) (-1593.779) (-1604.673) -- 7:56:58
      913000 -- (-1587.835) [-1618.380] (-1596.553) (-1596.276) * (-1607.460) (-1591.375) (-1594.074) [-1609.440] -- 7:56:42
      913500 -- (-1600.272) [-1611.461] (-1591.829) (-1598.893) * [-1605.652] (-1594.153) (-1597.191) (-1611.613) -- 7:56:26
      914000 -- (-1589.924) (-1603.870) [-1586.676] (-1594.675) * [-1603.172] (-1581.833) (-1609.202) (-1607.522) -- 7:56:10
      914500 -- (-1587.160) [-1613.474] (-1601.662) (-1591.687) * (-1601.220) (-1585.409) (-1600.227) [-1609.499] -- 7:56:48
      915000 -- (-1582.163) [-1609.002] (-1595.733) (-1588.898) * [-1609.352] (-1588.551) (-1592.157) (-1606.720) -- 7:56:32

      Average standard deviation of split frequencies: 0.042476

      915500 -- (-1589.362) [-1610.294] (-1596.088) (-1591.266) * [-1610.209] (-1581.300) (-1590.969) (-1606.196) -- 7:56:16
      916000 -- (-1587.322) (-1600.949) [-1595.662] (-1581.655) * [-1603.774] (-1588.855) (-1603.711) (-1603.665) -- 7:56:54
      916500 -- (-1588.017) [-1608.307] (-1603.601) (-1583.716) * [-1602.935] (-1579.773) (-1591.354) (-1608.811) -- 7:56:38
      917000 -- (-1588.721) (-1598.485) (-1585.501) [-1583.070] * (-1606.445) [-1590.963] (-1594.556) (-1606.388) -- 7:56:22
      917500 -- (-1602.297) (-1601.328) [-1592.239] (-1586.695) * [-1603.603] (-1588.864) (-1588.122) (-1600.661) -- 7:56:06
      918000 -- (-1601.520) [-1605.009] (-1588.690) (-1579.330) * [-1603.543] (-1594.008) (-1589.855) (-1598.529) -- 7:56:44
      918500 -- (-1595.581) [-1612.614] (-1594.070) (-1586.009) * [-1599.792] (-1602.190) (-1596.601) (-1596.980) -- 7:56:28
      919000 -- (-1606.498) (-1611.842) (-1595.254) [-1588.139] * (-1599.588) (-1592.854) (-1595.684) [-1598.608] -- 7:56:12
      919500 -- (-1614.965) (-1617.140) (-1590.653) [-1590.431] * [-1601.982] (-1596.431) (-1601.448) (-1593.754) -- 7:56:50
      920000 -- (-1598.253) (-1610.622) (-1596.206) [-1583.112] * [-1611.682] (-1594.997) (-1597.137) (-1603.424) -- 7:56:34

      Average standard deviation of split frequencies: 0.042855

      920500 -- (-1595.751) (-1610.824) (-1597.125) [-1582.553] * [-1597.252] (-1590.227) (-1591.715) (-1607.639) -- 7:56:18
      921000 -- (-1596.812) (-1606.723) (-1616.663) [-1580.225] * (-1601.263) (-1592.361) (-1601.774) [-1600.787] -- 7:56:02
      921500 -- (-1595.028) (-1608.548) (-1616.755) [-1590.653] * [-1601.766] (-1599.647) (-1597.476) (-1594.686) -- 7:56:40
      922000 -- (-1594.284) (-1604.999) (-1608.431) [-1594.175] * [-1615.647] (-1599.780) (-1606.744) (-1599.435) -- 7:56:24
      922500 -- (-1597.690) (-1600.095) (-1613.238) [-1595.605] * (-1614.094) (-1594.101) (-1602.394) [-1602.926] -- 7:56:08
      923000 -- (-1593.332) (-1603.132) (-1619.327) [-1591.983] * [-1610.542] (-1593.530) (-1604.117) (-1602.539) -- 7:56:46
      923500 -- (-1592.019) (-1588.470) (-1628.951) [-1597.292] * [-1607.756] (-1596.722) (-1617.260) (-1613.510) -- 7:56:30
      924000 -- (-1594.166) (-1596.746) (-1618.927) [-1597.444] * [-1606.206] (-1587.531) (-1599.956) (-1606.195) -- 7:56:14
      924500 -- (-1593.332) (-1604.330) (-1613.580) [-1597.144] * [-1602.548] (-1589.411) (-1603.209) (-1600.005) -- 7:56:51
      925000 -- (-1589.944) (-1610.242) (-1611.430) [-1595.475] * [-1600.299] (-1586.443) (-1603.319) (-1607.139) -- 7:56:36

      Average standard deviation of split frequencies: 0.043335

      925500 -- (-1592.430) (-1595.463) (-1605.112) [-1592.554] * [-1604.020] (-1594.633) (-1604.912) (-1608.988) -- 7:56:20
      926000 -- (-1584.132) (-1598.797) (-1597.722) [-1595.696] * [-1614.693] (-1596.010) (-1604.427) (-1609.590) -- 7:56:04
      926500 -- (-1594.923) (-1603.908) (-1606.820) [-1584.243] * (-1618.969) (-1589.030) [-1599.744] (-1604.408) -- 7:56:41
      927000 -- (-1592.234) (-1600.211) (-1604.867) [-1582.889] * (-1611.767) [-1594.266] (-1602.346) (-1600.087) -- 7:56:26
      927500 -- (-1587.393) (-1604.073) (-1602.736) [-1584.956] * (-1615.465) [-1592.565] (-1603.185) (-1602.680) -- 7:56:10
      928000 -- (-1590.664) (-1599.492) (-1601.040) [-1587.030] * (-1607.018) [-1596.768] (-1595.462) (-1593.404) -- 7:56:47
      928500 -- (-1592.480) (-1604.423) (-1613.441) [-1598.982] * [-1606.088] (-1595.760) (-1610.555) (-1602.909) -- 7:56:32
      929000 -- (-1583.558) (-1599.711) [-1601.573] (-1602.991) * (-1607.486) (-1593.198) (-1613.881) [-1603.764] -- 7:56:16
      929500 -- (-1582.283) (-1611.038) (-1610.488) [-1595.335] * (-1601.116) (-1590.865) (-1610.463) [-1598.896] -- 7:56:00
      930000 -- [-1584.141] (-1613.171) (-1609.625) (-1595.093) * [-1598.500] (-1598.571) (-1607.542) (-1593.116) -- 7:56:37

      Average standard deviation of split frequencies: 0.043525

      930500 -- (-1587.219) [-1609.480] (-1609.177) (-1589.870) * [-1602.814] (-1605.030) (-1599.009) (-1590.271) -- 7:56:22
      931000 -- (-1584.812) (-1609.578) (-1614.565) [-1586.241] * [-1601.054] (-1602.053) (-1592.972) (-1602.774) -- 7:56:06
      931500 -- (-1581.009) (-1610.811) (-1610.268) [-1589.409] * (-1604.718) [-1600.291] (-1598.335) (-1601.106) -- 7:56:43
      932000 -- [-1584.771] (-1614.175) (-1610.560) (-1588.535) * (-1611.428) (-1598.169) (-1594.228) [-1597.821] -- 7:56:27
      932500 -- (-1583.534) (-1610.836) (-1607.653) [-1585.941] * (-1610.593) (-1612.249) (-1594.189) [-1605.673] -- 7:56:12
      933000 -- [-1580.252] (-1611.488) (-1602.325) (-1580.318) * (-1608.301) (-1606.643) (-1596.104) [-1607.405] -- 7:56:49
      933500 -- (-1597.736) (-1613.612) (-1599.661) [-1584.947] * (-1606.381) (-1607.412) (-1587.491) [-1603.108] -- 7:56:33
      934000 -- (-1598.480) (-1610.274) (-1602.371) [-1581.967] * (-1607.499) (-1601.933) (-1593.270) [-1598.540] -- 7:56:18
      934500 -- (-1596.086) (-1612.130) (-1601.065) [-1576.210] * (-1612.295) (-1597.129) (-1590.673) [-1596.775] -- 7:56:02
      935000 -- (-1592.822) (-1609.950) (-1598.027) [-1584.927] * [-1606.284] (-1601.391) (-1588.514) (-1595.234) -- 7:56:39

      Average standard deviation of split frequencies: 0.043951

      935500 -- (-1588.113) (-1607.603) [-1600.593] (-1596.577) * [-1610.433] (-1612.584) (-1590.764) (-1612.825) -- 7:56:23
      936000 -- (-1584.193) (-1601.777) (-1598.807) [-1588.138] * [-1609.830] (-1611.445) (-1598.363) (-1608.757) -- 7:56:08
      936500 -- (-1578.633) (-1608.091) (-1606.298) [-1586.009] * [-1606.118] (-1603.630) (-1601.299) (-1611.512) -- 7:56:45
      937000 -- (-1579.445) (-1605.195) (-1602.769) [-1594.320] * (-1599.630) [-1599.690] (-1595.296) (-1614.298) -- 7:56:29
      937500 -- (-1584.466) (-1602.769) (-1607.641) [-1583.718] * (-1606.876) [-1595.840] (-1603.816) (-1610.693) -- 7:56:13
      938000 -- (-1585.601) (-1602.560) (-1606.782) [-1589.903] * (-1617.790) (-1597.973) (-1606.919) [-1602.979] -- 7:55:58
      938500 -- (-1588.110) (-1606.721) (-1598.606) [-1591.674] * [-1606.602] (-1598.911) (-1613.297) (-1599.936) -- 7:56:35
      939000 -- (-1591.824) (-1618.738) (-1607.604) [-1601.389] * (-1609.862) (-1601.848) (-1598.129) [-1596.641] -- 7:56:19
      939500 -- (-1593.895) (-1612.578) [-1601.443] (-1598.237) * (-1609.901) (-1605.482) (-1595.773) [-1604.990] -- 7:56:04
      940000 -- [-1589.634] (-1618.678) (-1600.911) (-1595.645) * [-1606.977] (-1607.966) (-1599.186) (-1602.038) -- 7:56:40

      Average standard deviation of split frequencies: 0.044118

      940500 -- (-1583.563) (-1608.754) (-1594.273) [-1596.914] * (-1617.202) (-1604.402) (-1594.008) [-1594.807] -- 7:56:25
      941000 -- (-1584.518) (-1609.607) [-1590.821] (-1593.372) * (-1621.972) [-1599.493] (-1597.823) (-1599.327) -- 7:56:09
      941500 -- (-1591.560) (-1601.395) (-1599.696) [-1596.396] * (-1614.142) [-1601.312] (-1593.370) (-1597.657) -- 7:55:54
      942000 -- (-1578.808) (-1603.937) (-1605.723) [-1588.059] * (-1615.963) (-1607.839) (-1601.664) [-1597.115] -- 7:56:31
      942500 -- (-1582.302) (-1602.490) [-1599.732] (-1589.095) * (-1614.179) [-1603.593] (-1594.904) (-1606.399) -- 7:56:15
      943000 -- (-1581.980) [-1603.438] (-1599.428) (-1600.423) * (-1610.669) [-1603.239] (-1593.717) (-1604.268) -- 7:56:00
      943500 -- (-1584.293) (-1605.923) (-1600.180) [-1591.354] * (-1610.855) (-1592.522) (-1600.808) [-1596.618] -- 7:56:36
      944000 -- (-1579.009) (-1599.952) (-1597.205) [-1584.075] * (-1605.301) [-1591.652] (-1597.363) (-1608.137) -- 7:56:21
      944500 -- (-1582.361) (-1599.137) (-1601.605) [-1584.500] * (-1602.277) (-1588.252) (-1592.869) [-1608.666] -- 7:56:05
      945000 -- (-1585.736) (-1595.618) (-1614.934) [-1584.693] * (-1607.765) (-1579.761) (-1589.715) [-1614.353] -- 7:55:50

      Average standard deviation of split frequencies: 0.044065

      945500 -- (-1589.180) (-1601.822) [-1613.135] (-1586.815) * (-1608.050) [-1582.374] (-1594.184) (-1608.249) -- 7:56:27
      946000 -- (-1581.571) (-1604.418) [-1608.779] (-1581.871) * (-1614.306) (-1584.732) (-1611.264) [-1606.955] -- 7:56:11
      946500 -- (-1580.151) [-1618.982] (-1599.156) (-1588.050) * (-1615.965) (-1589.228) (-1607.059) [-1617.429] -- 7:55:56
      947000 -- (-1578.986) [-1613.544] (-1598.877) (-1583.566) * (-1610.971) (-1593.714) (-1590.952) [-1611.934] -- 7:56:32
      947500 -- (-1583.847) (-1612.310) [-1599.680] (-1579.771) * (-1601.304) (-1589.720) (-1596.660) [-1611.034] -- 7:56:17
      948000 -- (-1586.400) (-1621.762) [-1603.951] (-1584.775) * (-1606.842) [-1596.676] (-1596.083) (-1603.539) -- 7:56:01
      948500 -- (-1587.698) (-1619.633) [-1601.279] (-1584.761) * (-1602.771) [-1593.045] (-1590.637) (-1609.162) -- 7:56:38
      949000 -- (-1582.344) (-1619.257) [-1611.482] (-1587.282) * [-1608.519] (-1608.379) (-1583.395) (-1608.113) -- 7:56:22
      949500 -- (-1584.675) (-1611.668) [-1607.580] (-1589.541) * [-1616.170] (-1600.317) (-1582.576) (-1608.864) -- 7:56:07
      950000 -- (-1587.173) (-1608.640) [-1609.643] (-1597.058) * [-1612.135] (-1610.806) (-1580.205) (-1614.820) -- 7:55:52

      Average standard deviation of split frequencies: 0.044106

      950500 -- (-1589.546) (-1602.357) [-1601.199] (-1593.820) * (-1613.834) (-1604.748) (-1582.073) [-1611.525] -- 7:56:28
      951000 -- (-1584.253) [-1600.345] (-1608.002) (-1598.194) * (-1613.681) (-1603.097) (-1585.716) [-1609.751] -- 7:56:13
      951500 -- (-1588.997) [-1601.974] (-1607.669) (-1583.938) * (-1614.120) (-1607.608) (-1586.573) [-1605.689] -- 7:55:57
      952000 -- (-1576.765) (-1605.347) (-1608.310) [-1588.365] * (-1623.256) (-1603.324) (-1588.673) [-1607.034] -- 7:56:34
      952500 -- (-1578.426) (-1607.584) [-1604.470] (-1591.661) * (-1614.858) (-1606.243) (-1587.980) [-1603.559] -- 7:56:18
      953000 -- (-1578.530) (-1608.660) [-1602.570] (-1589.401) * (-1618.298) (-1597.305) (-1598.483) [-1608.346] -- 7:56:03
      953500 -- (-1577.323) (-1608.225) [-1595.073] (-1588.164) * [-1614.156] (-1600.329) (-1590.977) (-1608.772) -- 7:55:48
      954000 -- (-1581.012) (-1603.419) [-1588.258] (-1588.787) * (-1617.725) (-1597.708) (-1587.312) [-1604.318] -- 7:56:24
      954500 -- (-1584.492) (-1603.460) [-1592.496] (-1597.241) * (-1615.512) (-1595.269) (-1589.182) [-1604.501] -- 7:56:09
      955000 -- (-1588.393) (-1607.105) (-1591.577) [-1594.777] * (-1627.675) (-1583.442) (-1587.567) [-1608.163] -- 7:55:53

      Average standard deviation of split frequencies: 0.043965

      955500 -- (-1594.974) (-1610.372) [-1593.622] (-1598.866) * (-1620.665) (-1599.822) (-1588.000) [-1609.883] -- 7:56:30
      956000 -- (-1593.464) (-1612.763) (-1599.042) [-1605.988] * (-1614.411) (-1598.878) (-1587.934) [-1616.066] -- 7:56:14
      956500 -- (-1594.111) (-1604.119) (-1609.588) [-1599.816] * (-1613.998) (-1584.084) (-1593.580) [-1614.270] -- 7:55:59
      957000 -- (-1587.085) (-1607.156) [-1616.697] (-1602.860) * [-1609.986] (-1590.082) (-1585.634) (-1613.784) -- 7:55:44
      957500 -- (-1583.548) (-1608.346) [-1605.908] (-1596.227) * (-1609.310) (-1589.948) (-1589.222) [-1615.651] -- 7:56:20
      958000 -- (-1582.671) (-1609.794) (-1596.161) [-1601.932] * (-1618.276) (-1595.549) (-1587.647) [-1625.418] -- 7:56:05
      958500 -- (-1587.890) (-1608.369) [-1596.769] (-1602.594) * [-1611.112] (-1593.271) (-1590.977) (-1627.504) -- 7:55:49
      959000 -- (-1587.454) (-1607.133) [-1598.110] (-1607.863) * (-1609.916) (-1598.504) (-1592.243) [-1613.978] -- 7:56:25
      959500 -- (-1585.725) (-1611.104) [-1598.688] (-1608.332) * [-1614.632] (-1591.404) (-1589.747) (-1620.131) -- 7:56:10
      960000 -- (-1585.772) (-1612.526) [-1597.241] (-1598.130) * (-1612.073) [-1593.523] (-1589.297) (-1614.664) -- 7:55:55

      Average standard deviation of split frequencies: 0.044333

      960500 -- (-1582.626) (-1606.545) [-1600.993] (-1601.705) * (-1611.781) (-1590.221) (-1602.203) [-1612.635] -- 7:55:40
      961000 -- (-1582.665) (-1606.565) (-1594.401) [-1592.806] * [-1600.179] (-1603.705) (-1602.227) (-1610.027) -- 7:56:16
      961500 -- (-1579.986) (-1603.877) (-1600.978) [-1597.064] * [-1606.257] (-1607.194) (-1588.362) (-1620.265) -- 7:56:01
      962000 -- (-1579.333) (-1603.212) (-1604.080) [-1599.868] * [-1605.445] (-1600.609) (-1604.070) (-1617.236) -- 7:55:46
      962500 -- (-1590.496) (-1611.182) (-1593.757) [-1603.675] * [-1603.822] (-1592.851) (-1596.222) (-1618.652) -- 7:56:21
      963000 -- (-1578.824) (-1618.096) (-1598.642) [-1599.581] * [-1608.289] (-1590.950) (-1591.928) (-1620.210) -- 7:56:06
      963500 -- (-1575.552) (-1618.599) (-1603.398) [-1596.243] * (-1610.166) (-1584.201) (-1603.032) [-1607.704] -- 7:55:51
      964000 -- (-1582.293) (-1616.010) (-1603.541) [-1588.942] * [-1606.369] (-1584.324) (-1606.525) (-1626.437) -- 7:56:27
      964500 -- (-1578.812) (-1620.340) (-1608.639) [-1586.226] * (-1613.519) [-1586.664] (-1603.843) (-1617.354) -- 7:56:12
      965000 -- (-1588.340) (-1619.887) (-1602.888) [-1582.307] * [-1615.412] (-1590.059) (-1608.280) (-1617.167) -- 7:55:57

      Average standard deviation of split frequencies: 0.044638

      965500 -- (-1582.989) (-1620.432) (-1599.495) [-1580.187] * [-1613.976] (-1590.974) (-1599.313) (-1624.683) -- 7:55:42
      966000 -- (-1576.974) (-1616.835) (-1600.630) [-1581.706] * [-1611.370] (-1591.069) (-1593.653) (-1621.165) -- 7:56:17
      966500 -- (-1583.686) (-1614.807) (-1592.999) [-1586.036] * [-1608.867] (-1592.415) (-1591.156) (-1625.980) -- 7:56:02
      967000 -- (-1584.208) (-1616.244) (-1604.352) [-1591.753] * (-1613.813) [-1598.403] (-1587.435) (-1613.374) -- 7:55:47
      967500 -- (-1582.725) (-1612.621) (-1598.270) [-1595.968] * [-1605.024] (-1602.211) (-1590.261) (-1611.067) -- 7:56:23
      968000 -- (-1588.149) (-1617.327) (-1596.207) [-1589.031] * [-1606.781] (-1607.460) (-1589.692) (-1611.584) -- 7:56:08
      968500 -- (-1593.849) (-1624.859) (-1594.363) [-1594.477] * [-1608.013] (-1604.112) (-1589.508) (-1606.856) -- 7:55:53
      969000 -- (-1579.076) (-1612.502) (-1590.063) [-1593.560] * (-1597.930) (-1599.972) (-1599.718) [-1601.833] -- 7:55:38
      969500 -- (-1583.750) (-1616.727) [-1600.852] (-1597.258) * [-1608.499] (-1590.968) (-1595.584) (-1606.573) -- 7:56:13
      970000 -- (-1584.734) (-1611.171) (-1607.180) [-1599.223] * (-1610.928) (-1596.037) (-1593.201) [-1601.056] -- 7:55:58

      Average standard deviation of split frequencies: 0.045369

      970500 -- (-1578.611) (-1616.540) (-1595.599) [-1600.648] * (-1610.039) (-1591.933) (-1601.194) [-1604.214] -- 7:55:43
      971000 -- (-1579.148) (-1605.248) (-1596.939) [-1592.713] * [-1617.790] (-1592.635) (-1590.788) (-1600.100) -- 7:56:19
      971500 -- [-1581.436] (-1604.106) (-1589.245) (-1590.661) * (-1612.498) (-1590.086) (-1592.959) [-1612.391] -- 7:56:04
      972000 -- (-1578.227) (-1606.809) [-1595.627] (-1593.342) * (-1611.582) (-1594.521) (-1588.001) [-1603.814] -- 7:55:49
      972500 -- (-1581.086) (-1603.987) (-1603.330) [-1594.725] * (-1617.828) (-1593.949) (-1591.048) [-1607.534] -- 7:55:34
      973000 -- (-1581.715) (-1607.179) [-1603.261] (-1589.934) * (-1608.710) (-1594.786) (-1592.623) [-1610.777] -- 7:56:09
      973500 -- (-1576.935) [-1605.449] (-1596.275) (-1591.545) * (-1608.435) (-1601.644) (-1585.630) [-1614.116] -- 7:55:54
      974000 -- (-1584.268) (-1606.192) [-1597.736] (-1587.518) * [-1617.375] (-1599.913) (-1592.344) (-1612.050) -- 7:55:39
      974500 -- (-1584.478) [-1608.290] (-1598.467) (-1595.548) * (-1615.384) (-1602.051) (-1591.664) [-1604.482] -- 7:56:15
      975000 -- [-1585.374] (-1609.695) (-1588.379) (-1596.123) * (-1612.635) [-1599.486] (-1595.871) (-1611.575) -- 7:56:00

      Average standard deviation of split frequencies: 0.045281

      975500 -- (-1590.392) (-1612.472) [-1604.143] (-1595.582) * [-1618.019] (-1603.126) (-1588.840) (-1612.606) -- 7:55:45
      976000 -- (-1581.041) (-1613.674) [-1594.683] (-1591.920) * (-1610.732) [-1603.899] (-1591.107) (-1617.629) -- 7:55:30
      976500 -- (-1575.188) (-1607.171) (-1598.708) [-1595.180] * [-1610.929] (-1605.332) (-1584.633) (-1619.183) -- 7:56:05
      977000 -- [-1579.151] (-1607.524) (-1604.672) (-1592.941) * (-1607.055) [-1599.912] (-1584.125) (-1622.021) -- 7:55:50
      977500 -- [-1580.763] (-1615.277) (-1596.393) (-1600.110) * [-1611.785] (-1598.908) (-1589.157) (-1614.818) -- 7:55:35
      978000 -- (-1586.314) (-1611.743) [-1605.438] (-1598.285) * [-1621.203] (-1594.010) (-1588.593) (-1611.592) -- 7:56:11
      978500 -- [-1584.441] (-1616.831) (-1603.759) (-1600.207) * [-1612.504] (-1597.885) (-1588.517) (-1611.780) -- 7:55:56
      979000 -- [-1590.023] (-1611.324) (-1593.816) (-1603.588) * (-1611.335) [-1590.269] (-1589.443) (-1611.060) -- 7:55:41
      979500 -- [-1588.550] (-1613.935) (-1600.618) (-1597.999) * [-1616.852] (-1589.446) (-1598.604) (-1616.988) -- 7:55:26
      980000 -- (-1595.696) (-1611.782) [-1593.003] (-1605.344) * (-1626.282) [-1589.136] (-1598.165) (-1617.060) -- 7:56:01

      Average standard deviation of split frequencies: 0.045726

      980500 -- (-1590.957) [-1604.696] (-1595.695) (-1600.542) * (-1626.873) [-1597.167] (-1594.738) (-1612.083) -- 7:55:46
      981000 -- (-1586.889) [-1597.031] (-1598.242) (-1606.982) * (-1626.359) [-1592.889] (-1591.703) (-1604.379) -- 7:55:31
      981500 -- [-1586.532] (-1599.777) (-1586.057) (-1598.984) * (-1623.574) [-1589.682] (-1586.018) (-1597.777) -- 7:56:07
      982000 -- (-1590.255) [-1600.958] (-1583.845) (-1604.850) * (-1616.749) [-1585.592] (-1584.301) (-1604.328) -- 7:55:52
      982500 -- (-1589.854) (-1606.238) [-1596.210] (-1598.386) * [-1631.626] (-1592.097) (-1586.084) (-1598.544) -- 7:55:37
      983000 -- (-1596.837) (-1608.210) (-1588.294) [-1602.343] * (-1628.135) [-1587.243] (-1584.998) (-1599.900) -- 7:55:22
      983500 -- (-1590.399) [-1610.196] (-1592.846) (-1598.051) * [-1624.319] (-1588.972) (-1584.927) (-1607.660) -- 7:55:57
      984000 -- [-1585.850] (-1601.680) (-1596.937) (-1590.775) * (-1630.757) [-1587.751] (-1590.641) (-1605.014) -- 7:55:42
      984500 -- [-1585.023] (-1604.327) (-1596.265) (-1600.846) * [-1621.844] (-1583.293) (-1577.908) (-1604.736) -- 7:55:28
      985000 -- [-1590.988] (-1611.808) (-1595.821) (-1586.578) * (-1618.845) (-1586.822) (-1577.323) [-1598.381] -- 7:56:03

      Average standard deviation of split frequencies: 0.045556

      985500 -- [-1597.190] (-1612.886) (-1599.153) (-1591.361) * (-1622.452) [-1583.441] (-1581.897) (-1599.864) -- 7:55:48
      986000 -- (-1589.823) (-1617.810) (-1594.434) [-1587.566] * (-1623.544) (-1591.621) [-1577.403] (-1601.902) -- 7:55:33
      986500 -- (-1590.165) (-1612.517) (-1597.719) [-1592.326] * (-1620.322) [-1588.989] (-1585.906) (-1598.047) -- 7:56:08
      987000 -- [-1589.927] (-1609.941) (-1597.206) (-1589.271) * [-1612.112] (-1587.662) (-1583.160) (-1594.622) -- 7:55:53
      987500 -- [-1592.301] (-1616.617) (-1587.729) (-1586.839) * [-1605.574] (-1588.693) (-1591.506) (-1595.184) -- 7:55:38
      988000 -- (-1591.234) (-1610.726) (-1593.857) [-1589.726] * [-1608.454] (-1584.934) (-1590.563) (-1600.399) -- 7:55:24
      988500 -- [-1582.607] (-1608.729) (-1596.211) (-1588.400) * [-1606.466] (-1591.123) (-1588.348) (-1595.486) -- 7:55:59
      989000 -- [-1586.302] (-1614.240) (-1593.829) (-1587.538) * (-1610.172) [-1592.927] (-1584.791) (-1595.760) -- 7:55:44
      989500 -- (-1593.312) (-1605.825) (-1592.098) [-1585.534] * (-1605.591) [-1589.575] (-1595.299) (-1591.408) -- 7:55:29
      990000 -- (-1583.651) (-1616.600) (-1598.345) [-1584.251] * [-1603.250] (-1594.974) (-1588.946) (-1592.192) -- 7:56:04

      Average standard deviation of split frequencies: 0.045681

      990500 -- (-1589.637) (-1614.715) (-1596.123) [-1590.760] * [-1605.765] (-1590.291) (-1593.981) (-1593.877) -- 7:55:49
      991000 -- [-1579.393] (-1604.080) (-1592.846) (-1598.499) * (-1615.105) (-1595.034) [-1598.680] (-1597.174) -- 7:55:35
      991500 -- [-1570.907] (-1604.508) (-1593.256) (-1590.031) * (-1613.911) (-1591.835) (-1602.975) [-1595.654] -- 7:55:20
      992000 -- (-1580.213) (-1604.338) (-1591.921) [-1590.041] * [-1616.430] (-1589.454) (-1592.727) (-1597.906) -- 7:55:55
      992500 -- [-1576.365] (-1606.841) (-1594.247) (-1586.458) * [-1608.190] (-1587.797) (-1600.906) (-1609.455) -- 7:55:40
      993000 -- (-1578.525) (-1602.552) (-1585.441) [-1597.183] * (-1604.076) [-1591.805] (-1611.440) (-1600.751) -- 7:55:25
      993500 -- (-1596.447) (-1594.277) (-1585.875) [-1592.782] * (-1609.678) [-1599.726] (-1597.568) (-1599.608) -- 7:56:00
      994000 -- (-1588.173) (-1595.067) [-1593.758] (-1588.310) * [-1600.795] (-1597.064) (-1609.978) (-1597.465) -- 7:55:45
      994500 -- (-1589.131) (-1600.220) [-1596.029] (-1595.050) * [-1603.027] (-1592.729) (-1594.345) (-1602.986) -- 7:55:31
      995000 -- (-1593.198) (-1597.313) [-1593.199] (-1590.863) * (-1617.993) [-1593.386] (-1606.830) (-1600.405) -- 7:55:16

      Average standard deviation of split frequencies: 0.045910

      995500 -- (-1583.706) [-1596.129] (-1595.661) (-1604.147) * (-1618.045) [-1593.107] (-1597.885) (-1598.483) -- 7:55:51
      996000 -- (-1587.765) (-1598.903) [-1602.305] (-1607.437) * (-1617.037) [-1586.099] (-1602.937) (-1597.998) -- 7:55:36
      996500 -- (-1577.603) (-1602.183) [-1605.207] (-1605.873) * [-1615.973] (-1592.632) (-1598.224) (-1600.654) -- 7:55:21
      997000 -- [-1575.394] (-1607.719) (-1608.083) (-1603.048) * [-1613.702] (-1590.014) (-1592.226) (-1602.319) -- 7:55:56
      997500 -- [-1572.579] (-1611.639) (-1601.163) (-1607.002) * [-1613.567] (-1589.980) (-1600.805) (-1610.504) -- 7:55:41
      998000 -- [-1574.154] (-1606.081) (-1613.848) (-1602.201) * (-1615.592) [-1584.828] (-1599.576) (-1607.173) -- 7:55:27
      998500 -- [-1581.308] (-1609.101) (-1600.570) (-1605.198) * (-1610.431) [-1591.311] (-1596.656) (-1604.905) -- 7:55:12
      999000 -- (-1578.786) (-1616.005) [-1603.857] (-1595.421) * (-1614.306) [-1599.446] (-1592.949) (-1608.672) -- 7:55:47
      999500 -- (-1590.042) (-1617.703) [-1601.131] (-1598.928) * (-1609.983) [-1592.937] (-1602.881) (-1610.898) -- 7:55:32
      1000000 -- (-1587.070) (-1615.623) [-1598.526] (-1607.673) * (-1614.274) (-1593.764) (-1595.848) [-1613.252] -- 7:55:18

      Average standard deviation of split frequencies: 0.045671

      1000500 -- (-1582.806) (-1607.092) (-1600.195) [-1601.771] * (-1609.048) [-1595.412] (-1586.877) (-1600.894) -- 7:55:52
      1001000 -- (-1593.076) [-1600.536] (-1592.008) (-1599.201) * [-1623.535] (-1593.741) (-1585.011) (-1609.126) -- 7:55:37
      1001500 -- (-1585.726) (-1597.778) (-1603.597) [-1591.345] * (-1614.862) [-1593.250] (-1590.090) (-1608.273) -- 7:55:23
      1002000 -- (-1579.016) (-1588.767) [-1601.113] (-1588.305) * [-1618.709] (-1591.517) (-1595.272) (-1607.725) -- 7:55:57
      1002500 -- (-1581.496) (-1596.267) (-1597.083) [-1587.853] * (-1623.816) (-1587.401) (-1596.560) [-1601.045] -- 7:55:43
      1003000 -- (-1573.935) (-1597.767) [-1602.171] (-1603.913) * [-1628.828] (-1594.015) (-1597.483) (-1612.855) -- 7:55:28
      1003500 -- (-1577.406) (-1591.403) (-1598.863) [-1597.772] * (-1630.608) (-1597.680) (-1590.103) [-1613.031] -- 7:55:14
      1004000 -- (-1579.724) (-1601.460) [-1590.234] (-1594.063) * (-1622.659) (-1597.536) (-1595.570) [-1616.965] -- 7:55:48
      1004500 -- (-1579.006) (-1608.639) [-1596.083] (-1594.176) * (-1622.810) (-1602.571) (-1596.085) [-1608.964] -- 7:55:33
      1005000 -- (-1576.375) (-1605.024) [-1595.106] (-1594.069) * (-1622.064) (-1594.710) (-1594.719) [-1607.691] -- 7:55:19

      Average standard deviation of split frequencies: 0.045679

      1005500 -- (-1577.331) (-1605.207) (-1594.066) [-1590.567] * (-1614.596) (-1596.027) (-1600.058) [-1606.755] -- 7:55:53
      1006000 -- (-1574.544) (-1606.482) (-1605.346) [-1594.904] * [-1613.732] (-1602.461) (-1608.649) (-1605.510) -- 7:55:39
      1006500 -- (-1576.895) (-1618.588) (-1609.111) [-1599.070] * [-1613.982] (-1608.492) (-1596.587) (-1622.962) -- 7:55:24
      1007000 -- (-1581.516) (-1608.664) [-1591.141] (-1596.773) * [-1602.428] (-1603.933) (-1591.948) (-1617.783) -- 7:55:10
      1007500 -- (-1590.931) (-1612.459) (-1602.312) [-1602.506] * [-1595.837] (-1596.191) (-1592.037) (-1618.574) -- 7:55:44
      1008000 -- (-1591.503) (-1617.342) (-1595.205) [-1597.342] * [-1591.044] (-1596.851) (-1592.368) (-1613.166) -- 7:55:30
      1008500 -- (-1584.619) (-1610.748) (-1601.025) [-1592.849] * (-1599.368) (-1595.133) (-1587.991) [-1621.895] -- 7:55:15
      1009000 -- (-1585.931) (-1601.660) (-1591.633) [-1594.375] * [-1600.443] (-1591.095) (-1592.441) (-1613.126) -- 7:55:49
      1009500 -- (-1576.331) (-1596.439) (-1594.459) [-1596.232] * [-1610.213] (-1594.594) (-1599.535) (-1623.361) -- 7:55:35
      1010000 -- (-1580.133) (-1604.569) (-1608.379) [-1595.316] * [-1604.212] (-1591.439) (-1597.181) (-1621.434) -- 7:55:20

      Average standard deviation of split frequencies: 0.045952

      1010500 -- (-1578.417) (-1606.029) (-1593.892) [-1598.021] * [-1609.203] (-1596.443) (-1595.491) (-1614.739) -- 7:55:06
      1011000 -- (-1577.853) (-1606.010) (-1600.183) [-1599.966] * (-1622.231) (-1590.866) (-1593.691) [-1615.066] -- 7:55:40
      1011500 -- (-1577.309) (-1622.372) (-1601.453) [-1595.883] * (-1610.188) (-1587.911) (-1597.105) [-1629.717] -- 7:55:26
      1012000 -- (-1588.540) (-1621.158) (-1603.580) [-1594.797] * [-1611.044] (-1597.555) (-1606.103) (-1622.766) -- 7:55:11
      1012500 -- (-1593.544) (-1616.550) [-1605.121] (-1598.843) * (-1611.858) [-1593.860] (-1598.363) (-1621.674) -- 7:55:45
      1013000 -- (-1587.812) (-1609.536) (-1591.339) [-1599.688] * [-1612.456] (-1592.494) (-1608.083) (-1620.911) -- 7:55:31
      1013500 -- (-1587.949) (-1607.935) [-1596.147] (-1603.820) * [-1606.958] (-1595.601) (-1603.734) (-1614.372) -- 7:55:17
      1014000 -- (-1594.150) (-1612.908) [-1594.495] (-1607.842) * (-1603.620) [-1598.487] (-1605.281) (-1624.491) -- 7:55:02
      1014500 -- (-1602.646) (-1617.755) [-1596.062] (-1613.127) * (-1613.243) (-1595.662) (-1605.382) [-1629.340] -- 7:55:36
      1015000 -- (-1592.089) (-1610.734) (-1597.538) [-1607.959] * (-1616.623) [-1591.119] (-1604.078) (-1626.282) -- 7:55:22

      Average standard deviation of split frequencies: 0.046009

      1015500 -- (-1586.047) (-1606.229) (-1593.103) [-1611.077] * (-1611.379) (-1582.586) (-1608.825) [-1624.549] -- 7:55:07
      1016000 -- (-1590.874) (-1611.127) (-1587.804) [-1601.673] * (-1608.975) (-1585.312) (-1611.788) [-1620.495] -- 7:55:41
      1016500 -- (-1598.196) (-1607.257) (-1595.873) [-1593.459] * [-1599.646] (-1599.898) (-1612.738) (-1618.451) -- 7:55:27
      1017000 -- (-1592.997) (-1607.436) (-1597.870) [-1586.871] * (-1602.371) (-1595.822) (-1616.005) [-1618.836] -- 7:55:13
      1017500 -- (-1589.539) (-1611.425) (-1601.788) [-1583.731] * (-1606.274) (-1593.552) (-1616.337) [-1606.243] -- 7:55:47
      1018000 -- (-1580.225) (-1604.250) (-1610.557) [-1580.882] * (-1605.220) (-1592.691) (-1616.311) [-1616.211] -- 7:55:32
      1018500 -- (-1588.510) (-1607.196) (-1600.583) [-1578.291] * (-1603.288) (-1596.420) (-1604.962) [-1614.320] -- 7:55:18
      1019000 -- (-1583.667) (-1608.023) (-1604.392) [-1585.322] * (-1606.462) (-1592.666) (-1602.731) [-1601.263] -- 7:55:04
      1019500 -- (-1582.769) (-1611.542) (-1596.778) [-1581.737] * (-1610.338) (-1593.608) (-1596.510) [-1596.402] -- 7:55:37
      1020000 -- (-1583.293) (-1612.035) (-1597.477) [-1582.212] * (-1609.816) (-1594.397) (-1596.673) [-1592.837] -- 7:55:23

      Average standard deviation of split frequencies: 0.046722

      1020500 -- (-1588.415) (-1612.485) (-1595.094) [-1583.682] * (-1622.978) (-1589.753) (-1598.014) [-1605.334] -- 7:55:09
      1021000 -- (-1588.415) [-1604.817] (-1599.243) (-1586.742) * (-1615.367) (-1591.150) (-1605.816) [-1608.325] -- 7:55:43
      1021500 -- (-1593.482) (-1606.435) (-1596.983) [-1594.142] * (-1608.172) (-1590.688) (-1595.970) [-1613.148] -- 7:55:28
      1022000 -- (-1587.085) (-1622.151) [-1588.222] (-1583.555) * (-1615.364) (-1593.400) [-1600.707] (-1606.534) -- 7:55:14
      1022500 -- (-1594.304) (-1620.908) [-1584.943] (-1589.073) * (-1607.122) [-1583.521] (-1610.493) (-1612.304) -- 7:55:00
      1023000 -- (-1588.860) (-1616.272) [-1589.617] (-1592.494) * (-1612.719) (-1595.405) (-1600.197) [-1606.279] -- 7:55:34
      1023500 -- (-1593.437) (-1614.510) [-1585.131] (-1591.739) * (-1615.132) (-1595.112) (-1604.210) [-1613.332] -- 7:55:19
      1024000 -- (-1605.916) (-1611.732) (-1590.803) [-1597.936] * (-1607.796) (-1593.426) (-1602.669) [-1605.034] -- 7:55:05
      1024500 -- (-1598.762) (-1612.260) [-1594.030] (-1598.922) * (-1603.252) (-1592.605) (-1603.857) [-1605.783] -- 7:55:39
      1025000 -- (-1599.442) (-1616.156) (-1590.071) [-1596.178] * (-1610.280) (-1591.179) (-1594.406) [-1605.218] -- 7:55:24

      Average standard deviation of split frequencies: 0.047078

      1025500 -- (-1598.563) (-1613.735) [-1594.977] (-1598.149) * (-1601.986) (-1589.541) (-1595.153) [-1601.709] -- 7:55:10
      1026000 -- (-1598.665) (-1618.230) (-1592.388) [-1590.553] * (-1603.643) [-1587.959] (-1595.874) (-1594.642) -- 7:54:56
      1026500 -- (-1595.377) (-1616.516) (-1595.147) [-1592.728] * (-1608.132) [-1594.310] (-1602.441) (-1600.831) -- 7:55:30
      1027000 -- (-1593.796) (-1623.465) [-1589.956] (-1595.039) * [-1608.738] (-1590.930) (-1611.007) (-1605.948) -- 7:55:15
      1027500 -- (-1585.694) [-1620.202] (-1604.427) (-1587.623) * [-1606.081] (-1594.991) (-1607.491) (-1607.967) -- 7:55:01
      1028000 -- (-1596.496) (-1626.070) [-1596.573] (-1588.005) * (-1609.328) [-1587.315] (-1602.595) (-1605.095) -- 7:55:35
      1028500 -- (-1590.617) (-1636.799) (-1592.925) [-1584.674] * (-1608.884) [-1589.207] (-1597.598) (-1599.219) -- 7:55:21
      1029000 -- (-1589.888) (-1640.185) (-1606.437) [-1589.159] * (-1604.585) [-1587.511] (-1591.906) (-1597.306) -- 7:55:06
      1029500 -- (-1593.741) (-1628.835) (-1602.591) [-1588.760] * [-1609.827] (-1588.777) (-1605.149) (-1590.143) -- 7:54:52
      1030000 -- (-1602.079) (-1629.873) (-1597.242) [-1587.468] * (-1609.259) (-1585.884) (-1611.360) [-1588.825] -- 7:55:26

      Average standard deviation of split frequencies: 0.046955

      1030500 -- (-1599.350) (-1631.722) (-1595.477) [-1578.546] * (-1610.133) [-1590.507] (-1615.952) (-1586.374) -- 7:55:12
      1031000 -- (-1607.013) (-1624.329) (-1597.957) [-1583.794] * (-1608.570) [-1586.926] (-1611.694) (-1585.470) -- 7:54:57
      1031500 -- (-1602.825) (-1620.370) (-1613.860) [-1586.321] * (-1610.889) (-1586.532) (-1610.712) [-1593.029] -- 7:55:31
      1032000 -- (-1603.024) (-1616.810) (-1600.005) [-1593.454] * (-1615.322) [-1590.841] (-1617.568) (-1592.356) -- 7:55:17
      1032500 -- (-1603.141) (-1619.881) (-1599.632) [-1593.578] * (-1609.816) (-1596.689) (-1607.362) [-1594.595] -- 7:55:03
      1033000 -- (-1601.247) (-1614.154) [-1597.815] (-1603.102) * (-1602.536) (-1584.814) (-1613.394) [-1593.147] -- 7:54:49
      1033500 -- (-1602.682) (-1623.111) (-1600.082) [-1604.246] * (-1607.266) [-1587.381] (-1604.627) (-1590.726) -- 7:55:22
      1034000 -- (-1597.532) (-1616.327) [-1597.380] (-1593.516) * (-1609.079) (-1582.375) (-1609.179) [-1585.005] -- 7:55:08
      1034500 -- (-1596.865) (-1617.107) [-1600.687] (-1591.977) * (-1606.206) (-1587.394) (-1608.109) [-1587.070] -- 7:54:54
      1035000 -- (-1598.850) (-1620.667) (-1596.238) [-1589.141] * (-1606.316) (-1591.418) (-1610.820) [-1588.225] -- 7:55:27

      Average standard deviation of split frequencies: 0.046916

      1035500 -- (-1593.476) (-1616.073) (-1598.495) [-1595.855] * (-1608.391) (-1583.942) (-1609.592) [-1592.713] -- 7:55:13
      1036000 -- (-1593.050) (-1616.887) (-1596.664) [-1596.780] * (-1604.620) (-1586.329) (-1604.672) [-1589.168] -- 7:54:59
      1036500 -- (-1597.212) (-1625.285) [-1600.012] (-1599.966) * (-1606.088) (-1585.143) (-1608.611) [-1586.584] -- 7:55:32
      1037000 -- (-1595.963) (-1625.232) [-1593.029] (-1605.373) * (-1601.820) (-1584.308) (-1607.887) [-1593.711] -- 7:55:18
      1037500 -- (-1597.277) (-1621.746) [-1590.694] (-1611.760) * (-1594.958) (-1587.739) (-1613.600) [-1596.925] -- 7:55:04
      1038000 -- (-1596.273) (-1629.194) [-1587.547] (-1610.918) * (-1606.006) [-1581.618] (-1602.540) (-1597.358) -- 7:54:50
      1038500 -- (-1590.524) (-1626.283) [-1597.161] (-1603.043) * (-1603.642) (-1578.218) (-1602.287) [-1596.286] -- 7:55:23
      1039000 -- (-1590.977) (-1626.367) (-1594.693) [-1598.907] * (-1610.575) (-1578.841) (-1595.936) [-1599.416] -- 7:55:09
      1039500 -- (-1601.084) (-1616.676) [-1597.693] (-1596.514) * (-1612.656) [-1578.333] (-1593.992) (-1598.433) -- 7:54:55
      1040000 -- (-1585.370) (-1616.991) (-1591.003) [-1601.449] * (-1608.787) (-1573.384) (-1595.903) [-1595.773] -- 7:55:28

      Average standard deviation of split frequencies: 0.046981

      1040500 -- (-1601.233) (-1618.927) [-1597.342] (-1596.974) * (-1607.619) (-1581.856) (-1604.770) [-1602.870] -- 7:55:14
      1041000 -- (-1597.911) (-1614.634) (-1599.187) [-1598.040] * [-1603.316] (-1584.159) (-1597.572) (-1600.724) -- 7:55:00
      1041500 -- (-1593.392) (-1614.483) [-1602.239] (-1594.464) * (-1604.341) (-1577.875) (-1602.471) [-1597.909] -- 7:54:46
      1042000 -- (-1588.710) (-1617.147) [-1606.643] (-1589.782) * (-1606.581) (-1584.136) (-1620.513) [-1597.465] -- 7:55:19
      1042500 -- (-1592.806) (-1619.667) [-1600.101] (-1594.677) * (-1607.563) [-1582.055] (-1614.111) (-1601.251) -- 7:55:05
      1043000 -- (-1590.905) (-1609.592) [-1603.645] (-1594.793) * (-1607.294) [-1580.492] (-1617.784) (-1607.119) -- 7:54:51
      1043500 -- (-1593.472) [-1603.398] (-1604.960) (-1597.735) * (-1603.261) (-1581.378) (-1622.178) [-1600.133] -- 7:55:24
      1044000 -- (-1602.551) (-1618.549) (-1609.835) [-1592.555] * (-1609.863) (-1577.802) (-1602.335) [-1601.763] -- 7:55:10
      1044500 -- (-1592.560) (-1623.141) (-1612.858) [-1599.510] * (-1607.398) [-1582.727] (-1603.721) (-1597.690) -- 7:54:56
      1045000 -- (-1595.432) [-1609.798] (-1608.312) (-1600.568) * (-1603.871) [-1580.631] (-1622.653) (-1601.094) -- 7:54:42

      Average standard deviation of split frequencies: 0.046902

      1045500 -- (-1598.802) [-1619.058] (-1608.446) (-1611.761) * (-1607.631) [-1584.808] (-1616.515) (-1600.878) -- 7:55:15
      1046000 -- (-1590.256) [-1619.502] (-1599.027) (-1606.717) * (-1616.695) [-1577.837] (-1626.459) (-1596.383) -- 7:55:01
      1046500 -- (-1599.186) (-1615.231) [-1598.094] (-1611.768) * (-1607.625) (-1575.936) (-1602.484) [-1590.457] -- 7:54:47
      1047000 -- (-1596.990) [-1617.923] (-1592.243) (-1613.631) * [-1610.591] (-1579.180) (-1611.210) (-1600.223) -- 7:55:20
      1047500 -- (-1589.376) (-1609.993) [-1594.765] (-1610.456) * [-1615.298] (-1575.496) (-1606.426) (-1601.302) -- 7:55:06
      1048000 -- (-1586.563) (-1608.726) [-1592.706] (-1597.193) * (-1620.296) (-1582.234) (-1611.498) [-1603.221] -- 7:54:53
      1048500 -- (-1586.037) [-1605.466] (-1593.384) (-1605.160) * (-1617.426) (-1578.205) (-1608.826) [-1609.668] -- 7:54:39
      1049000 -- [-1591.336] (-1607.348) (-1597.758) (-1601.106) * (-1609.888) (-1586.981) (-1606.962) [-1605.152] -- 7:55:11
      1049500 -- (-1593.768) (-1612.528) [-1596.093] (-1590.665) * (-1615.840) [-1584.489] (-1608.932) (-1604.958) -- 7:54:58
      1050000 -- (-1587.722) (-1609.274) [-1604.390] (-1588.061) * (-1614.910) [-1589.651] (-1613.200) (-1610.107) -- 7:54:44

      Average standard deviation of split frequencies: 0.047412

      1050500 -- (-1599.492) (-1610.770) [-1599.739] (-1600.845) * (-1614.270) (-1596.165) (-1601.546) [-1611.732] -- 7:55:16
      1051000 -- (-1591.877) (-1608.612) [-1601.592] (-1584.316) * (-1609.906) (-1584.589) (-1603.140) [-1605.982] -- 7:55:03
      1051500 -- (-1588.663) (-1603.973) [-1609.967] (-1589.020) * [-1616.663] (-1595.893) (-1606.496) (-1604.677) -- 7:54:49
      1052000 -- (-1588.304) (-1608.255) (-1606.155) [-1584.608] * [-1611.418] (-1602.702) (-1608.474) (-1595.890) -- 7:54:35
      1052500 -- (-1585.238) (-1607.181) (-1609.797) [-1583.593] * [-1612.644] (-1604.535) (-1605.410) (-1594.054) -- 7:55:08
      1053000 -- (-1593.105) [-1605.235] (-1614.676) (-1590.171) * [-1616.581] (-1604.170) (-1602.041) (-1600.902) -- 7:54:54
      1053500 -- (-1596.652) (-1602.989) (-1605.882) [-1591.115] * (-1619.529) [-1588.018] (-1598.257) (-1597.533) -- 7:54:40
      1054000 -- (-1591.100) (-1604.643) [-1605.081] (-1599.100) * [-1621.462] (-1590.199) (-1615.485) (-1611.295) -- 7:55:13
      1054500 -- (-1600.997) (-1603.467) [-1597.931] (-1589.940) * (-1621.446) (-1596.037) (-1592.811) [-1609.106] -- 7:54:59
      1055000 -- (-1591.990) (-1609.884) (-1594.165) [-1592.059] * (-1628.593) (-1597.742) (-1602.218) [-1600.729] -- 7:54:45

      Average standard deviation of split frequencies: 0.048090

      1055500 -- (-1604.018) (-1609.530) [-1597.814] (-1589.808) * (-1619.888) (-1597.350) (-1599.760) [-1603.727] -- 7:54:31
      1056000 -- (-1595.463) (-1604.500) [-1592.318] (-1589.715) * [-1614.435] (-1594.101) (-1608.015) (-1612.834) -- 7:55:04
      1056500 -- (-1587.676) (-1610.126) [-1588.562] (-1597.284) * (-1623.730) (-1590.774) (-1598.600) [-1602.758] -- 7:54:50
      1057000 -- (-1585.675) (-1613.617) (-1595.028) [-1594.163] * (-1627.596) (-1591.729) (-1600.749) [-1598.650] -- 7:54:36
      1057500 -- (-1580.940) (-1604.546) (-1586.068) [-1589.700] * (-1624.281) (-1597.450) (-1604.173) [-1602.585] -- 7:55:09
      1058000 -- (-1578.124) (-1614.284) (-1589.806) [-1584.517] * (-1626.340) (-1601.100) (-1602.457) [-1591.877] -- 7:54:55
      1058500 -- (-1576.332) (-1605.632) (-1589.027) [-1584.144] * (-1622.486) (-1612.783) (-1605.581) [-1592.755] -- 7:54:41
      1059000 -- [-1583.120] (-1605.442) (-1596.939) (-1598.350) * (-1623.485) (-1612.534) (-1606.081) [-1595.445] -- 7:55:14
      1059500 -- (-1587.105) (-1616.473) [-1590.814] (-1593.505) * (-1616.484) (-1601.740) (-1598.456) [-1609.334] -- 7:55:00
      1060000 -- [-1584.578] (-1607.621) (-1587.518) (-1593.522) * [-1601.857] (-1598.296) (-1593.682) (-1597.500) -- 7:54:46

      Average standard deviation of split frequencies: 0.048792

      1060500 -- (-1586.275) (-1606.718) (-1586.844) [-1601.834] * (-1601.898) [-1598.711] (-1601.238) (-1597.781) -- 7:54:33
      1061000 -- (-1588.724) [-1603.748] (-1585.252) (-1597.786) * (-1596.541) (-1604.127) (-1605.185) [-1598.777] -- 7:55:05
      1061500 -- (-1590.578) [-1600.266] (-1589.095) (-1598.961) * (-1604.270) [-1600.675] (-1599.458) (-1595.923) -- 7:54:51
      1062000 -- (-1595.488) (-1608.914) (-1596.076) [-1599.363] * (-1606.629) (-1597.417) (-1607.089) [-1596.802] -- 7:54:38
      1062500 -- (-1596.082) (-1620.838) (-1598.500) [-1597.697] * (-1603.759) (-1600.384) (-1607.977) [-1595.621] -- 7:55:10
      1063000 -- (-1587.808) (-1614.029) [-1602.976] (-1605.142) * [-1599.047] (-1592.618) (-1595.852) (-1602.587) -- 7:54:56
      1063500 -- (-1581.790) (-1605.005) (-1598.581) [-1595.049] * [-1597.149] (-1586.616) (-1595.047) (-1611.452) -- 7:54:43
      1064000 -- (-1587.847) (-1605.060) [-1609.503] (-1594.694) * [-1601.208] (-1584.651) (-1601.512) (-1609.062) -- 7:54:29
      1064500 -- (-1594.661) (-1604.915) (-1602.252) [-1597.302] * [-1599.891] (-1584.073) (-1598.377) (-1603.276) -- 7:55:01
      1065000 -- (-1596.674) [-1610.009] (-1603.680) (-1604.681) * [-1599.916] (-1591.201) (-1606.280) (-1596.773) -- 7:54:47

      Average standard deviation of split frequencies: 0.048925

      1065500 -- (-1591.520) [-1604.721] (-1614.032) (-1596.532) * [-1603.430] (-1587.999) (-1607.376) (-1599.107) -- 7:54:34
      1066000 -- (-1597.766) (-1606.773) (-1605.401) [-1595.642] * (-1600.752) [-1591.684] (-1603.559) (-1598.956) -- 7:55:06
      1066500 -- (-1599.224) [-1615.617] (-1611.994) (-1594.354) * [-1611.465] (-1590.813) (-1601.528) (-1603.034) -- 7:54:52
      1067000 -- (-1589.934) (-1610.863) (-1608.798) [-1596.932] * [-1604.696] (-1594.062) (-1604.236) (-1600.592) -- 7:54:39
      1067500 -- [-1583.593] (-1610.033) (-1605.424) (-1594.376) * (-1599.746) (-1590.283) (-1603.732) [-1600.928] -- 7:54:25
      1068000 -- (-1593.760) [-1606.179] (-1598.478) (-1609.943) * (-1599.221) (-1596.614) (-1602.155) [-1592.572] -- 7:54:57
      1068500 -- [-1590.308] (-1616.280) (-1595.299) (-1601.429) * (-1605.060) (-1594.979) (-1601.661) [-1602.228] -- 7:54:44
      1069000 -- [-1590.709] (-1618.590) (-1595.866) (-1596.607) * (-1602.107) (-1583.455) (-1603.967) [-1611.090] -- 7:54:30
      1069500 -- [-1591.061] (-1615.910) (-1596.744) (-1592.607) * (-1600.223) (-1590.592) (-1596.346) [-1618.764] -- 7:55:02
      1070000 -- [-1590.592] (-1619.543) (-1597.614) (-1604.762) * (-1606.355) (-1592.232) (-1609.213) [-1624.452] -- 7:54:49

      Average standard deviation of split frequencies: 0.049120

      1070500 -- (-1589.650) (-1627.331) [-1596.513] (-1597.906) * (-1607.435) (-1587.120) (-1604.151) [-1617.117] -- 7:54:35
      1071000 -- (-1594.133) (-1615.175) [-1601.369] (-1590.984) * (-1608.953) (-1589.039) (-1616.985) [-1612.046] -- 7:54:21
      1071500 -- (-1587.984) (-1610.607) [-1594.137] (-1593.543) * [-1608.011] (-1587.949) (-1611.848) (-1612.818) -- 7:54:54
      1072000 -- (-1583.318) (-1610.620) [-1592.595] (-1598.786) * (-1610.961) (-1583.208) (-1608.831) [-1609.426] -- 7:54:40
      1072500 -- [-1579.966] (-1617.038) (-1594.926) (-1600.168) * (-1616.283) (-1587.950) (-1621.324) [-1605.186] -- 7:54:26
      1073000 -- (-1583.869) [-1614.103] (-1590.533) (-1603.261) * (-1625.397) (-1593.658) (-1611.389) [-1613.782] -- 7:54:58
      1073500 -- [-1579.545] (-1610.966) (-1595.131) (-1617.190) * [-1609.331] (-1593.118) (-1610.364) (-1610.979) -- 7:54:45
      1074000 -- (-1583.695) (-1611.291) [-1599.678] (-1605.918) * [-1621.079] (-1600.377) (-1622.126) (-1613.586) -- 7:54:31
      1074500 -- (-1592.446) [-1608.863] (-1600.903) (-1596.068) * [-1619.510] (-1600.203) (-1615.050) (-1606.978) -- 7:54:18
      1075000 -- (-1594.759) [-1610.481] (-1609.629) (-1592.843) * (-1611.282) (-1595.318) (-1615.655) [-1606.973] -- 7:54:50

      Average standard deviation of split frequencies: 0.049450

      1075500 -- [-1587.235] (-1611.430) (-1608.614) (-1595.095) * (-1611.929) (-1602.009) (-1607.397) [-1604.254] -- 7:54:36
      1076000 -- [-1592.992] (-1603.282) (-1603.985) (-1597.475) * [-1609.122] (-1594.755) (-1596.934) (-1607.440) -- 7:54:23
      1076500 -- [-1587.870] (-1608.117) (-1596.558) (-1603.225) * (-1615.027) (-1600.080) (-1594.844) [-1611.598] -- 7:54:55
      1077000 -- [-1594.576] (-1602.435) (-1603.029) (-1602.597) * (-1613.154) (-1596.554) (-1591.908) [-1603.130] -- 7:54:41
      1077500 -- (-1594.310) [-1606.625] (-1592.084) (-1606.395) * [-1605.668] (-1584.679) (-1598.483) (-1605.380) -- 7:54:28
      1078000 -- (-1594.540) (-1603.295) [-1590.838] (-1594.563) * (-1604.776) (-1584.841) (-1598.806) [-1604.051] -- 7:54:14
      1078500 -- [-1600.987] (-1604.337) (-1588.470) (-1601.994) * [-1608.729] (-1580.785) (-1607.607) (-1598.724) -- 7:54:46
      1079000 -- (-1602.627) (-1611.709) [-1589.994] (-1592.677) * (-1608.815) (-1587.086) (-1602.531) [-1602.113] -- 7:54:33
      1079500 -- (-1591.711) (-1612.675) [-1595.300] (-1597.420) * (-1613.229) (-1584.483) (-1601.952) [-1601.929] -- 7:54:19
      1080000 -- (-1589.440) (-1613.125) [-1594.211] (-1601.917) * [-1621.088] (-1578.993) (-1610.165) (-1603.193) -- 7:54:51

      Average standard deviation of split frequencies: 0.049863

      1080500 -- [-1598.956] (-1615.776) (-1591.215) (-1602.506) * [-1622.378] (-1583.773) (-1595.960) (-1600.337) -- 7:54:37
      1081000 -- (-1590.841) (-1607.144) [-1593.135] (-1604.673) * (-1623.943) (-1585.350) (-1605.854) [-1599.633] -- 7:54:24
      1081500 -- (-1586.702) (-1606.771) [-1597.084] (-1602.825) * (-1623.728) (-1592.220) (-1604.426) [-1601.900] -- 7:54:10
      1082000 -- (-1581.768) (-1601.680) [-1596.564] (-1600.398) * (-1622.623) (-1603.145) (-1607.085) [-1597.638] -- 7:54:42
      1082500 -- (-1595.811) (-1598.327) [-1606.175] (-1602.895) * (-1624.480) (-1606.077) (-1611.068) [-1601.684] -- 7:54:29
      1083000 -- (-1593.572) (-1603.469) [-1589.461] (-1599.952) * (-1627.843) (-1597.141) (-1610.208) [-1600.062] -- 7:54:15
      1083500 -- [-1582.748] (-1611.745) (-1590.753) (-1599.353) * [-1624.700] (-1597.711) (-1600.208) (-1606.484) -- 7:54:47
      1084000 -- (-1575.585) (-1610.792) [-1591.029] (-1592.882) * [-1621.627] (-1600.116) (-1610.572) (-1599.622) -- 7:54:34
      1084500 -- (-1587.133) (-1606.149) [-1592.298] (-1592.113) * [-1620.593] (-1598.591) (-1600.594) (-1607.761) -- 7:54:20
      1085000 -- (-1584.984) (-1604.739) [-1587.038] (-1594.189) * [-1611.505] (-1604.297) (-1604.139) (-1607.789) -- 7:54:07

      Average standard deviation of split frequencies: 0.050266

      1085500 -- (-1586.293) (-1603.436) [-1590.189] (-1594.783) * (-1604.256) (-1597.243) (-1613.069) [-1608.907] -- 7:54:39
      1086000 -- (-1581.305) (-1614.853) [-1592.889] (-1597.863) * (-1609.211) [-1593.705] (-1610.499) (-1602.822) -- 7:54:25
      1086500 -- (-1578.785) (-1614.346) [-1583.051] (-1612.165) * [-1610.471] (-1594.638) (-1599.705) (-1608.679) -- 7:54:12
      1087000 -- (-1579.525) (-1610.599) [-1581.380] (-1602.014) * [-1605.308] (-1597.730) (-1602.026) (-1603.368) -- 7:54:43
      1087500 -- (-1577.403) (-1605.396) [-1583.120] (-1609.546) * (-1604.845) [-1597.418] (-1610.086) (-1593.231) -- 7:54:30
      1088000 -- (-1575.824) (-1604.368) [-1593.821] (-1601.278) * [-1602.348] (-1596.655) (-1603.888) (-1600.977) -- 7:54:17
      1088500 -- (-1576.238) (-1601.928) [-1590.837] (-1609.055) * [-1605.405] (-1596.120) (-1603.968) (-1598.252) -- 7:54:03
      1089000 -- (-1577.567) (-1612.706) [-1604.283] (-1604.163) * [-1605.858] (-1589.305) (-1605.374) (-1601.402) -- 7:54:35
      1089500 -- (-1571.694) (-1616.199) (-1592.891) [-1601.633] * [-1605.863] (-1592.261) (-1608.632) (-1602.599) -- 7:54:21
      1090000 -- (-1571.135) (-1618.336) [-1601.089] (-1592.258) * [-1621.179] (-1597.591) (-1604.958) (-1596.420) -- 7:54:08

      Average standard deviation of split frequencies: 0.050546

      1090500 -- (-1578.142) (-1616.530) [-1593.382] (-1596.964) * [-1621.632] (-1598.063) (-1604.424) (-1599.316) -- 7:54:40
      1091000 -- (-1582.568) (-1607.871) (-1593.221) [-1601.361] * [-1622.428] (-1601.467) (-1613.029) (-1602.399) -- 7:54:26
      1091500 -- (-1585.506) (-1613.979) (-1583.633) [-1603.332] * (-1622.503) (-1592.777) (-1590.637) [-1598.695] -- 7:54:13
      1092000 -- (-1591.281) (-1616.815) (-1585.868) [-1598.695] * (-1628.518) (-1590.314) (-1589.959) [-1600.322] -- 7:54:00
      1092500 -- [-1582.519] (-1626.498) (-1587.447) (-1597.598) * [-1611.678] (-1608.371) (-1601.087) (-1603.342) -- 7:54:31
      1093000 -- (-1575.371) (-1629.923) [-1586.514] (-1606.709) * [-1608.778] (-1611.794) (-1599.376) (-1613.893) -- 7:54:18
      1093500 -- (-1579.660) (-1626.200) [-1578.035] (-1601.870) * (-1612.869) (-1614.730) (-1602.055) [-1608.455] -- 7:54:04
      1094000 -- (-1582.433) [-1618.696] (-1597.663) (-1596.969) * [-1615.149] (-1607.053) (-1596.418) (-1600.252) -- 7:54:36
      1094500 -- (-1581.358) [-1625.013] (-1586.031) (-1597.846) * [-1613.413] (-1615.808) (-1595.461) (-1602.621) -- 7:54:23
      1095000 -- (-1587.512) (-1632.986) (-1585.716) [-1599.524] * [-1611.652] (-1619.811) (-1596.286) (-1595.796) -- 7:54:09

      Average standard deviation of split frequencies: 0.051590

      1095500 -- (-1600.422) (-1619.202) (-1586.193) [-1595.703] * [-1620.518] (-1609.200) (-1596.323) (-1588.472) -- 7:53:56
      1096000 -- (-1605.025) (-1618.795) [-1591.630] (-1606.486) * [-1625.343] (-1599.509) (-1594.581) (-1590.324) -- 7:54:27
      1096500 -- (-1598.411) (-1616.423) [-1587.783] (-1598.126) * [-1623.060] (-1600.847) (-1600.656) (-1590.345) -- 7:54:14
      1097000 -- (-1595.175) (-1622.838) [-1585.245] (-1597.975) * [-1627.158] (-1600.114) (-1618.005) (-1587.409) -- 7:54:01
      1097500 -- (-1593.063) [-1616.300] (-1582.171) (-1598.155) * [-1631.939] (-1599.057) (-1610.524) (-1593.225) -- 7:54:32
      1098000 -- (-1602.856) (-1612.679) [-1581.419] (-1599.242) * [-1627.987] (-1608.314) (-1599.596) (-1590.735) -- 7:54:19
      1098500 -- (-1596.654) (-1612.743) [-1577.136] (-1599.967) * [-1621.778] (-1599.503) (-1593.588) (-1593.458) -- 7:54:06
      1099000 -- (-1591.408) [-1610.546] (-1578.109) (-1604.811) * [-1624.646] (-1590.209) (-1593.430) (-1602.346) -- 7:53:52
      1099500 -- [-1589.815] (-1609.140) (-1580.318) (-1606.238) * (-1618.345) (-1587.973) (-1594.177) [-1602.320] -- 7:54:24
      1100000 -- (-1593.909) (-1606.261) [-1585.546] (-1605.866) * [-1617.420] (-1591.260) (-1603.292) (-1600.874) -- 7:54:10

      Average standard deviation of split frequencies: 0.051752

      1100500 -- (-1598.395) (-1612.537) (-1592.178) [-1608.094] * (-1616.607) [-1597.814] (-1602.616) (-1601.252) -- 7:53:57
      1101000 -- (-1604.189) (-1629.370) (-1588.214) [-1604.101] * [-1613.618] (-1601.876) (-1605.972) (-1600.291) -- 7:54:28
      1101500 -- (-1602.779) (-1628.761) (-1605.471) [-1611.533] * (-1618.810) [-1594.963] (-1609.052) (-1608.717) -- 7:54:15
      1102000 -- (-1602.511) (-1635.431) [-1593.421] (-1605.054) * (-1617.649) [-1591.628] (-1604.855) (-1614.402) -- 7:54:02
      1102500 -- (-1593.246) [-1639.240] (-1590.235) (-1610.873) * [-1622.167] (-1589.740) (-1606.617) (-1606.482) -- 7:54:33
      1103000 -- (-1594.419) [-1637.052] (-1587.012) (-1605.756) * [-1618.488] (-1596.231) (-1597.171) (-1615.552) -- 7:54:20
      1103500 -- (-1599.053) (-1632.175) [-1588.671] (-1602.750) * (-1618.974) [-1602.344] (-1604.998) (-1618.699) -- 7:54:07
      1104000 -- (-1606.471) (-1623.812) [-1584.246] (-1609.192) * (-1610.654) [-1605.390] (-1610.417) (-1618.040) -- 7:53:54
      1104500 -- (-1590.893) (-1618.189) [-1586.989] (-1612.399) * [-1606.457] (-1598.554) (-1598.789) (-1616.621) -- 7:54:25
      1105000 -- (-1594.495) (-1614.451) [-1592.375] (-1606.739) * [-1602.971] (-1587.036) (-1596.870) (-1626.193) -- 7:54:12

      Average standard deviation of split frequencies: 0.051573

      1105500 -- (-1591.912) (-1609.851) [-1586.916] (-1610.025) * [-1605.042] (-1595.088) (-1596.270) (-1627.883) -- 7:53:58
      1106000 -- (-1593.382) (-1616.176) [-1588.694] (-1617.205) * [-1603.403] (-1603.993) (-1598.941) (-1631.924) -- 7:54:29
      1106500 -- (-1597.045) (-1607.249) [-1597.101] (-1612.541) * (-1620.336) [-1602.758] (-1592.516) (-1624.030) -- 7:54:16
      1107000 -- (-1601.193) (-1610.018) [-1591.438] (-1605.341) * (-1615.008) [-1596.672] (-1595.679) (-1619.455) -- 7:54:03
      1107500 -- (-1596.140) (-1605.206) [-1585.004] (-1604.061) * [-1608.980] (-1603.856) (-1596.204) (-1614.901) -- 7:53:50
      1108000 -- (-1589.970) [-1605.094] (-1589.814) (-1606.955) * [-1608.629] (-1602.346) (-1590.507) (-1614.370) -- 7:54:21
      1108500 -- (-1596.253) [-1608.614] (-1590.208) (-1603.961) * (-1610.255) (-1590.038) [-1585.655] (-1619.193) -- 7:54:08
      1109000 -- (-1585.173) (-1616.310) [-1594.048] (-1606.323) * (-1617.397) [-1586.304] (-1594.521) (-1622.282) -- 7:53:55
      1109500 -- (-1590.987) (-1601.631) [-1586.598] (-1608.285) * [-1617.689] (-1589.668) (-1590.154) (-1626.451) -- 7:54:26
      1110000 -- (-1590.442) (-1601.066) [-1586.960] (-1604.332) * (-1613.465) [-1582.062] (-1587.239) (-1615.684) -- 7:54:13

      Average standard deviation of split frequencies: 0.051443

      1110500 -- (-1599.013) (-1596.353) [-1598.142] (-1603.498) * (-1610.145) [-1580.904] (-1589.610) (-1617.814) -- 7:53:59
      1111000 -- (-1603.515) (-1611.323) [-1590.981] (-1607.627) * [-1607.731] (-1573.669) (-1592.660) (-1610.367) -- 7:53:46
      1111500 -- (-1592.381) (-1600.298) [-1594.692] (-1599.635) * [-1606.143] (-1582.162) (-1585.001) (-1618.354) -- 7:54:17
      1112000 -- (-1585.973) (-1599.560) (-1595.945) [-1599.812] * [-1613.641] (-1584.054) (-1583.099) (-1617.009) -- 7:54:04
      1112500 -- [-1584.196] (-1597.125) (-1588.101) (-1600.481) * [-1612.316] (-1576.193) (-1581.079) (-1621.277) -- 7:53:51
      1113000 -- (-1592.754) (-1597.603) [-1594.269] (-1599.914) * [-1611.431] (-1582.846) (-1587.802) (-1615.347) -- 7:54:22
      1113500 -- (-1596.228) (-1596.653) [-1588.512] (-1594.516) * [-1606.472] (-1575.683) (-1581.132) (-1625.359) -- 7:54:09
      1114000 -- (-1590.939) [-1592.175] (-1591.264) (-1610.198) * (-1610.908) (-1584.659) (-1579.521) [-1623.540] -- 7:53:56
      1114500 -- (-1585.372) (-1586.181) [-1588.165] (-1603.597) * [-1611.598] (-1586.055) (-1582.722) (-1612.980) -- 7:53:43
      1115000 -- (-1587.680) (-1592.333) [-1587.955] (-1606.993) * [-1613.576] (-1581.857) (-1581.913) (-1610.569) -- 7:54:14

      Average standard deviation of split frequencies: 0.051533

      1115500 -- (-1590.435) (-1595.552) [-1594.161] (-1598.039) * (-1606.954) (-1582.976) [-1583.637] (-1610.836) -- 7:54:01
      1116000 -- (-1586.271) [-1596.981] (-1593.221) (-1603.552) * [-1611.033] (-1586.910) (-1587.000) (-1614.853) -- 7:53:48
      1116500 -- (-1579.156) (-1601.897) [-1597.360] (-1601.507) * [-1618.294] (-1586.035) (-1577.867) (-1619.150) -- 7:54:18
      1117000 -- (-1585.877) (-1605.297) (-1592.074) [-1599.314] * [-1615.889] (-1594.745) (-1575.704) (-1607.231) -- 7:54:05
      1117500 -- (-1591.950) (-1597.093) [-1592.704] (-1601.799) * (-1608.058) (-1591.341) (-1579.616) [-1610.378] -- 7:53:52
      1118000 -- (-1590.704) (-1596.406) (-1597.299) [-1588.891] * [-1612.617] (-1592.961) (-1579.909) (-1606.231) -- 7:54:23
      1118500 -- (-1594.705) (-1601.111) (-1609.475) [-1588.496] * [-1610.246] (-1591.510) (-1581.346) (-1604.307) -- 7:54:10
      1119000 -- [-1586.213] (-1601.270) (-1595.524) (-1589.418) * [-1609.864] (-1582.827) (-1580.250) (-1607.978) -- 7:53:57
      1119500 -- (-1587.857) [-1599.263] (-1586.258) (-1588.657) * [-1612.157] (-1580.640) (-1586.294) (-1609.587) -- 7:53:44
      1120000 -- (-1594.502) (-1611.540) [-1592.761] (-1590.925) * [-1618.318] (-1587.551) (-1582.910) (-1613.514) -- 7:54:15

      Average standard deviation of split frequencies: 0.051701

      1120500 -- (-1597.837) (-1598.354) [-1592.668] (-1595.018) * [-1621.009] (-1583.199) (-1578.814) (-1598.073) -- 7:54:02
      1121000 -- (-1597.105) (-1602.291) (-1589.508) [-1596.427] * (-1624.716) (-1584.267) [-1573.913] (-1602.680) -- 7:53:49
      1121500 -- (-1599.597) [-1605.525] (-1590.475) (-1596.295) * (-1622.179) [-1584.794] (-1580.555) (-1606.502) -- 7:54:19
      1122000 -- (-1587.465) [-1608.897] (-1587.926) (-1602.191) * [-1622.383] (-1590.623) (-1578.119) (-1600.213) -- 7:54:06
      1122500 -- (-1586.670) (-1608.615) [-1585.725] (-1606.721) * [-1618.690] (-1592.375) (-1579.470) (-1608.835) -- 7:53:53
      1123000 -- (-1584.474) (-1608.856) (-1587.569) [-1600.468] * (-1622.246) (-1600.194) (-1579.383) [-1605.621] -- 7:53:40
      1123500 -- (-1587.807) [-1611.245] (-1589.817) (-1595.278) * [-1616.277] (-1589.609) (-1578.086) (-1607.489) -- 7:54:11
      1124000 -- [-1585.988] (-1610.959) (-1589.533) (-1599.006) * [-1610.402] (-1589.879) (-1583.939) (-1590.983) -- 7:53:58
      1124500 -- (-1586.847) [-1614.188] (-1586.141) (-1594.503) * (-1609.788) (-1591.360) (-1583.488) [-1589.835] -- 7:53:45
      1125000 -- (-1586.342) [-1607.353] (-1594.033) (-1594.168) * (-1612.760) (-1589.375) (-1589.804) [-1596.756] -- 7:54:16

      Average standard deviation of split frequencies: 0.051510

      1125500 -- (-1584.737) [-1609.336] (-1590.280) (-1596.772) * (-1611.719) (-1581.832) (-1581.509) [-1592.833] -- 7:54:03
      1126000 -- (-1584.206) (-1609.986) (-1585.013) [-1597.419] * (-1610.799) (-1581.883) (-1580.087) [-1592.629] -- 7:53:50
      1126500 -- (-1586.292) [-1605.800] (-1583.567) (-1599.937) * (-1624.562) (-1585.798) (-1582.123) [-1590.759] -- 7:53:37
      1127000 -- (-1579.133) (-1605.738) (-1585.384) [-1597.479] * [-1610.057] (-1585.373) (-1587.190) (-1603.743) -- 7:54:07
      1127500 -- (-1586.594) [-1599.562] (-1587.052) (-1602.909) * [-1623.994] (-1581.052) (-1584.782) (-1596.380) -- 7:53:54
      1128000 -- (-1579.806) [-1607.830] (-1590.438) (-1602.510) * (-1613.148) (-1585.758) (-1585.985) [-1592.812] -- 7:53:42
      1128500 -- (-1589.375) [-1605.237] (-1590.800) (-1606.558) * [-1622.606] (-1587.512) (-1593.152) (-1594.075) -- 7:54:12
      1129000 -- (-1582.139) [-1601.195] (-1593.780) (-1605.262) * [-1617.769] (-1591.421) (-1607.625) (-1595.737) -- 7:53:59
      1129500 -- (-1582.202) [-1612.062] (-1587.595) (-1601.554) * [-1621.775] (-1592.072) (-1605.382) (-1596.003) -- 7:53:46
      1130000 -- (-1583.455) (-1617.632) (-1590.497) [-1596.219] * [-1622.536] (-1588.347) (-1607.738) (-1592.406) -- 7:53:33

      Average standard deviation of split frequencies: 0.051413

      1130500 -- (-1583.135) (-1605.048) [-1587.868] (-1598.630) * [-1614.668] (-1596.732) (-1605.467) (-1597.277) -- 7:54:04
      1131000 -- (-1593.137) (-1603.826) [-1591.707] (-1596.527) * (-1608.152) (-1586.451) (-1605.397) [-1599.530] -- 7:53:51
      1131500 -- (-1584.108) (-1610.424) [-1590.540] (-1604.602) * (-1607.787) (-1591.322) (-1606.549) [-1599.623] -- 7:53:38
      1132000 -- (-1578.798) (-1611.767) (-1601.710) [-1599.476] * [-1627.633] (-1585.240) (-1624.619) (-1604.027) -- 7:54:08
      1132500 -- (-1578.284) (-1612.263) (-1597.799) [-1600.227] * (-1613.596) (-1587.051) (-1612.244) [-1609.869] -- 7:53:55
      1133000 -- (-1581.132) (-1612.938) [-1602.364] (-1597.903) * (-1613.857) (-1591.035) (-1607.147) [-1603.172] -- 7:53:43
      1133500 -- (-1574.209) (-1617.804) (-1598.807) [-1604.735] * (-1606.205) (-1596.168) (-1608.036) [-1604.437] -- 7:53:30
      1134000 -- (-1581.595) (-1618.713) (-1588.747) [-1599.365] * (-1608.977) (-1603.694) (-1612.331) [-1597.430] -- 7:54:00
      1134500 -- (-1581.515) [-1606.875] (-1596.855) (-1598.641) * (-1619.715) (-1597.672) (-1609.023) [-1593.384] -- 7:53:47
      1135000 -- (-1582.929) (-1603.418) (-1588.826) [-1595.261] * (-1613.445) (-1601.668) (-1610.752) [-1597.895] -- 7:53:34

      Average standard deviation of split frequencies: 0.051533

      1135500 -- (-1580.718) (-1612.664) (-1593.431) [-1599.859] * (-1606.956) (-1592.137) (-1608.505) [-1593.419] -- 7:54:05
      1136000 -- (-1584.074) (-1613.254) [-1584.384] (-1589.059) * [-1602.298] (-1594.090) (-1603.166) (-1603.792) -- 7:53:52
      1136500 -- (-1585.041) (-1609.872) (-1586.817) [-1588.397] * (-1600.432) (-1599.818) (-1605.046) [-1604.100] -- 7:53:39
      1137000 -- (-1585.572) (-1605.309) (-1592.149) [-1591.498] * (-1608.696) (-1591.603) (-1619.405) [-1606.666] -- 7:53:26
      1137500 -- [-1581.942] (-1606.536) (-1577.320) (-1592.835) * [-1605.246] (-1596.581) (-1610.599) (-1603.459) -- 7:53:56
      1138000 -- (-1593.446) (-1614.772) [-1590.244] (-1592.854) * (-1614.011) (-1596.098) (-1609.646) [-1601.913] -- 7:53:44
      1138500 -- (-1594.457) [-1621.323] (-1577.486) (-1604.938) * (-1616.187) (-1602.316) (-1608.910) [-1603.464] -- 7:53:31
      1139000 -- (-1587.418) [-1614.987] (-1582.401) (-1592.007) * (-1621.211) (-1603.514) (-1610.370) [-1599.711] -- 7:54:01
      1139500 -- (-1589.791) [-1614.387] (-1579.239) (-1595.929) * (-1618.484) (-1600.684) (-1607.278) [-1595.865] -- 7:53:48
      1140000 -- (-1583.250) (-1610.827) (-1593.148) [-1587.690] * (-1624.154) (-1600.903) (-1602.115) [-1597.802] -- 7:53:35

      Average standard deviation of split frequencies: 0.051613

      1140500 -- (-1584.592) [-1606.127] (-1587.624) (-1598.335) * [-1620.185] (-1603.240) (-1599.309) (-1599.337) -- 7:53:23
      1141000 -- (-1586.402) (-1602.881) [-1587.668] (-1601.820) * (-1624.885) (-1595.141) (-1595.374) [-1594.369] -- 7:53:53
      1141500 -- [-1587.416] (-1607.857) (-1597.331) (-1595.167) * (-1613.334) (-1591.274) (-1598.066) [-1604.990] -- 7:53:40
      1142000 -- (-1581.254) (-1600.932) (-1594.810) [-1602.065] * (-1616.126) [-1589.638] (-1594.533) (-1608.443) -- 7:53:27
      1142500 -- [-1577.818] (-1598.834) (-1596.787) (-1603.721) * [-1615.115] (-1597.914) (-1589.003) (-1608.533) -- 7:53:57
      1143000 -- [-1576.645] (-1601.428) (-1584.292) (-1596.003) * [-1621.314] (-1592.479) (-1593.052) (-1606.843) -- 7:53:45
      1143500 -- [-1586.592] (-1595.485) (-1591.041) (-1596.811) * (-1615.388) [-1592.620] (-1595.946) (-1611.276) -- 7:53:32
      1144000 -- [-1594.049] (-1603.123) (-1594.247) (-1592.052) * [-1616.029] (-1586.564) (-1594.454) (-1609.912) -- 7:53:19
      1144500 -- [-1590.985] (-1602.417) (-1588.636) (-1602.497) * (-1616.320) (-1588.879) (-1593.223) [-1611.361] -- 7:53:49
      1145000 -- [-1586.436] (-1599.401) (-1599.246) (-1600.524) * [-1616.771] (-1580.522) (-1603.623) (-1605.878) -- 7:53:36

      Average standard deviation of split frequencies: 0.051776

      1145500 -- [-1584.122] (-1604.740) (-1596.498) (-1606.238) * (-1624.976) [-1586.204] (-1599.379) (-1605.743) -- 7:53:24
      1146000 -- [-1592.268] (-1601.858) (-1593.217) (-1590.094) * [-1623.135] (-1588.553) (-1598.756) (-1607.636) -- 7:53:54
      1146500 -- (-1602.821) (-1607.775) [-1592.911] (-1593.735) * [-1625.308] (-1591.396) (-1599.792) (-1605.578) -- 7:53:41
      1147000 -- (-1594.053) (-1603.071) (-1601.442) [-1591.405] * (-1630.659) (-1595.122) (-1598.495) [-1603.966] -- 7:53:28
      1147500 -- (-1598.685) (-1600.889) [-1595.527] (-1587.469) * [-1632.032] (-1602.005) (-1590.128) (-1605.210) -- 7:53:16
      1148000 -- (-1598.998) (-1607.860) (-1591.502) [-1586.295] * [-1627.313] (-1600.116) (-1586.908) (-1607.241) -- 7:53:46
      1148500 -- (-1599.605) (-1616.311) (-1595.641) [-1590.310] * (-1634.685) (-1595.454) [-1597.502] (-1610.026) -- 7:53:33
      1149000 -- [-1587.758] (-1606.281) (-1596.463) (-1597.942) * (-1634.918) (-1611.369) (-1594.367) [-1592.710] -- 7:53:20
      1149500 -- [-1588.414] (-1600.574) (-1596.912) (-1600.012) * (-1627.441) (-1593.676) (-1604.343) [-1592.122] -- 7:53:50
      1150000 -- [-1585.387] (-1603.004) (-1593.302) (-1602.004) * (-1625.213) (-1589.597) (-1599.620) [-1593.058] -- 7:53:37

      Average standard deviation of split frequencies: 0.052105

      1150500 -- [-1584.884] (-1608.004) (-1589.873) (-1600.777) * [-1624.569] (-1589.947) (-1596.998) (-1594.783) -- 7:53:25
      1151000 -- [-1591.911] (-1609.710) (-1591.939) (-1592.157) * (-1626.382) (-1598.645) (-1608.862) [-1594.806] -- 7:53:12
      1151500 -- [-1600.686] (-1611.243) (-1591.790) (-1587.034) * (-1620.842) (-1593.461) (-1603.515) [-1599.137] -- 7:53:42
      1152000 -- [-1592.470] (-1608.218) (-1590.540) (-1588.893) * (-1615.353) (-1592.986) (-1603.308) [-1598.491] -- 7:53:29
      1152500 -- (-1588.094) [-1609.530] (-1595.549) (-1589.757) * [-1617.756] (-1590.470) (-1603.399) (-1595.200) -- 7:53:17
      1153000 -- (-1585.996) [-1609.930] (-1599.027) (-1586.668) * [-1620.416] (-1587.532) (-1596.108) (-1599.163) -- 7:53:47
      1153500 -- (-1590.604) [-1608.439] (-1603.011) (-1592.744) * [-1620.131] (-1588.589) (-1596.282) (-1600.001) -- 7:53:34
      1154000 -- [-1590.706] (-1609.719) (-1591.346) (-1589.177) * (-1618.635) (-1591.335) (-1595.812) [-1596.605] -- 7:53:21
      1154500 -- [-1588.180] (-1609.119) (-1589.233) (-1600.900) * (-1612.102) (-1586.231) (-1596.056) [-1603.359] -- 7:53:51
      1155000 -- [-1590.278] (-1612.031) (-1598.178) (-1602.035) * (-1619.071) (-1586.367) (-1594.129) [-1604.807] -- 7:53:38

      Average standard deviation of split frequencies: 0.052288

      1155500 -- [-1587.674] (-1617.723) (-1586.693) (-1597.666) * (-1620.103) (-1588.410) (-1601.618) [-1603.710] -- 7:53:26
      1156000 -- (-1581.100) (-1619.913) [-1585.519] (-1601.135) * (-1620.773) (-1590.455) (-1606.824) [-1600.460] -- 7:53:13
      1156500 -- [-1585.959] (-1618.370) (-1591.851) (-1609.940) * (-1616.766) (-1586.782) (-1607.584) [-1601.324] -- 7:53:43
      1157000 -- [-1583.709] (-1627.047) (-1590.874) (-1599.417) * (-1617.574) (-1596.285) (-1599.152) [-1600.422] -- 7:53:30
      1157500 -- [-1583.571] (-1625.400) (-1590.570) (-1604.339) * [-1623.218] (-1589.920) (-1599.142) (-1600.612) -- 7:53:18
      1158000 -- (-1585.300) [-1618.463] (-1587.760) (-1594.153) * [-1617.966] (-1599.922) (-1607.415) (-1603.836) -- 7:53:47
      1158500 -- [-1585.615] (-1620.491) (-1588.342) (-1591.492) * [-1620.577] (-1586.178) (-1591.611) (-1599.910) -- 7:53:35
      1159000 -- (-1585.610) (-1623.189) (-1587.609) [-1592.596] * (-1621.434) (-1591.912) (-1598.183) [-1591.949] -- 7:53:22
      1159500 -- (-1593.452) [-1624.530] (-1588.417) (-1586.791) * (-1627.086) (-1588.854) (-1598.394) [-1591.676] -- 7:53:10
      1160000 -- [-1595.028] (-1623.890) (-1590.639) (-1587.521) * (-1628.427) (-1586.965) (-1601.657) [-1591.587] -- 7:53:39

      Average standard deviation of split frequencies: 0.052559

      1160500 -- (-1595.308) (-1618.428) (-1595.270) [-1597.664] * (-1632.194) (-1589.222) (-1603.467) [-1591.418] -- 7:53:27
      1161000 -- (-1591.728) [-1623.112] (-1590.621) (-1595.241) * [-1627.158] (-1584.391) (-1601.609) (-1597.662) -- 7:53:14
      1161500 -- (-1584.270) [-1619.334] (-1593.625) (-1604.918) * (-1622.719) (-1581.052) (-1604.147) [-1596.665] -- 7:53:44
      1162000 -- (-1586.349) [-1614.517] (-1589.622) (-1600.033) * (-1621.979) (-1588.595) (-1599.192) [-1593.879] -- 7:53:31
      1162500 -- (-1592.564) [-1617.067] (-1593.903) (-1589.027) * (-1621.493) (-1594.359) (-1598.960) [-1589.079] -- 7:53:19
      1163000 -- (-1591.824) [-1611.606] (-1600.026) (-1594.409) * (-1621.941) (-1594.359) (-1598.317) [-1592.286] -- 7:53:06
      1163500 -- (-1589.559) [-1611.349] (-1583.522) (-1593.273) * (-1630.061) (-1598.074) (-1594.987) [-1596.979] -- 7:53:36
      1164000 -- [-1605.431] (-1616.835) (-1593.182) (-1591.574) * [-1617.592] (-1586.016) (-1586.349) (-1602.315) -- 7:53:23
      1164500 -- (-1596.857) [-1619.467] (-1591.203) (-1600.352) * [-1621.899] (-1589.936) (-1588.906) (-1605.159) -- 7:53:11
      1165000 -- (-1598.754) [-1616.575] (-1591.696) (-1597.221) * (-1611.816) (-1586.459) (-1584.001) [-1613.844] -- 7:53:40

      Average standard deviation of split frequencies: 0.052565

      1165500 -- (-1597.716) [-1612.150] (-1593.171) (-1594.373) * (-1621.297) (-1591.679) (-1590.420) [-1613.329] -- 7:53:28
      1166000 -- [-1591.240] (-1614.848) (-1591.769) (-1592.208) * (-1620.136) (-1594.467) (-1585.372) [-1616.878] -- 7:53:15
      1166500 -- [-1591.570] (-1614.706) (-1589.118) (-1600.086) * (-1618.308) (-1578.751) (-1601.377) [-1615.834] -- 7:53:03
      1167000 -- (-1582.379) [-1617.525] (-1587.003) (-1588.114) * (-1613.355) [-1581.659] (-1591.316) (-1610.887) -- 7:53:32
      1167500 -- [-1586.671] (-1616.025) (-1592.318) (-1598.065) * (-1613.708) (-1593.091) (-1595.288) [-1605.202] -- 7:53:20
      1168000 -- (-1588.483) [-1618.875] (-1598.340) (-1598.092) * (-1621.418) (-1595.415) (-1591.578) [-1600.494] -- 7:53:07
      1168500 -- (-1589.725) [-1609.715] (-1582.570) (-1597.864) * (-1625.378) (-1598.121) (-1595.312) [-1601.545] -- 7:53:37
      1169000 -- [-1596.706] (-1607.989) (-1587.618) (-1603.704) * [-1618.360] (-1595.669) (-1594.727) (-1607.057) -- 7:53:24
      1169500 -- (-1594.278) [-1605.018] (-1589.090) (-1606.545) * (-1622.946) (-1592.415) (-1588.844) [-1607.269] -- 7:53:12
      1170000 -- (-1591.968) [-1605.955] (-1587.237) (-1596.377) * [-1622.448] (-1597.769) (-1589.242) (-1601.007) -- 7:52:59

      Average standard deviation of split frequencies: 0.052527

      1170500 -- (-1588.424) [-1607.269] (-1585.772) (-1598.721) * (-1618.014) (-1595.840) (-1596.754) [-1602.298] -- 7:53:29
      1171000 -- (-1595.689) [-1606.705] (-1588.169) (-1599.949) * (-1609.033) (-1593.688) (-1596.880) [-1610.094] -- 7:53:16
      1171500 -- (-1592.894) [-1613.201] (-1581.625) (-1601.578) * (-1605.712) (-1595.866) (-1601.903) [-1612.472] -- 7:53:04
      1172000 -- [-1590.072] (-1617.690) (-1583.760) (-1603.461) * (-1613.022) (-1596.298) (-1599.733) [-1612.718] -- 7:53:33
      1172500 -- (-1583.085) [-1616.635] (-1589.760) (-1606.334) * (-1604.339) (-1595.254) (-1594.134) [-1609.743] -- 7:53:21
      1173000 -- (-1594.870) [-1607.443] (-1590.583) (-1612.989) * (-1612.607) [-1595.782] (-1590.291) (-1612.803) -- 7:53:08
      1173500 -- (-1592.045) [-1620.640] (-1589.054) (-1600.248) * (-1615.465) [-1595.407] (-1586.438) (-1609.556) -- 7:52:56
      1174000 -- [-1596.867] (-1620.929) (-1599.834) (-1605.000) * (-1613.216) [-1600.250] (-1587.861) (-1610.917) -- 7:53:25
      1174500 -- [-1605.105] (-1612.993) (-1598.091) (-1588.711) * (-1614.587) (-1604.083) (-1591.326) [-1608.563] -- 7:53:13
      1175000 -- (-1600.717) [-1618.628] (-1592.982) (-1586.268) * (-1598.573) [-1600.551] (-1590.446) (-1610.524) -- 7:53:00

      Average standard deviation of split frequencies: 0.052215

      1175500 -- (-1595.163) [-1614.389] (-1594.971) (-1585.582) * (-1613.405) [-1600.490] (-1604.087) (-1606.953) -- 7:53:30
      1176000 -- (-1593.452) [-1617.979] (-1586.294) (-1583.854) * (-1607.607) [-1596.941] (-1615.403) (-1609.859) -- 7:53:17
      1176500 -- [-1584.324] (-1617.931) (-1589.735) (-1581.591) * (-1607.279) (-1600.255) (-1610.546) [-1611.382] -- 7:53:05
      1177000 -- (-1589.246) [-1617.260] (-1593.614) (-1581.587) * (-1617.102) (-1594.236) (-1599.525) [-1609.266] -- 7:52:52
      1177500 -- (-1586.809) [-1621.095] (-1594.291) (-1583.071) * (-1612.459) (-1599.805) (-1595.979) [-1608.394] -- 7:53:22
      1178000 -- (-1584.649) [-1627.114] (-1592.411) (-1585.529) * [-1612.195] (-1592.944) (-1603.991) (-1608.611) -- 7:53:09
      1178500 -- (-1593.497) [-1622.070] (-1591.351) (-1576.799) * (-1612.295) (-1595.296) (-1605.717) [-1607.148] -- 7:52:57
      1179000 -- (-1587.402) (-1614.027) [-1585.994] (-1589.668) * [-1614.121] (-1593.543) (-1601.227) (-1608.758) -- 7:53:26
      1179500 -- (-1593.365) [-1614.097] (-1590.345) (-1590.807) * (-1617.841) (-1592.709) (-1604.731) [-1610.664] -- 7:53:14
      1180000 -- (-1580.922) [-1620.718] (-1594.120) (-1594.622) * (-1619.158) (-1600.450) (-1596.626) [-1606.240] -- 7:53:01

      Average standard deviation of split frequencies: 0.051720

      1180500 -- (-1574.938) [-1618.529] (-1590.756) (-1598.531) * (-1611.068) [-1597.183] (-1594.728) (-1601.913) -- 7:52:49
      1181000 -- (-1581.626) [-1623.257] (-1589.065) (-1598.646) * (-1608.368) (-1589.042) (-1592.618) [-1607.664] -- 7:53:18
      1181500 -- (-1590.351) (-1614.559) [-1585.698] (-1593.656) * (-1618.896) (-1597.238) (-1592.217) [-1601.712] -- 7:53:06
      1182000 -- (-1598.549) (-1617.326) [-1589.038] (-1593.989) * [-1610.306] (-1598.862) (-1591.746) (-1602.289) -- 7:52:53
      1182500 -- (-1590.744) [-1614.681] (-1593.087) (-1587.519) * (-1609.884) (-1599.820) (-1587.369) [-1603.295] -- 7:53:22
      1183000 -- (-1591.958) (-1618.784) [-1592.177] (-1594.023) * (-1601.954) (-1597.237) (-1583.701) [-1598.979] -- 7:53:10
      1183500 -- (-1599.704) (-1613.622) [-1599.117] (-1596.849) * (-1610.340) (-1587.108) (-1590.446) [-1599.752] -- 7:52:58
      1184000 -- (-1582.980) [-1614.732] (-1596.674) (-1597.575) * (-1612.173) (-1597.417) (-1598.047) [-1603.077] -- 7:52:46
      1184500 -- (-1584.021) (-1614.442) [-1600.275] (-1596.398) * (-1598.056) (-1595.744) (-1596.656) [-1601.448] -- 7:53:15
      1185000 -- (-1583.058) (-1619.624) [-1602.644] (-1587.817) * (-1600.124) [-1592.381] (-1595.969) (-1600.138) -- 7:53:02

      Average standard deviation of split frequencies: 0.051230

      1185500 -- (-1592.063) [-1623.144] (-1602.395) (-1587.847) * (-1600.711) (-1595.789) (-1585.737) [-1605.688] -- 7:52:50
      1186000 -- (-1595.660) (-1620.526) [-1597.442] (-1594.726) * (-1604.842) [-1583.387] (-1589.777) (-1606.805) -- 7:53:19
      1186500 -- (-1590.496) (-1626.525) [-1601.844] (-1589.202) * (-1594.015) [-1588.037] (-1592.428) (-1604.610) -- 7:53:07
      1187000 -- (-1587.421) [-1614.481] (-1593.801) (-1594.864) * (-1595.218) [-1595.180] (-1590.911) (-1603.347) -- 7:52:54
      1187500 -- (-1593.839) (-1614.945) [-1599.594] (-1597.626) * (-1602.153) (-1588.138) (-1592.564) [-1608.912] -- 7:53:23
      1188000 -- (-1590.846) (-1620.592) [-1596.655] (-1593.022) * (-1603.363) (-1588.419) (-1584.159) [-1606.662] -- 7:53:11
      1188500 -- (-1595.124) (-1623.396) [-1593.995] (-1597.510) * (-1622.516) (-1591.513) (-1591.525) [-1609.541] -- 7:52:59
      1189000 -- (-1591.055) (-1628.061) [-1596.959] (-1596.721) * (-1620.340) (-1588.359) (-1584.177) [-1607.693] -- 7:52:47
      1189500 -- (-1587.382) (-1626.589) [-1588.562] (-1604.395) * (-1619.621) [-1578.704] (-1585.704) (-1607.252) -- 7:53:15
      1190000 -- (-1594.306) (-1637.400) [-1595.504] (-1611.461) * (-1619.496) [-1590.021] (-1592.432) (-1602.869) -- 7:53:03

      Average standard deviation of split frequencies: 0.050787

      1190500 -- (-1585.763) (-1628.635) [-1594.718] (-1606.597) * (-1618.083) [-1588.669] (-1587.117) (-1613.035) -- 7:52:51
      1191000 -- (-1585.218) (-1622.641) [-1588.786] (-1612.900) * (-1620.612) [-1591.101] (-1585.195) (-1614.402) -- 7:53:20
      1191500 -- (-1586.482) (-1621.825) [-1584.336] (-1615.907) * (-1618.810) (-1595.222) (-1586.047) [-1607.926] -- 7:53:07
      1192000 -- [-1589.011] (-1623.713) (-1585.931) (-1608.711) * (-1616.276) (-1600.273) (-1592.112) [-1605.797] -- 7:52:55
      1192500 -- [-1596.557] (-1625.218) (-1586.763) (-1611.035) * (-1613.936) (-1594.706) (-1593.306) [-1608.300] -- 7:52:43
      1193000 -- (-1591.985) (-1620.185) [-1587.153] (-1611.017) * (-1612.855) (-1596.826) (-1597.090) [-1617.159] -- 7:53:12
      1193500 -- [-1592.854] (-1613.334) (-1603.189) (-1613.833) * (-1618.818) (-1592.897) (-1588.189) [-1615.922] -- 7:53:00
      1194000 -- (-1592.026) (-1617.417) [-1593.605] (-1618.110) * (-1610.857) (-1586.256) (-1587.450) [-1610.987] -- 7:52:47
      1194500 -- (-1595.379) [-1623.986] (-1599.110) (-1612.814) * (-1618.372) (-1590.090) (-1584.732) [-1608.671] -- 7:53:16
      1195000 -- [-1593.960] (-1622.758) (-1599.024) (-1606.562) * (-1604.962) [-1590.251] (-1584.097) (-1605.457) -- 7:53:04

      Average standard deviation of split frequencies: 0.050758

      1195500 -- (-1603.388) (-1617.530) [-1599.748] (-1604.439) * (-1610.835) (-1594.343) (-1590.923) [-1610.765] -- 7:52:52
      1196000 -- (-1592.346) [-1621.620] (-1597.013) (-1603.288) * (-1610.418) (-1591.836) (-1594.579) [-1607.288] -- 7:52:40
      1196500 -- [-1594.275] (-1631.555) (-1589.933) (-1605.022) * (-1615.691) [-1600.389] (-1598.563) (-1613.600) -- 7:53:08
      1197000 -- (-1593.780) (-1620.484) [-1598.867] (-1605.015) * (-1618.530) (-1594.771) (-1600.196) [-1609.940] -- 7:52:56
      1197500 -- (-1592.144) [-1622.516] (-1591.204) (-1608.836) * (-1619.132) (-1591.292) (-1595.548) [-1609.856] -- 7:52:44
      1198000 -- (-1594.922) (-1616.745) (-1597.468) [-1606.113] * (-1619.578) (-1591.459) (-1597.690) [-1608.186] -- 7:53:13
      1198500 -- (-1594.724) (-1626.590) (-1601.402) [-1602.720] * (-1617.163) [-1598.173] (-1599.316) (-1608.163) -- 7:53:01
      1199000 -- (-1594.291) [-1609.983] (-1591.892) (-1598.030) * (-1624.564) (-1595.615) (-1609.085) [-1608.969] -- 7:52:48
      1199500 -- (-1600.075) (-1612.455) [-1590.903] (-1593.993) * (-1619.534) (-1593.036) (-1606.218) [-1608.940] -- 7:52:36
      1200000 -- (-1595.451) (-1611.246) (-1587.893) [-1591.888] * (-1615.227) (-1592.720) (-1594.778) [-1617.911] -- 7:53:05

      Average standard deviation of split frequencies: 0.050670

      1200500 -- (-1596.284) (-1610.816) (-1588.743) [-1600.447] * (-1615.306) (-1590.024) (-1597.756) [-1611.438] -- 7:52:53
      1201000 -- (-1599.180) (-1610.222) (-1585.968) [-1594.531] * [-1615.245] (-1591.544) (-1587.748) (-1607.593) -- 7:52:41
      1201500 -- (-1595.933) (-1615.547) (-1605.632) [-1595.484] * [-1618.824] (-1589.163) (-1595.270) (-1610.796) -- 7:53:09
      1202000 -- (-1598.887) (-1619.538) (-1600.170) [-1597.698] * (-1624.078) (-1595.854) (-1588.357) [-1610.835] -- 7:52:57
      1202500 -- [-1587.883] (-1625.020) (-1602.883) (-1603.329) * (-1625.515) (-1602.172) (-1594.547) [-1620.138] -- 7:52:45
      1203000 -- (-1589.979) (-1616.417) (-1610.080) [-1599.091] * (-1614.924) (-1603.872) (-1593.733) [-1609.820] -- 7:52:33
      1203500 -- (-1589.234) (-1614.785) (-1598.084) [-1597.657] * (-1626.516) [-1590.331] (-1594.375) (-1609.275) -- 7:53:01
      1204000 -- (-1589.805) (-1611.002) (-1594.899) [-1595.285] * (-1613.734) (-1593.264) (-1603.400) [-1613.850] -- 7:52:49
      1204500 -- (-1592.980) (-1612.542) (-1599.629) [-1603.238] * (-1613.074) (-1597.281) (-1601.418) [-1613.642] -- 7:52:37
      1205000 -- (-1594.795) (-1609.899) (-1598.250) [-1590.579] * (-1615.052) (-1588.470) (-1596.477) [-1596.861] -- 7:53:06

      Average standard deviation of split frequencies: 0.050648

      1205500 -- (-1591.793) (-1604.293) [-1591.156] (-1592.004) * (-1626.366) (-1596.094) (-1601.520) [-1595.892] -- 7:52:54
      1206000 -- (-1589.066) (-1605.574) (-1594.756) [-1600.750] * (-1624.183) (-1596.527) (-1589.500) [-1599.277] -- 7:52:42
      1206500 -- (-1591.096) (-1607.217) [-1598.011] (-1593.459) * (-1624.877) [-1589.739] (-1602.450) (-1609.656) -- 7:53:10
      1207000 -- (-1584.862) [-1612.640] (-1593.125) (-1604.314) * [-1616.350] (-1601.302) (-1591.809) (-1610.121) -- 7:52:58
      1207500 -- (-1583.048) (-1610.737) (-1606.483) [-1597.650] * (-1622.355) (-1600.717) (-1583.389) [-1605.710] -- 7:52:46
      1208000 -- (-1587.793) (-1613.857) [-1614.635] (-1585.981) * (-1632.115) (-1597.721) (-1579.681) [-1612.097] -- 7:52:34
      1208500 -- (-1582.068) (-1611.952) (-1612.294) [-1587.835] * (-1621.530) (-1585.580) (-1584.304) [-1604.389] -- 7:53:02
      1209000 -- (-1579.211) (-1613.219) (-1613.408) [-1588.806] * (-1627.219) (-1581.115) (-1584.578) [-1600.788] -- 7:52:50
      1209500 -- (-1584.994) (-1622.196) (-1611.283) [-1589.751] * (-1616.407) (-1589.297) (-1585.578) [-1600.334] -- 7:52:38
      1210000 -- (-1580.519) (-1610.401) (-1614.554) [-1581.555] * (-1620.245) (-1586.687) (-1588.672) [-1600.858] -- 7:53:06

      Average standard deviation of split frequencies: 0.050792

      1210500 -- [-1588.484] (-1619.706) (-1612.535) (-1584.051) * (-1614.180) [-1586.103] (-1590.299) (-1594.008) -- 7:52:54
      1211000 -- [-1587.131] (-1609.242) (-1611.342) (-1595.196) * (-1617.190) (-1585.889) (-1586.086) [-1592.992] -- 7:52:42
      1211500 -- [-1595.354] (-1607.724) (-1608.686) (-1588.932) * (-1614.541) (-1586.472) (-1595.530) [-1598.488] -- 7:52:30
      1212000 -- (-1586.747) (-1615.034) (-1616.644) [-1588.589] * (-1604.479) (-1583.856) (-1586.318) [-1594.734] -- 7:52:59
      1212500 -- [-1583.340] (-1616.124) (-1613.299) (-1596.576) * (-1612.227) (-1587.449) (-1597.609) [-1601.136] -- 7:52:47
      1213000 -- (-1586.394) (-1615.771) (-1616.754) [-1592.238] * (-1606.833) (-1590.351) (-1591.293) [-1598.794] -- 7:52:35
      1213500 -- (-1589.612) (-1614.984) [-1613.521] (-1593.999) * [-1610.182] (-1589.878) (-1587.432) (-1594.754) -- 7:53:03
      1214000 -- (-1592.319) (-1614.387) (-1613.309) [-1596.505] * [-1602.444] (-1589.977) (-1598.299) (-1597.347) -- 7:52:51
      1214500 -- (-1600.001) (-1611.095) (-1613.185) [-1589.164] * (-1605.056) [-1581.690] (-1589.965) (-1591.721) -- 7:52:39
      1215000 -- (-1590.961) (-1603.985) [-1615.491] (-1594.631) * (-1605.471) (-1581.431) (-1602.068) [-1599.540] -- 7:52:27

      Average standard deviation of split frequencies: 0.050813

      1215500 -- (-1589.181) (-1609.838) (-1612.782) [-1590.605] * (-1614.184) (-1600.110) (-1598.283) [-1601.231] -- 7:52:55
      1216000 -- (-1581.161) (-1605.015) (-1602.492) [-1586.994] * (-1607.702) (-1594.568) (-1595.258) [-1598.313] -- 7:52:43
      1216500 -- (-1598.469) (-1604.457) (-1615.370) [-1592.250] * (-1607.950) (-1593.418) (-1591.288) [-1597.429] -- 7:52:31
      1217000 -- (-1603.834) (-1606.735) (-1606.449) [-1592.316] * (-1596.992) (-1594.381) (-1587.288) [-1596.983] -- 7:52:59
      1217500 -- (-1603.102) (-1600.761) (-1617.787) [-1589.397] * (-1603.940) (-1594.390) (-1588.725) [-1600.968] -- 7:52:47
      1218000 -- (-1611.554) (-1600.704) (-1608.186) [-1591.300] * (-1597.127) (-1603.197) (-1586.478) [-1601.222] -- 7:52:36
      1218500 -- (-1603.676) (-1606.847) [-1611.172] (-1584.628) * (-1598.484) (-1601.692) (-1589.460) [-1596.866] -- 7:52:24
      1219000 -- (-1609.405) (-1603.513) (-1614.041) [-1582.781] * (-1613.320) (-1591.140) (-1583.505) [-1596.830] -- 7:52:52
      1219500 -- (-1607.175) (-1607.654) [-1610.288] (-1589.894) * [-1604.472] (-1593.945) (-1589.229) (-1596.032) -- 7:52:40
      1220000 -- (-1617.036) (-1608.077) (-1610.382) [-1585.910] * (-1597.575) (-1589.137) (-1584.400) [-1589.561] -- 7:52:28

      Average standard deviation of split frequencies: 0.050905

      1220500 -- (-1612.067) (-1611.532) (-1608.705) [-1585.863] * (-1594.001) (-1590.991) (-1589.219) [-1595.785] -- 7:52:56
      1221000 -- (-1603.296) (-1619.418) (-1607.977) [-1588.715] * (-1593.059) (-1594.958) (-1594.032) [-1602.600] -- 7:52:44
      1221500 -- (-1610.840) (-1619.052) (-1611.742) [-1593.839] * [-1591.384] (-1590.077) (-1603.158) (-1607.762) -- 7:52:32
      1222000 -- (-1606.366) [-1613.847] (-1613.984) (-1590.140) * (-1593.879) (-1598.324) (-1593.642) [-1605.201] -- 7:52:20
      1222500 -- (-1605.402) (-1620.501) [-1604.378] (-1586.793) * [-1592.573] (-1591.762) (-1607.124) (-1605.930) -- 7:52:48
      1223000 -- (-1604.661) [-1619.483] (-1613.345) (-1587.321) * (-1594.589) (-1588.721) (-1597.516) [-1610.757] -- 7:52:36
      1223500 -- (-1605.657) (-1618.331) [-1608.909] (-1586.340) * (-1595.896) (-1590.767) (-1603.653) [-1607.785] -- 7:52:24
      1224000 -- [-1605.701] (-1615.371) (-1607.014) (-1582.211) * (-1598.458) (-1591.691) (-1601.451) [-1610.870] -- 7:52:52
      1224500 -- (-1610.747) (-1608.914) (-1603.111) [-1581.130] * (-1590.642) (-1591.660) (-1601.186) [-1603.792] -- 7:52:41
      1225000 -- (-1601.340) (-1605.951) [-1600.012] (-1583.056) * (-1600.240) (-1588.619) (-1603.923) [-1606.211] -- 7:52:29

      Average standard deviation of split frequencies: 0.050933

      1225500 -- (-1606.484) (-1615.524) [-1604.646] (-1580.838) * (-1601.999) (-1589.967) (-1592.196) [-1602.027] -- 7:52:17
      1226000 -- (-1605.861) (-1620.347) (-1601.123) [-1586.276] * (-1601.441) (-1586.592) (-1599.192) [-1604.404] -- 7:52:45
      1226500 -- (-1600.893) [-1612.893] (-1599.744) (-1590.085) * (-1602.983) [-1589.578] (-1605.027) (-1603.426) -- 7:52:33
      1227000 -- (-1596.857) (-1608.908) (-1592.144) [-1588.253] * (-1595.808) [-1586.063] (-1596.842) (-1615.427) -- 7:52:21
      1227500 -- (-1603.477) [-1611.750] (-1600.177) (-1589.668) * (-1592.545) [-1584.130] (-1595.005) (-1607.989) -- 7:52:49
      1228000 -- (-1602.545) (-1620.066) (-1601.500) [-1584.549] * (-1594.736) [-1584.833] (-1597.798) (-1610.814) -- 7:52:37
      1228500 -- (-1591.333) [-1606.096] (-1606.941) (-1588.543) * (-1593.284) [-1585.208] (-1606.274) (-1610.524) -- 7:52:25
      1229000 -- (-1591.030) [-1608.563] (-1589.604) (-1589.591) * (-1605.675) [-1585.437] (-1602.684) (-1609.063) -- 7:52:14
      1229500 -- [-1591.413] (-1606.704) (-1594.053) (-1601.302) * (-1602.268) [-1582.875] (-1603.138) (-1613.251) -- 7:52:41
      1230000 -- [-1593.312] (-1612.687) (-1590.768) (-1594.591) * (-1604.409) (-1579.093) (-1605.518) [-1605.727] -- 7:52:30

      Average standard deviation of split frequencies: 0.050704

      1230500 -- [-1594.965] (-1617.464) (-1583.558) (-1594.275) * (-1592.906) (-1590.676) (-1607.003) [-1604.248] -- 7:52:18
      1231000 -- (-1611.256) (-1611.754) (-1598.483) [-1591.487] * (-1590.732) (-1591.576) (-1607.419) [-1610.408] -- 7:52:46
      1231500 -- (-1607.448) [-1617.982] (-1599.617) (-1596.782) * (-1591.595) (-1592.545) (-1599.714) [-1613.498] -- 7:52:34
      1232000 -- (-1603.262) (-1619.631) [-1593.027] (-1592.038) * (-1588.151) (-1585.442) (-1599.809) [-1609.515] -- 7:52:22
      1232500 -- (-1598.223) [-1622.490] (-1602.621) (-1588.884) * (-1594.551) (-1593.112) (-1606.787) [-1609.692] -- 7:52:10
      1233000 -- (-1605.959) [-1619.316] (-1598.675) (-1594.114) * (-1600.834) [-1584.622] (-1600.599) (-1611.534) -- 7:52:38
      1233500 -- (-1600.303) (-1616.942) [-1598.201] (-1592.375) * (-1602.080) [-1592.700] (-1604.634) (-1611.331) -- 7:52:26
      1234000 -- (-1602.038) (-1611.561) (-1589.018) [-1594.205] * (-1604.575) (-1586.454) (-1606.434) [-1608.173] -- 7:52:14
      1234500 -- (-1600.929) (-1601.917) [-1585.618] (-1588.501) * (-1598.955) [-1588.522] (-1607.479) (-1605.561) -- 7:52:42
      1235000 -- (-1603.453) [-1594.749] (-1591.296) (-1584.978) * (-1617.178) [-1585.816] (-1605.190) (-1610.258) -- 7:52:30

      Average standard deviation of split frequencies: 0.050309

      1235500 -- (-1602.972) [-1606.198] (-1593.074) (-1589.991) * (-1609.633) [-1579.310] (-1599.833) (-1608.037) -- 7:52:19
      1236000 -- (-1604.296) (-1608.802) [-1593.015] (-1594.503) * (-1607.505) (-1586.488) (-1590.831) [-1602.817] -- 7:52:07
      1236500 -- (-1609.243) (-1611.076) [-1590.441] (-1592.019) * (-1602.621) (-1588.259) (-1590.437) [-1605.711] -- 7:52:34
      1237000 -- (-1608.557) (-1616.185) [-1589.240] (-1595.728) * (-1615.561) [-1591.999] (-1607.575) (-1604.796) -- 7:52:23
      1237500 -- [-1607.448] (-1614.682) (-1593.154) (-1596.886) * (-1618.450) [-1600.894] (-1606.591) (-1605.969) -- 7:52:11
      1238000 -- (-1610.588) (-1606.812) (-1582.408) [-1594.240] * (-1607.305) [-1593.505] (-1600.156) (-1604.259) -- 7:52:39
      1238500 -- (-1616.612) (-1604.398) (-1586.611) [-1595.835] * (-1611.432) (-1595.482) (-1605.002) [-1603.374] -- 7:52:27
      1239000 -- (-1611.179) (-1608.457) (-1599.218) [-1599.264] * (-1607.297) (-1592.310) (-1593.613) [-1602.946] -- 7:52:15
      1239500 -- (-1611.091) (-1599.821) (-1591.660) [-1596.588] * (-1606.658) (-1609.262) (-1595.891) [-1608.703] -- 7:52:03
      1240000 -- (-1599.071) [-1606.640] (-1590.918) (-1606.520) * (-1608.096) (-1610.437) (-1599.719) [-1614.847] -- 7:52:31

      Average standard deviation of split frequencies: 0.050014

      1240500 -- (-1606.201) (-1611.203) [-1597.924] (-1596.235) * (-1602.118) (-1602.452) (-1608.014) [-1618.638] -- 7:52:19
      1241000 -- (-1606.514) (-1609.366) (-1596.923) [-1592.581] * (-1602.124) (-1598.366) (-1595.988) [-1612.413] -- 7:52:08
      1241500 -- (-1608.838) [-1625.977] (-1596.655) (-1592.871) * (-1594.306) [-1597.001] (-1596.161) (-1612.303) -- 7:52:35
      1242000 -- (-1608.763) (-1615.796) [-1595.851] (-1594.597) * (-1596.612) (-1595.093) (-1597.230) [-1612.593] -- 7:52:24
      1242500 -- (-1603.435) [-1614.679] (-1597.505) (-1601.683) * (-1603.037) (-1591.656) (-1603.275) [-1612.557] -- 7:52:12
      1243000 -- (-1602.595) (-1607.215) (-1606.614) [-1592.390] * (-1609.422) (-1585.921) (-1601.277) [-1614.151] -- 7:52:39
      1243500 -- (-1601.527) (-1609.055) [-1610.500] (-1600.907) * (-1599.784) (-1593.695) (-1595.325) [-1607.054] -- 7:52:28
      1244000 -- (-1601.044) (-1605.472) (-1604.993) [-1593.939] * (-1594.308) [-1594.593] (-1590.553) (-1622.579) -- 7:52:16
      1244500 -- (-1599.923) [-1609.427] (-1594.145) (-1596.331) * (-1593.223) (-1603.717) (-1587.483) [-1618.936] -- 7:52:04
      1245000 -- (-1603.390) [-1607.541] (-1598.804) (-1586.243) * (-1595.335) [-1600.808] (-1602.580) (-1609.943) -- 7:52:32

      Average standard deviation of split frequencies: 0.049737

      1245500 -- (-1612.924) (-1612.536) [-1601.450] (-1585.090) * (-1592.375) (-1607.252) (-1605.490) [-1615.359] -- 7:52:20
      1246000 -- (-1615.852) (-1607.055) (-1602.236) [-1586.255] * (-1586.124) (-1593.587) (-1599.860) [-1604.503] -- 7:52:08
      1246500 -- (-1605.974) [-1616.042] (-1602.869) (-1590.943) * (-1595.891) (-1592.089) (-1602.189) [-1612.835] -- 7:52:36
      1247000 -- (-1600.630) (-1606.079) [-1596.705] (-1597.972) * (-1591.963) (-1598.194) (-1596.708) [-1612.033] -- 7:52:24
      1247500 -- (-1592.883) [-1603.525] (-1590.686) (-1599.574) * (-1593.642) [-1584.492] (-1591.152) (-1610.005) -- 7:52:13
      1248000 -- (-1597.459) (-1603.867) [-1593.750] (-1600.587) * (-1597.287) (-1585.325) (-1583.910) [-1608.872] -- 7:52:40
      1248500 -- (-1595.744) (-1605.914) (-1591.207) [-1594.092] * [-1600.821] (-1582.673) (-1590.037) (-1607.556) -- 7:52:28
      1249000 -- (-1596.713) (-1603.168) [-1601.719] (-1603.634) * (-1601.492) (-1585.970) (-1591.875) [-1604.595] -- 7:52:17
      1249500 -- (-1603.149) (-1606.742) [-1595.927] (-1602.412) * (-1595.293) (-1583.069) (-1588.164) [-1597.340] -- 7:52:05
      1250000 -- (-1597.358) (-1601.970) (-1593.122) [-1595.477] * (-1592.318) (-1584.357) (-1587.326) [-1605.893] -- 7:52:33

      Average standard deviation of split frequencies: 0.049838

      1250500 -- (-1595.343) (-1612.404) [-1593.854] (-1598.468) * (-1600.283) (-1595.598) (-1586.674) [-1603.212] -- 7:52:21
      1251000 -- (-1597.401) (-1608.653) [-1590.376] (-1597.695) * (-1603.565) [-1591.939] (-1590.209) (-1609.587) -- 7:52:09
      1251500 -- (-1602.022) (-1612.885) (-1588.372) [-1601.233] * (-1600.465) [-1585.176] (-1594.192) (-1601.778) -- 7:52:37
      1252000 -- [-1608.352] (-1616.229) (-1590.613) (-1603.321) * [-1600.076] (-1590.207) (-1597.996) (-1601.120) -- 7:52:25
      1252500 -- (-1613.713) [-1620.228] (-1592.762) (-1602.305) * (-1607.190) [-1592.685] (-1602.730) (-1602.524) -- 7:52:13
      1253000 -- (-1619.663) (-1628.230) [-1592.689] (-1595.271) * (-1607.852) [-1586.433] (-1591.349) (-1607.277) -- 7:52:41
      1253500 -- (-1604.515) [-1622.340] (-1590.142) (-1589.985) * (-1604.564) [-1592.366] (-1591.181) (-1606.466) -- 7:52:29
      1254000 -- (-1608.396) (-1617.536) [-1588.172] (-1593.086) * (-1599.295) [-1584.122] (-1593.086) (-1610.661) -- 7:52:17
      1254500 -- (-1614.297) [-1611.958] (-1597.096) (-1591.218) * (-1591.580) [-1584.857] (-1594.492) (-1607.968) -- 7:52:06
      1255000 -- (-1611.137) (-1620.729) [-1599.657] (-1594.776) * (-1600.120) [-1594.271] (-1584.555) (-1594.656) -- 7:52:33

      Average standard deviation of split frequencies: 0.049466

      1255500 -- (-1611.067) [-1616.363] (-1604.499) (-1591.665) * (-1599.515) [-1585.895] (-1594.164) (-1603.356) -- 7:52:22
      1256000 -- (-1604.732) (-1611.822) [-1597.234] (-1594.215) * (-1603.039) [-1597.762] (-1596.107) (-1605.548) -- 7:52:10
      1256500 -- (-1605.676) (-1616.217) [-1604.475] (-1599.335) * (-1592.144) [-1599.161] (-1590.493) (-1606.085) -- 7:52:37
      1257000 -- (-1602.186) (-1610.739) (-1605.453) [-1600.589] * (-1586.427) (-1592.405) (-1587.502) [-1604.757] -- 7:52:26
      1257500 -- (-1601.940) (-1621.053) [-1600.347] (-1587.023) * (-1583.725) (-1592.858) (-1591.691) [-1607.916] -- 7:52:14
      1258000 -- (-1606.216) (-1617.111) [-1594.133] (-1583.537) * (-1591.120) [-1584.018] (-1589.236) (-1604.730) -- 7:52:03
      1258500 -- (-1598.237) (-1612.324) [-1599.085] (-1589.819) * (-1586.802) [-1586.895] (-1594.910) (-1609.514) -- 7:52:30
      1259000 -- (-1592.887) (-1619.655) (-1603.263) [-1590.218] * (-1586.226) (-1596.521) (-1600.512) [-1606.525] -- 7:52:18
      1259500 -- (-1595.681) (-1615.263) [-1602.477] (-1591.163) * [-1588.365] (-1585.087) (-1607.767) (-1605.408) -- 7:52:07
      1260000 -- (-1607.762) [-1614.263] (-1599.565) (-1592.161) * (-1589.625) [-1584.606] (-1598.867) (-1606.663) -- 7:52:34

      Average standard deviation of split frequencies: 0.048992

      1260500 -- (-1611.368) [-1617.188] (-1601.858) (-1588.517) * [-1586.412] (-1583.819) (-1586.387) (-1608.308) -- 7:52:22
      1261000 -- (-1622.898) (-1613.169) [-1593.394] (-1589.315) * (-1588.371) (-1587.194) (-1593.870) [-1608.440] -- 7:52:11
      1261500 -- (-1616.404) (-1617.797) (-1598.867) [-1596.414] * (-1590.198) [-1586.739] (-1583.266) (-1608.827) -- 7:51:59
      1262000 -- (-1627.129) (-1613.915) (-1596.229) [-1591.716] * (-1601.236) (-1588.337) (-1581.525) [-1612.412] -- 7:52:26
      1262500 -- (-1621.699) (-1616.999) (-1596.438) [-1600.280] * [-1599.180] (-1594.559) (-1581.391) (-1602.840) -- 7:52:15
      1263000 -- (-1613.695) (-1615.134) (-1602.385) [-1596.078] * (-1590.559) [-1603.106] (-1579.443) (-1604.612) -- 7:52:03
      1263500 -- (-1615.839) (-1619.899) (-1612.797) [-1592.822] * (-1590.278) (-1600.479) (-1582.346) [-1611.273] -- 7:52:30
      1264000 -- (-1616.920) (-1622.870) [-1614.857] (-1592.730) * (-1592.150) (-1592.200) (-1581.386) [-1606.009] -- 7:52:19
      1264500 -- (-1610.873) (-1630.871) [-1610.406] (-1597.799) * (-1604.950) (-1598.153) (-1582.831) [-1609.183] -- 7:52:07
      1265000 -- (-1614.453) (-1617.491) (-1614.645) [-1589.001] * (-1600.100) [-1601.508] (-1583.695) (-1607.880) -- 7:51:56

      Average standard deviation of split frequencies: 0.048558

      1265500 -- (-1603.469) (-1616.231) (-1622.208) [-1585.976] * (-1613.014) [-1599.215] (-1591.171) (-1603.760) -- 7:52:23
      1266000 -- (-1607.426) [-1621.397] (-1614.563) (-1585.998) * (-1609.450) (-1596.585) (-1592.056) [-1607.689] -- 7:52:11
      1266500 -- (-1600.862) (-1619.891) (-1613.989) [-1585.117] * (-1602.413) [-1599.256] (-1595.597) (-1599.745) -- 7:52:00
      1267000 -- (-1603.953) (-1614.952) (-1607.603) [-1584.222] * (-1597.585) (-1598.355) (-1592.813) [-1597.797] -- 7:52:27
      1267500 -- (-1605.368) (-1610.772) [-1611.183] (-1592.524) * (-1588.559) (-1596.210) (-1596.415) [-1594.631] -- 7:52:15
      1268000 -- (-1612.628) (-1604.411) (-1604.680) [-1583.527] * (-1605.364) (-1596.446) (-1592.419) [-1595.689] -- 7:52:04
      1268500 -- (-1607.464) [-1604.413] (-1601.616) (-1592.496) * (-1598.308) (-1593.272) (-1586.157) [-1596.766] -- 7:51:53
      1269000 -- (-1604.716) (-1611.954) (-1592.782) [-1607.147] * (-1595.226) (-1588.922) (-1588.440) [-1593.747] -- 7:52:20
      1269500 -- (-1601.192) (-1610.942) (-1602.788) [-1595.092] * (-1598.026) (-1587.903) (-1594.534) [-1596.407] -- 7:52:08
      1270000 -- (-1613.685) (-1604.454) (-1602.447) [-1594.497] * (-1597.114) (-1591.627) (-1599.785) [-1600.632] -- 7:51:57

      Average standard deviation of split frequencies: 0.048531

      1270500 -- (-1609.241) [-1600.759] (-1603.701) (-1596.311) * (-1597.377) [-1592.153] (-1590.023) (-1595.969) -- 7:52:24
      1271000 -- [-1607.650] (-1611.558) (-1603.214) (-1595.767) * (-1593.584) [-1586.585] (-1604.057) (-1589.367) -- 7:52:12
      1271500 -- (-1599.299) (-1608.481) (-1609.108) [-1603.486] * (-1604.725) (-1592.169) (-1592.483) [-1592.890] -- 7:52:01
      1272000 -- (-1603.358) (-1608.589) (-1598.204) [-1599.468] * (-1596.010) (-1589.134) (-1591.690) [-1593.869] -- 7:52:28
      1272500 -- (-1600.129) (-1609.002) [-1607.816] (-1591.110) * (-1596.518) (-1605.250) (-1592.573) [-1598.825] -- 7:52:16
      1273000 -- (-1607.433) (-1618.157) [-1603.085] (-1593.535) * (-1593.927) (-1593.459) (-1587.122) [-1597.312] -- 7:52:05
      1273500 -- (-1604.535) (-1627.155) [-1603.273] (-1588.670) * (-1600.535) [-1599.530] (-1580.884) (-1592.612) -- 7:51:53
      1274000 -- (-1601.161) (-1618.725) (-1606.570) [-1590.366] * (-1590.772) [-1602.279] (-1581.282) (-1593.979) -- 7:52:20
      1274500 -- (-1599.585) (-1613.849) (-1609.297) [-1592.631] * (-1598.340) (-1592.397) (-1584.088) [-1590.776] -- 7:52:09
      1275000 -- (-1600.709) (-1614.877) [-1604.164] (-1589.902) * (-1596.851) [-1592.439] (-1592.554) (-1594.191) -- 7:51:57

      Average standard deviation of split frequencies: 0.048458

      1275500 -- (-1605.683) (-1615.215) (-1601.337) [-1592.294] * (-1591.356) (-1591.763) (-1598.229) [-1602.166] -- 7:52:24
      1276000 -- (-1620.085) (-1617.740) (-1596.912) [-1591.723] * (-1590.763) [-1587.187] (-1595.496) (-1593.808) -- 7:52:13
      1276500 -- (-1613.900) (-1611.997) (-1595.728) [-1599.642] * (-1593.377) (-1580.893) (-1590.998) [-1599.681] -- 7:52:01
      1277000 -- (-1613.679) (-1621.415) (-1602.457) [-1602.080] * (-1587.022) (-1590.939) (-1593.154) [-1603.767] -- 7:52:28
      1277500 -- (-1612.319) (-1616.910) (-1598.970) [-1597.766] * (-1598.170) (-1582.563) (-1586.866) [-1604.120] -- 7:52:17
      1278000 -- (-1602.229) (-1622.231) (-1594.552) [-1591.654] * (-1599.672) [-1581.523] (-1592.248) (-1604.423) -- 7:52:05
      1278500 -- (-1614.392) (-1627.565) [-1589.316] (-1589.613) * (-1599.704) [-1588.255] (-1592.470) (-1603.679) -- 7:51:54
      1279000 -- (-1610.763) (-1623.381) [-1598.362] (-1585.383) * (-1594.817) (-1585.129) (-1611.206) [-1595.285] -- 7:52:21
      1279500 -- (-1602.416) (-1618.913) [-1592.575] (-1585.125) * (-1592.383) (-1580.510) (-1597.322) [-1598.094] -- 7:52:09
      1280000 -- (-1602.881) (-1626.106) (-1593.295) [-1585.593] * (-1594.888) (-1581.398) (-1610.801) [-1603.660] -- 7:51:58

      Average standard deviation of split frequencies: 0.048581

      1280500 -- (-1612.711) (-1622.169) [-1585.484] (-1594.156) * (-1594.911) [-1593.324] (-1606.834) (-1600.997) -- 7:52:25
      1281000 -- (-1606.649) (-1620.415) [-1589.631] (-1594.675) * (-1594.244) (-1599.515) (-1600.732) [-1605.580] -- 7:52:13
      1281500 -- (-1608.733) (-1621.952) [-1580.910] (-1586.420) * (-1593.992) [-1587.614] (-1598.470) (-1602.837) -- 7:52:02
      1282000 -- (-1610.572) (-1616.007) [-1586.928] (-1583.238) * (-1598.502) (-1600.687) (-1597.649) [-1601.774] -- 7:51:51
      1282500 -- (-1607.005) (-1614.443) [-1591.912] (-1590.132) * (-1589.987) (-1612.493) (-1596.495) [-1595.008] -- 7:52:17
      1283000 -- (-1599.549) (-1606.363) [-1590.742] (-1595.630) * (-1590.688) [-1599.024] (-1594.064) (-1601.193) -- 7:52:06
      1283500 -- (-1599.662) (-1614.770) [-1588.152] (-1602.419) * (-1592.934) (-1599.670) (-1610.817) [-1597.714] -- 7:51:55
      1284000 -- (-1601.766) (-1612.244) [-1591.906] (-1591.131) * (-1595.916) [-1602.718] (-1593.952) (-1600.044) -- 7:52:21
      1284500 -- (-1595.837) (-1605.951) [-1609.850] (-1587.162) * (-1586.756) [-1593.708] (-1594.384) (-1597.558) -- 7:52:10
      1285000 -- [-1596.387] (-1607.336) (-1597.296) (-1586.986) * (-1593.298) [-1594.382] (-1593.388) (-1601.494) -- 7:51:59

      Average standard deviation of split frequencies: 0.048652

      1285500 -- (-1598.910) (-1606.855) [-1592.491] (-1587.948) * (-1584.691) [-1590.721] (-1595.888) (-1597.510) -- 7:52:25
      1286000 -- (-1599.275) [-1602.503] (-1593.927) (-1580.812) * (-1592.154) [-1594.008] (-1598.076) (-1598.915) -- 7:52:14
      1286500 -- (-1589.853) (-1611.371) [-1605.276] (-1595.013) * (-1595.966) (-1601.969) (-1588.272) [-1593.584] -- 7:52:03
      1287000 -- (-1589.329) (-1612.956) [-1595.193] (-1587.636) * (-1582.753) (-1599.412) (-1592.295) [-1593.343] -- 7:51:51
      1287500 -- (-1594.761) (-1612.945) [-1597.640] (-1593.306) * (-1596.448) (-1595.531) [-1591.785] (-1597.461) -- 7:52:18
      1288000 -- (-1597.932) (-1612.255) [-1605.312] (-1587.334) * (-1604.389) (-1596.270) (-1591.378) [-1597.350] -- 7:52:07
      1288500 -- (-1590.880) (-1613.552) [-1599.639] (-1587.502) * (-1595.991) (-1590.599) (-1583.372) [-1598.593] -- 7:51:55
      1289000 -- [-1594.907] (-1619.290) (-1602.245) (-1598.453) * (-1597.355) (-1586.135) [-1581.598] (-1603.384) -- 7:52:22
      1289500 -- (-1597.010) [-1616.045] (-1601.969) (-1588.608) * (-1601.360) (-1591.549) (-1591.386) [-1607.517] -- 7:52:11
      1290000 -- (-1589.071) (-1618.530) [-1594.904] (-1596.765) * (-1602.244) (-1597.150) [-1592.363] (-1601.380) -- 7:51:59

      Average standard deviation of split frequencies: 0.048564

      1290500 -- (-1591.385) (-1622.211) [-1593.726] (-1601.698) * (-1602.495) (-1597.246) (-1591.627) [-1596.331] -- 7:51:48
      1291000 -- (-1588.770) [-1613.392] (-1593.610) (-1600.098) * (-1595.081) (-1600.668) (-1588.945) [-1591.239] -- 7:52:14
      1291500 -- (-1594.068) [-1613.716] (-1588.666) (-1603.126) * (-1590.342) (-1600.356) (-1585.022) [-1594.871] -- 7:52:03
      1292000 -- (-1597.660) [-1626.767] (-1591.738) (-1590.109) * (-1592.490) (-1600.090) (-1587.539) [-1593.045] -- 7:51:52
      1292500 -- (-1594.209) [-1609.065] (-1593.698) (-1599.655) * (-1595.865) (-1582.997) (-1593.852) [-1597.409] -- 7:52:18
      1293000 -- (-1594.992) (-1614.401) [-1593.743] (-1597.312) * (-1597.483) (-1589.489) (-1594.604) [-1597.184] -- 7:52:07
      1293500 -- (-1594.064) [-1623.488] (-1591.200) (-1595.356) * (-1601.029) (-1583.803) (-1601.500) [-1599.268] -- 7:51:56
      1294000 -- (-1591.890) (-1606.840) [-1588.132] (-1588.552) * (-1596.110) (-1584.865) (-1605.796) [-1589.373] -- 7:51:45
      1294500 -- (-1590.673) [-1610.688] (-1581.072) (-1592.843) * (-1592.913) [-1586.672] (-1604.672) (-1585.485) -- 7:52:11
      1295000 -- (-1593.952) (-1614.979) (-1589.838) [-1594.970] * (-1599.961) (-1587.311) (-1605.047) [-1586.775] -- 7:52:00

      Average standard deviation of split frequencies: 0.048539

      1295500 -- (-1591.654) [-1615.406] (-1586.773) (-1591.754) * (-1594.435) (-1587.123) (-1603.253) [-1592.437] -- 7:51:49
      1296000 -- (-1594.158) [-1616.248] (-1589.034) (-1595.235) * (-1592.798) (-1587.388) (-1602.983) [-1593.413] -- 7:52:15
      1296500 -- [-1599.917] (-1621.828) (-1587.502) (-1600.874) * (-1582.923) (-1595.139) (-1606.047) [-1594.608] -- 7:52:04
      1297000 -- [-1593.576] (-1608.890) (-1591.935) (-1611.709) * (-1587.573) (-1594.357) [-1609.100] (-1596.045) -- 7:51:53
      1297500 -- (-1593.763) [-1604.168] (-1591.735) (-1607.197) * (-1595.699) (-1592.980) (-1599.117) [-1598.152] -- 7:51:41
      1298000 -- (-1587.397) [-1601.861] (-1589.737) (-1602.566) * (-1593.796) (-1591.768) (-1601.049) [-1600.034] -- 7:52:08
      1298500 -- (-1598.601) [-1603.000] (-1606.278) (-1596.287) * (-1582.085) (-1594.526) (-1605.996) [-1598.392] -- 7:51:57
      1299000 -- (-1595.522) [-1599.407] (-1594.516) (-1601.188) * (-1584.981) [-1596.908] (-1606.802) (-1598.958) -- 7:51:45
      1299500 -- (-1597.532) [-1604.655] (-1593.723) (-1607.434) * (-1591.097) (-1597.581) (-1603.781) [-1596.628] -- 7:52:12
      1300000 -- (-1603.814) [-1605.187] (-1606.750) (-1593.218) * (-1603.460) (-1601.934) (-1609.360) [-1603.780] -- 7:52:00

      Average standard deviation of split frequencies: 0.048633

      1300500 -- (-1594.345) [-1606.701] (-1600.911) (-1602.951) * (-1600.550) (-1601.995) (-1602.510) [-1602.186] -- 7:51:49
      1301000 -- (-1590.534) (-1608.770) (-1599.670) [-1600.130] * (-1591.560) [-1596.938] (-1606.924) (-1600.105) -- 7:51:38
      1301500 -- (-1598.082) [-1602.764] (-1602.421) (-1603.341) * (-1595.637) [-1597.626] (-1609.657) (-1599.969) -- 7:52:04
      1302000 -- (-1595.071) [-1602.149] (-1600.838) (-1601.285) * [-1595.503] (-1600.591) (-1607.646) (-1598.257) -- 7:51:53
      1302500 -- (-1597.357) (-1604.653) [-1601.637] (-1604.262) * [-1605.357] (-1593.221) (-1597.701) (-1596.839) -- 7:51:42
      1303000 -- (-1599.458) (-1603.614) [-1598.958] (-1591.639) * (-1604.590) (-1587.098) (-1605.471) [-1590.968] -- 7:52:08
      1303500 -- [-1597.211] (-1603.745) (-1601.128) (-1597.962) * [-1603.482] (-1585.540) (-1611.049) (-1593.358) -- 7:51:57
      1304000 -- (-1590.960) [-1603.747] (-1605.686) (-1597.579) * [-1600.150] (-1588.617) (-1600.803) (-1591.874) -- 7:51:46
      1304500 -- (-1592.679) (-1602.352) (-1605.573) [-1596.538] * (-1605.006) (-1591.057) (-1602.429) [-1597.091] -- 7:51:35
      1305000 -- (-1597.606) (-1599.772) (-1611.228) [-1602.156] * (-1597.766) (-1582.129) (-1600.159) [-1596.084] -- 7:52:01

      Average standard deviation of split frequencies: 0.048334

      1305500 -- [-1593.713] (-1596.039) (-1610.985) (-1600.821) * (-1606.330) [-1583.483] (-1604.723) (-1602.465) -- 7:51:50
      1306000 -- (-1591.180) (-1595.699) [-1600.735] (-1597.651) * (-1596.068) [-1586.004] (-1605.066) (-1602.314) -- 7:51:39
      1306500 -- [-1591.030] (-1611.317) (-1597.356) (-1591.912) * (-1595.849) (-1580.719) [-1599.938] (-1605.120) -- 7:52:05
      1307000 -- (-1596.280) [-1604.617] (-1599.376) (-1585.999) * (-1602.164) (-1589.426) [-1605.343] (-1604.281) -- 7:51:54
      1307500 -- (-1603.687) [-1603.546] (-1601.065) (-1585.725) * [-1591.233] (-1581.537) (-1609.248) (-1611.573) -- 7:51:43
      1308000 -- (-1607.416) (-1605.037) (-1596.339) [-1589.980] * (-1597.457) (-1586.922) [-1604.992] (-1600.685) -- 7:51:31
      1308500 -- [-1600.956] (-1604.706) (-1589.740) (-1594.754) * [-1596.739] (-1590.254) (-1607.241) (-1598.103) -- 7:51:58
      1309000 -- (-1604.134) [-1612.382] (-1588.091) (-1590.141) * (-1593.456) (-1607.800) (-1604.886) [-1598.779] -- 7:51:46
      1309500 -- (-1600.276) (-1609.900) (-1592.184) [-1587.521] * [-1585.702] (-1600.717) (-1603.087) (-1603.412) -- 7:51:35
      1310000 -- (-1600.945) [-1607.557] (-1596.054) (-1588.477) * [-1588.349] (-1597.345) (-1603.711) (-1597.421) -- 7:52:01

      Average standard deviation of split frequencies: 0.048029

      1310500 -- (-1596.668) (-1603.166) (-1610.592) [-1593.147] * (-1580.394) (-1603.413) (-1595.860) [-1605.084] -- 7:51:50
      1311000 -- (-1599.875) (-1607.083) [-1599.290] (-1598.995) * (-1595.665) (-1601.143) (-1602.076) [-1604.378] -- 7:51:39
      1311500 -- (-1602.937) [-1601.551] (-1594.839) (-1591.829) * (-1600.601) (-1592.382) (-1611.572) [-1594.116] -- 7:52:05
      1312000 -- (-1605.168) [-1598.465] (-1597.572) (-1595.562) * (-1596.173) (-1600.161) (-1599.851) [-1597.560] -- 7:51:54
      1312500 -- [-1605.968] (-1594.029) (-1590.617) (-1590.947) * (-1592.704) (-1592.287) (-1583.592) [-1593.915] -- 7:51:43
      1313000 -- (-1601.673) (-1605.835) [-1585.123] (-1595.730) * (-1597.072) (-1600.523) (-1589.194) [-1592.293] -- 7:51:32
      1313500 -- [-1613.129] (-1604.978) (-1586.816) (-1607.129) * (-1594.281) (-1593.842) (-1585.405) [-1601.954] -- 7:51:58
      1314000 -- (-1605.833) (-1605.741) [-1591.000] (-1608.916) * (-1595.111) (-1594.246) (-1579.361) [-1604.348] -- 7:51:47
      1314500 -- [-1606.939] (-1605.182) (-1599.260) (-1597.971) * (-1595.893) (-1588.745) (-1586.418) [-1595.211] -- 7:51:36
      1315000 -- (-1606.649) (-1606.778) [-1608.698] (-1595.891) * (-1595.365) (-1589.643) (-1592.597) [-1592.821] -- 7:52:02

      Average standard deviation of split frequencies: 0.048066

      1315500 -- (-1604.295) [-1602.247] (-1604.814) (-1595.958) * (-1594.999) (-1599.744) (-1583.693) [-1592.204] -- 7:51:51
      1316000 -- (-1607.254) [-1612.360] (-1595.667) (-1600.692) * (-1593.823) (-1594.964) (-1591.322) [-1598.806] -- 7:51:40
      1316500 -- (-1613.371) [-1606.463] (-1596.719) (-1591.899) * (-1590.854) (-1588.100) (-1585.812) [-1598.355] -- 7:51:29
      1317000 -- (-1620.411) [-1610.882] (-1595.027) (-1596.750) * (-1589.283) (-1594.901) (-1587.157) [-1591.859] -- 7:51:55
      1317500 -- (-1613.628) [-1612.948] (-1587.437) (-1593.795) * (-1592.047) (-1598.217) (-1590.399) [-1591.003] -- 7:51:44
      1318000 -- (-1609.178) [-1613.280] (-1590.720) (-1601.633) * (-1591.651) (-1598.022) (-1591.138) [-1586.711] -- 7:51:33
      1318500 -- (-1605.795) [-1608.284] (-1588.658) (-1598.651) * [-1597.343] (-1598.820) (-1597.811) (-1589.171) -- 7:51:59
      1319000 -- (-1606.032) [-1612.022] (-1591.492) (-1593.266) * [-1595.112] (-1600.680) (-1612.762) (-1587.691) -- 7:51:48
      1319500 -- (-1612.028) (-1613.896) [-1593.925] (-1598.811) * (-1599.593) (-1595.049) (-1606.568) [-1583.766] -- 7:51:37
      1320000 -- [-1606.508] (-1615.770) (-1585.172) (-1600.452) * (-1588.237) (-1595.280) (-1591.215) [-1585.288] -- 7:51:26

      Average standard deviation of split frequencies: 0.047566

      1320500 -- (-1594.372) [-1617.593] (-1595.563) (-1602.600) * [-1594.820] (-1600.186) (-1593.984) (-1594.257) -- 7:51:51
      1321000 -- (-1593.988) [-1614.688] (-1601.846) (-1601.477) * (-1596.906) (-1581.575) [-1592.906] (-1587.556) -- 7:51:40
      1321500 -- (-1593.235) [-1618.544] (-1591.430) (-1596.483) * (-1592.822) (-1588.181) (-1590.024) [-1593.451] -- 7:51:29
      1322000 -- (-1604.679) [-1617.270] (-1593.163) (-1588.597) * (-1596.429) (-1586.098) (-1594.083) [-1590.027] -- 7:51:55
      1322500 -- [-1592.954] (-1615.703) (-1594.254) (-1596.370) * [-1592.203] (-1590.347) (-1601.136) (-1601.276) -- 7:51:44
      1323000 -- (-1594.827) [-1613.946] (-1588.570) (-1582.985) * [-1588.694] (-1593.769) (-1598.897) (-1600.041) -- 7:51:33
      1323500 -- (-1590.052) [-1618.300] (-1592.995) (-1586.107) * (-1591.376) (-1602.526) (-1597.968) [-1601.597] -- 7:51:22
      1324000 -- (-1605.285) [-1607.387] (-1600.954) (-1587.839) * (-1589.889) (-1600.206) [-1599.947] (-1615.636) -- 7:51:48
      1324500 -- (-1593.022) [-1602.138] (-1590.309) (-1579.596) * (-1590.453) (-1603.415) (-1597.790) [-1607.774] -- 7:51:37
      1325000 -- (-1593.673) [-1600.711] (-1587.899) (-1578.313) * [-1589.185] (-1602.488) (-1594.332) (-1604.308) -- 7:51:26

      Average standard deviation of split frequencies: 0.047006

      1325500 -- (-1594.827) [-1594.472] (-1593.849) (-1581.315) * (-1588.017) (-1607.464) (-1589.945) [-1602.668] -- 7:51:52
      1326000 -- (-1590.557) [-1602.024] (-1589.377) (-1585.013) * (-1583.524) (-1594.632) (-1585.702) [-1603.262] -- 7:51:41
      1326500 -- (-1590.798) [-1600.030] (-1585.920) (-1586.255) * (-1585.696) (-1604.082) [-1586.521] (-1596.323) -- 7:51:30
      1327000 -- (-1593.972) [-1602.419] (-1589.423) (-1585.701) * (-1593.825) (-1599.971) (-1586.458) [-1598.196] -- 7:51:19
      1327500 -- (-1599.036) [-1593.547] (-1583.017) (-1587.299) * (-1593.229) (-1599.439) (-1587.121) [-1595.231] -- 7:51:45
      1328000 -- (-1599.057) [-1594.180] (-1587.619) (-1590.187) * (-1594.138) (-1618.463) [-1576.813] (-1595.130) -- 7:51:34
      1328500 -- (-1587.250) [-1599.164] (-1595.311) (-1586.408) * (-1604.634) (-1608.734) (-1575.488) [-1596.890] -- 7:51:23
      1329000 -- (-1612.254) (-1598.499) (-1596.433) [-1583.644] * (-1604.623) (-1612.632) (-1577.955) [-1597.124] -- 7:51:49
      1329500 -- (-1600.787) [-1612.604] (-1597.252) (-1577.695) * (-1594.629) (-1609.432) (-1593.983) [-1593.840] -- 7:51:38
      1330000 -- (-1602.455) (-1611.778) [-1590.973] (-1584.235) * (-1596.712) (-1600.061) (-1593.183) [-1602.369] -- 7:51:27

      Average standard deviation of split frequencies: 0.046802

      1330500 -- (-1611.432) [-1610.987] (-1587.593) (-1590.211) * (-1611.766) (-1595.704) (-1588.500) [-1598.683] -- 7:51:16
      1331000 -- (-1612.997) [-1607.782] (-1591.979) (-1580.856) * (-1605.487) (-1592.384) (-1579.204) [-1597.819] -- 7:51:41
      1331500 -- (-1612.482) (-1608.860) [-1585.320] (-1582.416) * (-1601.768) (-1603.660) (-1574.053) [-1594.240] -- 7:51:30
      1332000 -- [-1608.485] (-1614.640) (-1588.385) (-1592.075) * (-1604.157) (-1605.290) (-1582.251) [-1603.290] -- 7:51:20
      1332500 -- (-1607.789) [-1606.587] (-1578.828) (-1594.823) * (-1607.261) (-1609.469) (-1585.354) [-1598.491] -- 7:51:45
      1333000 -- [-1610.583] (-1605.136) (-1578.133) (-1600.698) * (-1603.965) (-1601.620) (-1582.423) [-1594.186] -- 7:51:34
      1333500 -- [-1610.525] (-1607.209) (-1587.148) (-1607.832) * (-1601.610) (-1598.998) (-1581.418) [-1607.613] -- 7:51:23
      1334000 -- (-1611.992) [-1611.419] (-1578.636) (-1597.789) * (-1596.940) (-1603.243) (-1581.643) [-1607.228] -- 7:51:49
      1334500 -- (-1601.473) [-1606.442] (-1579.827) (-1601.446) * (-1605.553) (-1596.321) (-1578.326) [-1601.829] -- 7:51:38
      1335000 -- (-1595.408) (-1598.991) [-1580.755] (-1605.021) * (-1598.392) (-1606.789) [-1576.206] (-1602.875) -- 7:51:27

      Average standard deviation of split frequencies: 0.046707

      1335500 -- (-1591.715) [-1596.152] (-1592.557) (-1603.116) * [-1601.598] (-1599.471) (-1585.125) (-1599.811) -- 7:51:53
      1336000 -- (-1588.189) [-1597.974] (-1588.569) (-1599.851) * (-1592.449) (-1601.039) (-1586.978) [-1604.266] -- 7:51:42
      1336500 -- [-1592.413] (-1602.284) (-1582.224) (-1603.408) * (-1594.994) (-1600.261) (-1588.834) [-1599.386] -- 7:51:31
      1337000 -- [-1594.636] (-1591.983) (-1584.082) (-1602.841) * (-1599.639) (-1601.020) (-1597.193) [-1599.563] -- 7:51:20
      1337500 -- (-1598.894) [-1591.933] (-1588.600) (-1592.786) * (-1594.699) (-1598.820) (-1597.379) [-1593.367] -- 7:51:46
      1338000 -- (-1601.723) [-1591.020] (-1587.653) (-1599.501) * (-1590.202) (-1599.797) (-1590.618) [-1597.423] -- 7:51:35
      1338500 -- (-1595.967) [-1593.949] (-1590.140) (-1598.984) * [-1590.988] (-1601.239) (-1581.422) (-1604.894) -- 7:51:24
      1339000 -- (-1597.580) [-1594.947] (-1593.922) (-1597.427) * (-1588.922) (-1602.489) (-1589.712) [-1594.754] -- 7:51:49
      1339500 -- [-1609.767] (-1602.499) (-1596.889) (-1593.526) * (-1596.803) (-1607.255) (-1584.222) [-1598.187] -- 7:51:39
      1340000 -- (-1598.870) (-1597.992) [-1595.122] (-1601.182) * (-1598.345) (-1602.865) (-1586.365) [-1597.811] -- 7:51:28

      Average standard deviation of split frequencies: 0.046479

      1340500 -- (-1591.765) (-1607.933) [-1592.624] (-1597.513) * (-1604.403) (-1610.420) (-1586.178) [-1593.795] -- 7:51:17
      1341000 -- (-1600.800) [-1603.632] (-1586.067) (-1602.134) * (-1598.698) (-1608.258) (-1580.059) [-1602.603] -- 7:51:42
      1341500 -- (-1595.103) [-1606.672] (-1586.338) (-1598.045) * (-1599.634) (-1616.233) (-1585.737) [-1603.190] -- 7:51:31
      1342000 -- (-1602.192) [-1604.636] (-1586.669) (-1596.413) * (-1596.793) (-1619.034) (-1590.741) [-1600.359] -- 7:51:21
      1342500 -- (-1599.783) [-1597.460] (-1587.942) (-1601.870) * (-1587.638) (-1619.335) (-1588.344) [-1604.140] -- 7:51:46
      1343000 -- (-1606.939) (-1605.640) [-1582.818] (-1603.617) * (-1586.299) (-1604.756) (-1594.304) [-1600.160] -- 7:51:35
      1343500 -- (-1604.818) [-1601.193] (-1590.811) (-1593.107) * (-1599.066) (-1606.011) (-1599.523) [-1599.950] -- 7:51:24
      1344000 -- (-1601.036) [-1603.207] (-1587.843) (-1590.361) * (-1593.245) (-1603.538) (-1586.740) [-1602.307] -- 7:51:50
      1344500 -- (-1596.452) [-1607.408] (-1590.367) (-1600.486) * (-1588.766) (-1595.244) (-1583.387) [-1606.270] -- 7:51:39
      1345000 -- (-1600.103) [-1607.324] (-1600.333) (-1597.320) * (-1584.565) (-1599.731) (-1582.706) [-1604.137] -- 7:51:28

      Average standard deviation of split frequencies: 0.046081

      1345500 -- (-1603.256) [-1607.402] (-1588.158) (-1605.382) * [-1580.983] (-1606.502) (-1586.471) (-1594.982) -- 7:51:17
      1346000 -- (-1600.652) [-1605.731] (-1590.438) (-1603.705) * (-1594.532) (-1610.475) (-1589.362) [-1594.059] -- 7:51:43
      1346500 -- (-1604.635) [-1602.254] (-1585.545) (-1598.565) * (-1591.608) (-1602.976) (-1586.988) [-1596.373] -- 7:51:32
      1347000 -- (-1608.672) [-1601.272] (-1584.589) (-1605.894) * (-1592.156) (-1599.438) (-1595.416) [-1599.003] -- 7:51:21
      1347500 -- (-1611.890) [-1601.388] (-1588.390) (-1597.160) * (-1586.258) (-1608.991) (-1593.982) [-1601.856] -- 7:51:46
      1348000 -- (-1609.473) (-1601.018) [-1597.576] (-1602.748) * (-1588.948) (-1613.595) (-1596.721) [-1593.563] -- 7:51:36
      1348500 -- (-1606.698) [-1599.507] (-1601.364) (-1611.332) * (-1600.089) (-1603.385) (-1593.924) [-1591.587] -- 7:51:25
      1349000 -- [-1615.211] (-1607.144) (-1595.462) (-1610.124) * (-1588.769) (-1599.782) (-1588.703) [-1587.963] -- 7:51:14
      1349500 -- (-1606.425) [-1600.018] (-1591.024) (-1606.452) * (-1600.449) (-1601.557) (-1583.605) [-1594.880] -- 7:51:39
      1350000 -- (-1602.264) (-1610.099) [-1585.347] (-1598.951) * (-1591.848) (-1599.038) (-1585.873) [-1591.658] -- 7:51:29

      Average standard deviation of split frequencies: 0.045870

      1350500 -- (-1608.293) [-1606.283] (-1591.299) (-1593.477) * (-1597.724) (-1597.514) (-1585.370) [-1591.614] -- 7:51:18
      1351000 -- (-1607.957) [-1601.871] (-1594.802) (-1603.516) * (-1605.172) (-1603.018) (-1588.651) [-1593.212] -- 7:51:43
      1351500 -- (-1617.833) (-1613.450) [-1594.962] (-1609.926) * (-1604.337) (-1610.347) (-1589.606) [-1595.299] -- 7:51:32
      1352000 -- (-1617.298) (-1613.516) [-1596.043] (-1603.431) * (-1597.105) (-1594.762) (-1589.400) [-1598.113] -- 7:51:22
      1352500 -- (-1620.688) (-1607.601) [-1593.475] (-1600.783) * (-1604.453) (-1589.397) (-1591.299) [-1610.386] -- 7:51:11
      1353000 -- (-1618.401) (-1611.125) [-1598.488] (-1593.967) * (-1603.862) (-1598.244) (-1587.579) [-1605.165] -- 7:51:36
      1353500 -- (-1608.872) [-1605.108] (-1600.798) (-1603.035) * (-1604.884) (-1600.488) [-1593.087] (-1609.308) -- 7:51:25
      1354000 -- (-1613.389) [-1607.468] (-1604.070) (-1596.108) * (-1610.586) (-1603.811) (-1590.031) [-1603.852] -- 7:51:15
      1354500 -- (-1606.683) [-1605.312] (-1602.771) (-1601.841) * (-1608.708) (-1599.423) [-1592.203] (-1601.283) -- 7:51:40
      1355000 -- (-1619.178) (-1606.375) [-1599.156] (-1601.698) * (-1602.893) (-1604.392) (-1593.305) [-1605.740] -- 7:51:29

      Average standard deviation of split frequencies: 0.045792

      1355500 -- (-1613.121) (-1604.715) [-1595.371] (-1606.468) * (-1612.676) (-1591.647) [-1590.379] (-1603.494) -- 7:51:18
      1356000 -- (-1607.186) [-1603.266] (-1596.074) (-1613.801) * (-1615.174) (-1603.666) [-1596.480] (-1602.333) -- 7:51:08
      1356500 -- (-1608.386) [-1610.384] (-1597.775) (-1606.090) * (-1607.426) (-1604.136) [-1585.508] (-1605.086) -- 7:51:33
      1357000 -- (-1610.855) [-1608.798] (-1590.131) (-1596.269) * (-1602.818) (-1604.553) [-1590.715] (-1600.800) -- 7:51:22
      1357500 -- (-1612.234) (-1611.358) [-1592.403] (-1600.031) * (-1603.360) (-1596.678) [-1590.045] (-1600.693) -- 7:51:11
      1358000 -- (-1611.118) (-1609.088) (-1598.137) [-1598.991] * (-1594.275) (-1595.743) (-1591.838) [-1601.883] -- 7:51:36
      1358500 -- (-1620.825) [-1611.216] (-1605.511) (-1597.131) * (-1606.018) (-1598.564) (-1606.859) [-1601.394] -- 7:51:26
      1359000 -- (-1613.119) [-1606.981] (-1591.178) (-1594.477) * (-1589.601) (-1595.860) (-1603.703) [-1605.191] -- 7:51:15
      1359500 -- (-1619.612) [-1604.530] (-1591.827) (-1587.121) * (-1588.825) (-1598.408) (-1603.034) [-1606.817] -- 7:51:04
      1360000 -- (-1609.628) [-1609.077] (-1595.162) (-1582.377) * (-1588.043) (-1597.596) (-1593.791) [-1606.808] -- 7:51:29

      Average standard deviation of split frequencies: 0.045488

      1360500 -- (-1616.661) (-1612.842) [-1593.395] (-1576.949) * (-1581.992) (-1596.804) (-1594.848) [-1603.098] -- 7:51:19
      1361000 -- (-1612.866) [-1612.217] (-1594.870) (-1590.112) * (-1593.533) [-1592.059] (-1594.167) (-1611.333) -- 7:51:08
      1361500 -- (-1607.298) [-1617.215] (-1590.531) (-1580.254) * (-1587.613) (-1590.439) (-1594.133) [-1609.545] -- 7:51:33
      1362000 -- (-1604.114) [-1611.764] (-1582.699) (-1576.176) * (-1585.995) (-1591.284) (-1600.288) [-1609.588] -- 7:51:22
      1362500 -- (-1605.496) [-1611.568] (-1594.155) (-1578.508) * (-1594.316) (-1602.569) (-1604.743) [-1606.971] -- 7:51:12
      1363000 -- (-1605.851) [-1612.995] (-1598.117) (-1583.202) * (-1602.788) [-1591.998] (-1600.112) (-1606.761) -- 7:51:01
      1363500 -- (-1607.144) (-1616.619) [-1594.392] (-1576.083) * (-1589.996) (-1593.142) (-1596.637) [-1607.558] -- 7:51:26
      1364000 -- (-1612.506) [-1605.218] (-1590.930) (-1593.297) * (-1596.700) (-1591.863) (-1601.628) [-1602.298] -- 7:51:15
      1364500 -- (-1607.574) (-1614.153) [-1588.775] (-1601.026) * (-1603.875) (-1589.013) (-1600.116) [-1608.237] -- 7:51:05
      1365000 -- [-1601.239] (-1615.043) (-1590.722) (-1587.238) * [-1595.279] (-1585.620) (-1596.596) (-1600.079) -- 7:51:30

      Average standard deviation of split frequencies: 0.045246

      1365500 -- (-1602.153) (-1620.067) (-1600.090) [-1586.003] * (-1591.810) (-1582.052) (-1599.778) [-1600.814] -- 7:51:19
      1366000 -- (-1604.407) [-1616.049] (-1590.073) (-1582.511) * (-1595.611) (-1588.055) (-1600.983) [-1594.648] -- 7:51:08
      1366500 -- (-1605.336) (-1615.797) [-1597.727] (-1573.204) * (-1596.930) [-1591.093] (-1591.826) (-1594.670) -- 7:50:58
      1367000 -- (-1605.991) (-1623.945) [-1597.322] (-1578.423) * (-1594.051) [-1586.776] (-1596.474) (-1603.543) -- 7:51:23
      1367500 -- (-1599.501) [-1616.055] (-1597.222) (-1581.469) * (-1595.795) [-1584.241] (-1598.262) (-1606.054) -- 7:51:12
      1368000 -- (-1605.070) [-1619.782] (-1595.613) (-1588.197) * [-1599.488] (-1584.874) (-1592.340) (-1610.603) -- 7:51:02
      1368500 -- (-1603.955) [-1619.405] (-1596.746) (-1587.916) * (-1602.701) (-1595.769) [-1592.485] (-1617.133) -- 7:51:26
      1369000 -- (-1603.039) [-1623.521] (-1589.115) (-1592.771) * (-1609.563) [-1588.885] (-1589.581) (-1607.778) -- 7:51:16
      1369500 -- (-1602.505) [-1623.397] (-1598.175) (-1580.963) * (-1598.006) (-1594.469) [-1600.581] (-1605.390) -- 7:51:05
      1370000 -- (-1605.701) (-1625.475) [-1606.675] (-1582.960) * (-1602.666) (-1594.242) (-1603.182) [-1597.567] -- 7:50:55

      Average standard deviation of split frequencies: 0.044927

      1370500 -- (-1600.322) [-1624.651] (-1601.370) (-1588.648) * (-1612.167) (-1588.486) (-1599.065) [-1596.286] -- 7:51:19
      1371000 -- (-1608.605) [-1621.882] (-1614.766) (-1579.987) * (-1604.182) [-1589.043] (-1587.950) (-1600.064) -- 7:51:09
      1371500 -- (-1604.516) [-1618.050] (-1604.268) (-1572.876) * (-1603.342) (-1597.283) (-1593.532) [-1612.072] -- 7:50:58
      1372000 -- (-1607.574) [-1621.417] (-1601.370) (-1570.168) * (-1605.149) [-1599.300] (-1591.407) (-1599.527) -- 7:51:23
      1372500 -- (-1616.726) (-1620.797) [-1603.569] (-1577.675) * (-1601.569) (-1595.697) (-1587.173) [-1602.782] -- 7:51:13
      1373000 -- (-1611.903) [-1603.139] (-1596.024) (-1583.588) * (-1593.324) (-1593.386) (-1593.587) [-1606.965] -- 7:51:02
      1373500 -- (-1607.676) [-1607.472] (-1593.867) (-1591.244) * (-1595.027) (-1596.465) (-1596.030) [-1606.637] -- 7:50:51
      1374000 -- (-1607.291) [-1618.094] (-1587.184) (-1585.537) * (-1604.379) (-1597.418) (-1594.881) [-1597.273] -- 7:51:16
      1374500 -- (-1616.815) [-1610.820] (-1594.000) (-1594.824) * (-1609.311) [-1597.924] (-1591.258) (-1600.963) -- 7:51:06
      1375000 -- (-1611.773) [-1613.334] (-1601.734) (-1585.772) * (-1595.438) (-1597.877) (-1588.524) [-1598.173] -- 7:50:55

      Average standard deviation of split frequencies: 0.044537

      1375500 -- (-1608.078) [-1610.696] (-1596.192) (-1600.882) * (-1587.697) (-1590.776) (-1590.370) [-1599.698] -- 7:51:20
      1376000 -- (-1605.922) [-1605.032] (-1599.841) (-1588.376) * (-1597.282) (-1595.494) (-1594.859) [-1596.282] -- 7:51:09
      1376500 -- (-1604.480) [-1608.443] (-1603.801) (-1597.321) * (-1586.085) [-1590.631] (-1589.054) (-1599.010) -- 7:50:59
      1377000 -- (-1604.920) [-1611.865] (-1595.636) (-1590.040) * (-1582.306) (-1587.716) (-1591.564) [-1598.329] -- 7:51:23
      1377500 -- (-1614.506) (-1612.900) [-1597.366] (-1594.052) * (-1573.360) (-1595.446) (-1593.359) [-1596.824] -- 7:51:13
      1378000 -- (-1614.432) [-1604.881] (-1596.283) (-1600.593) * (-1574.902) (-1589.099) (-1589.377) [-1600.804] -- 7:51:02
      1378500 -- (-1608.625) [-1611.559] (-1598.579) (-1586.756) * (-1588.241) (-1595.832) (-1592.139) [-1602.018] -- 7:50:52
      1379000 -- (-1608.132) [-1611.611] (-1598.701) (-1587.342) * (-1590.915) (-1598.514) (-1590.592) [-1596.444] -- 7:51:17
      1379500 -- (-1610.942) (-1611.547) [-1589.133] (-1591.588) * (-1586.357) (-1583.873) (-1591.191) [-1603.413] -- 7:51:06
      1380000 -- (-1617.355) [-1612.719] (-1592.175) (-1588.139) * (-1593.689) (-1585.933) (-1578.320) [-1603.251] -- 7:50:55

      Average standard deviation of split frequencies: 0.044285

      1380500 -- (-1610.671) (-1614.685) [-1598.510] (-1589.046) * (-1586.537) [-1585.310] (-1583.252) (-1603.757) -- 7:51:20
      1381000 -- [-1606.711] (-1612.884) (-1593.093) (-1583.680) * (-1585.755) (-1582.838) (-1587.420) [-1597.051] -- 7:51:10
      1381500 -- [-1605.288] (-1612.822) (-1588.754) (-1588.469) * (-1589.408) (-1587.466) (-1583.598) [-1596.247] -- 7:50:59
      1382000 -- (-1605.349) [-1612.328] (-1584.453) (-1598.389) * (-1592.332) (-1589.440) (-1595.594) [-1600.573] -- 7:50:49
      1382500 -- (-1612.871) [-1606.868] (-1589.626) (-1596.431) * (-1594.863) [-1594.331] (-1584.732) (-1606.989) -- 7:51:13
      1383000 -- (-1601.377) [-1608.680] (-1589.763) (-1589.174) * (-1586.308) (-1596.589) (-1585.925) [-1608.202] -- 7:51:03
      1383500 -- (-1604.723) [-1615.289] (-1592.394) (-1585.028) * (-1581.633) (-1598.692) (-1583.239) [-1603.346] -- 7:50:52
      1384000 -- (-1607.873) [-1605.781] (-1590.098) (-1585.646) * (-1582.820) (-1592.752) (-1582.173) [-1604.037] -- 7:51:17
      1384500 -- (-1603.736) [-1611.710] (-1589.083) (-1586.974) * (-1587.699) (-1592.980) (-1597.464) [-1603.424] -- 7:51:06
      1385000 -- (-1604.645) (-1615.303) [-1591.431] (-1581.185) * (-1584.962) (-1603.602) (-1600.841) [-1601.024] -- 7:50:56

      Average standard deviation of split frequencies: 0.043989

      1385500 -- (-1608.615) (-1603.119) [-1585.047] (-1582.010) * (-1588.945) (-1603.675) (-1594.946) [-1602.491] -- 7:50:45
      1386000 -- (-1603.103) [-1604.467] (-1597.304) (-1592.330) * (-1590.117) (-1595.586) (-1594.863) [-1610.706] -- 7:51:10
      1386500 -- (-1605.702) [-1605.940] (-1594.952) (-1593.930) * (-1590.457) (-1594.655) (-1594.999) [-1605.993] -- 7:50:59
      1387000 -- (-1606.637) [-1610.046] (-1599.376) (-1583.218) * (-1594.051) (-1586.865) (-1585.544) [-1608.313] -- 7:50:49
      1387500 -- [-1595.474] (-1610.039) (-1602.491) (-1585.838) * (-1594.217) (-1593.040) (-1587.573) [-1609.001] -- 7:51:14
      1388000 -- (-1605.372) (-1615.961) [-1596.807] (-1584.398) * (-1595.243) (-1596.200) (-1591.363) [-1604.016] -- 7:51:03
      1388500 -- (-1608.843) (-1619.088) [-1602.483] (-1585.705) * (-1591.742) (-1591.765) (-1597.149) [-1600.873] -- 7:50:53
      1389000 -- (-1612.569) (-1619.337) [-1602.641] (-1586.388) * (-1590.147) (-1586.524) (-1610.573) [-1602.565] -- 7:50:42
      1389500 -- (-1613.693) [-1616.976] (-1600.958) (-1587.211) * (-1594.290) (-1587.048) (-1604.809) [-1597.196] -- 7:51:07
      1390000 -- (-1599.083) [-1608.958] (-1601.972) (-1589.176) * (-1595.743) (-1592.264) (-1600.241) [-1596.340] -- 7:50:56

      Average standard deviation of split frequencies: 0.044092

      1390500 -- (-1602.282) (-1610.309) [-1592.300] (-1583.876) * (-1590.657) (-1590.507) (-1594.528) [-1599.514] -- 7:50:46
      1391000 -- (-1603.658) [-1608.790] (-1596.362) (-1585.258) * (-1595.980) (-1584.421) (-1597.251) [-1603.838] -- 7:51:10
      1391500 -- (-1601.856) [-1610.012] (-1596.271) (-1581.642) * (-1601.732) (-1581.789) [-1593.749] (-1596.997) -- 7:51:00
      1392000 -- (-1610.118) (-1611.745) (-1597.732) [-1577.752] * (-1603.068) (-1581.610) (-1592.629) [-1603.357] -- 7:50:49
      1392500 -- [-1601.810] (-1612.829) (-1605.688) (-1573.502) * (-1601.630) (-1583.775) (-1591.265) [-1604.993] -- 7:50:39
      1393000 -- (-1604.716) (-1612.058) (-1595.627) [-1576.976] * (-1605.036) (-1594.676) (-1587.593) [-1601.452] -- 7:51:03
      1393500 -- (-1606.552) [-1610.014] (-1603.761) (-1575.628) * (-1597.965) (-1585.085) (-1583.798) [-1610.563] -- 7:50:53
      1394000 -- (-1605.012) [-1605.956] (-1602.079) (-1593.227) * (-1598.786) (-1594.735) (-1593.042) [-1600.588] -- 7:50:43
      1394500 -- (-1606.344) [-1601.963] (-1602.618) (-1597.344) * (-1604.884) (-1583.575) (-1601.652) [-1602.591] -- 7:51:07
      1395000 -- (-1608.496) [-1605.292] (-1597.102) (-1600.848) * (-1611.396) [-1593.516] (-1609.310) (-1601.726) -- 7:50:57

      Average standard deviation of split frequencies: 0.044124

      1395500 -- (-1606.005) (-1599.399) [-1597.003] (-1583.840) * (-1597.492) (-1599.387) (-1593.920) [-1594.336] -- 7:50:46
      1396000 -- (-1608.953) (-1606.520) (-1603.500) [-1578.240] * (-1592.568) (-1592.669) (-1592.599) [-1593.485] -- 7:50:36
      1396500 -- (-1607.019) [-1603.979] (-1599.050) (-1577.750) * (-1594.076) (-1593.788) (-1597.517) [-1595.607] -- 7:51:00
      1397000 -- (-1612.642) [-1598.615] (-1598.114) (-1583.639) * (-1594.122) (-1585.381) (-1592.333) [-1598.027] -- 7:50:50
      1397500 -- (-1619.341) [-1599.778] (-1604.629) (-1591.314) * (-1604.434) [-1591.108] (-1592.317) (-1602.034) -- 7:50:39
      1398000 -- (-1617.259) [-1601.350] (-1602.410) (-1583.288) * (-1598.443) [-1585.092] (-1589.656) (-1604.809) -- 7:51:04
      1398500 -- (-1611.879) [-1600.901] (-1605.087) (-1585.757) * (-1602.692) (-1592.146) (-1590.512) [-1606.038] -- 7:50:53
      1399000 -- (-1614.032) [-1593.509] (-1602.852) (-1591.584) * (-1606.613) (-1594.368) (-1581.728) [-1615.614] -- 7:50:43
      1399500 -- (-1606.304) [-1591.905] (-1605.487) (-1589.500) * (-1603.901) (-1593.982) (-1601.622) [-1608.206] -- 7:51:07
      1400000 -- (-1613.910) (-1606.821) [-1597.671] (-1588.868) * (-1608.939) (-1598.188) (-1594.871) [-1608.461] -- 7:50:57

      Average standard deviation of split frequencies: 0.043971

      1400500 -- (-1613.428) [-1606.130] (-1607.852) (-1586.573) * (-1600.462) (-1609.014) (-1584.932) [-1606.386] -- 7:50:47
      1401000 -- (-1606.722) [-1602.762] (-1603.109) (-1588.211) * (-1595.366) [-1600.094] (-1584.497) (-1611.251) -- 7:50:36
      1401500 -- (-1610.500) [-1599.015] (-1598.975) (-1592.931) * (-1600.724) [-1598.615] (-1582.101) (-1605.763) -- 7:51:00
      1402000 -- (-1617.174) (-1596.574) [-1596.489] (-1588.385) * (-1606.119) (-1598.544) (-1579.728) [-1605.234] -- 7:50:50
      1402500 -- (-1615.080) (-1600.057) (-1591.247) [-1590.271] * (-1617.079) [-1602.361] (-1581.217) (-1609.274) -- 7:50:40
      1403000 -- (-1611.862) (-1604.719) [-1598.662] (-1601.569) * (-1617.962) [-1590.545] (-1597.560) (-1599.898) -- 7:51:04
      1403500 -- (-1609.496) (-1615.696) [-1590.508] (-1593.789) * (-1616.123) (-1594.529) (-1593.167) [-1601.607] -- 7:50:54
      1404000 -- (-1606.047) (-1614.973) (-1593.127) [-1584.517] * (-1614.879) [-1594.350] (-1599.701) (-1606.625) -- 7:50:43
      1404500 -- (-1612.306) (-1621.234) [-1591.931] (-1583.086) * (-1602.507) (-1588.667) (-1583.047) [-1599.632] -- 7:50:33
      1405000 -- (-1609.080) (-1618.143) [-1589.139] (-1588.813) * (-1599.441) (-1590.080) (-1583.950) [-1595.869] -- 7:50:57

      Average standard deviation of split frequencies: 0.043897

      1405500 -- (-1609.113) [-1623.114] (-1587.691) (-1594.440) * (-1594.483) (-1590.369) (-1590.677) [-1598.473] -- 7:50:47
      1406000 -- (-1610.118) (-1619.264) [-1589.201] (-1591.605) * (-1598.384) (-1588.826) (-1596.363) [-1595.472] -- 7:50:37
      1406500 -- (-1606.181) (-1624.299) [-1585.140] (-1586.413) * (-1601.001) [-1591.565] (-1585.262) (-1592.968) -- 7:51:01
      1407000 -- (-1616.488) (-1621.457) [-1593.119] (-1586.392) * (-1603.522) (-1589.140) (-1585.017) [-1591.143] -- 7:50:50
      1407500 -- [-1617.759] (-1623.555) (-1601.476) (-1589.443) * (-1597.576) [-1586.335] (-1583.938) (-1595.353) -- 7:50:40
      1408000 -- (-1613.255) [-1620.933] (-1603.257) (-1595.735) * (-1593.135) (-1585.929) (-1589.929) [-1597.993] -- 7:50:30
      1408500 -- (-1614.766) [-1619.453] (-1616.169) (-1588.593) * (-1597.755) (-1597.826) (-1587.816) [-1603.846] -- 7:50:54
      1409000 -- (-1605.897) [-1621.620] (-1602.472) (-1592.192) * (-1590.682) (-1586.757) (-1598.583) [-1611.569] -- 7:50:44
      1409500 -- (-1607.681) (-1624.504) [-1603.431] (-1589.745) * (-1584.646) (-1596.222) (-1595.890) [-1611.165] -- 7:50:33
      1410000 -- [-1605.509] (-1617.505) (-1600.540) (-1594.748) * (-1586.559) [-1585.320] (-1601.386) (-1603.700) -- 7:50:58

      Average standard deviation of split frequencies: 0.044043

      1410500 -- (-1607.391) [-1617.508] (-1600.873) (-1593.219) * (-1585.321) (-1585.518) (-1596.587) [-1598.099] -- 7:50:47
      1411000 -- (-1608.182) (-1611.281) [-1597.060] (-1581.678) * (-1586.875) (-1599.794) (-1598.308) [-1602.590] -- 7:50:37
      1411500 -- (-1597.347) [-1610.857] (-1605.363) (-1585.906) * (-1587.848) (-1593.686) (-1596.883) [-1606.111] -- 7:50:27
      1412000 -- (-1596.623) (-1617.026) [-1592.601] (-1586.667) * (-1585.836) (-1580.976) (-1595.138) [-1610.459] -- 7:50:51
      1412500 -- (-1597.151) [-1615.213] (-1594.735) (-1597.228) * (-1577.944) (-1590.468) (-1589.380) [-1612.708] -- 7:50:40
      1413000 -- (-1598.816) (-1610.383) [-1595.632] (-1599.700) * (-1577.111) (-1590.151) (-1582.616) [-1611.059] -- 7:50:30
      1413500 -- (-1606.534) (-1615.229) [-1600.668] (-1598.894) * (-1581.953) (-1585.147) (-1590.023) [-1612.788] -- 7:50:54
      1414000 -- (-1607.726) (-1611.954) [-1604.009] (-1602.804) * (-1585.913) (-1591.463) (-1596.229) [-1607.037] -- 7:50:44
      1414500 -- (-1606.527) (-1608.590) [-1604.005] (-1596.521) * (-1583.983) (-1588.888) (-1591.254) [-1606.614] -- 7:50:34
      1415000 -- (-1602.483) (-1618.676) [-1592.127] (-1597.809) * (-1579.670) (-1590.477) (-1586.156) [-1601.892] -- 7:50:58

      Average standard deviation of split frequencies: 0.044512

      1415500 -- (-1604.703) (-1618.267) [-1592.949] (-1605.171) * (-1588.774) (-1584.171) (-1586.734) [-1607.897] -- 7:50:47
      1416000 -- (-1615.157) (-1615.809) [-1594.743] (-1594.007) * (-1589.221) (-1580.197) (-1600.354) [-1602.271] -- 7:50:37
      1416500 -- (-1613.902) (-1611.496) [-1606.340] (-1596.910) * (-1597.084) (-1577.918) (-1587.629) [-1599.118] -- 7:50:27
      1417000 -- (-1608.611) [-1622.217] (-1605.842) (-1600.720) * (-1602.593) (-1589.334) (-1595.275) [-1598.589] -- 7:50:51
      1417500 -- (-1606.052) (-1620.738) [-1612.183] (-1599.122) * (-1600.017) (-1579.051) (-1593.160) [-1608.528] -- 7:50:41
      1418000 -- (-1597.935) (-1613.767) [-1602.717] (-1597.391) * (-1601.570) (-1580.320) (-1593.364) [-1603.914] -- 7:50:31
      1418500 -- (-1594.318) (-1613.005) [-1604.196] (-1603.088) * (-1602.840) (-1589.248) (-1596.954) [-1605.932] -- 7:50:55
      1419000 -- (-1596.948) (-1607.353) [-1608.287] (-1589.885) * (-1607.167) (-1593.299) (-1585.338) [-1603.273] -- 7:50:44
      1419500 -- (-1600.123) (-1607.785) [-1599.940] (-1589.704) * (-1601.151) (-1592.862) (-1578.432) [-1603.379] -- 7:50:34
      1420000 -- (-1600.338) [-1611.402] (-1603.336) (-1599.591) * (-1602.742) (-1585.703) (-1581.293) [-1603.316] -- 7:50:24

      Average standard deviation of split frequencies: 0.044845

      1420500 -- (-1604.099) (-1618.510) [-1609.824] (-1589.761) * (-1597.943) [-1585.770] (-1581.032) (-1614.321) -- 7:50:48
      1421000 -- (-1607.046) (-1621.472) [-1597.489] (-1591.174) * (-1588.412) (-1579.676) (-1581.449) [-1607.594] -- 7:50:38
      1421500 -- (-1603.910) (-1612.985) [-1606.778] (-1593.382) * (-1581.859) (-1576.079) (-1582.528) [-1607.688] -- 7:50:27
      1422000 -- (-1606.754) [-1614.246] (-1609.613) (-1593.427) * (-1588.618) [-1583.269] (-1583.932) (-1610.142) -- 7:50:51
      1422500 -- (-1608.597) [-1610.366] (-1607.868) (-1597.034) * (-1584.607) [-1584.838] (-1581.812) (-1609.337) -- 7:50:41
      1423000 -- [-1605.372] (-1605.459) (-1603.520) (-1593.911) * (-1595.921) [-1593.031] (-1579.614) (-1614.079) -- 7:50:31
      1423500 -- (-1619.107) (-1609.349) [-1601.900] (-1588.554) * (-1597.942) [-1593.907] (-1576.401) (-1602.407) -- 7:50:21
      1424000 -- (-1615.133) (-1601.682) [-1596.674] (-1591.628) * (-1594.988) (-1589.401) (-1584.573) [-1597.649] -- 7:50:45
      1424500 -- (-1608.334) (-1603.351) [-1603.990] (-1598.018) * (-1591.477) [-1585.709] (-1583.492) (-1603.840) -- 7:50:34
      1425000 -- (-1599.570) (-1599.887) (-1596.110) [-1586.584] * (-1592.889) (-1584.461) (-1582.546) [-1609.875] -- 7:50:24

      Average standard deviation of split frequencies: 0.044708

      1425500 -- (-1600.500) (-1604.266) [-1606.099] (-1592.436) * (-1592.636) (-1586.590) (-1584.940) [-1601.385] -- 7:50:48
      1426000 -- (-1606.037) (-1598.095) [-1599.398] (-1600.873) * (-1598.551) [-1586.665] (-1584.273) (-1602.951) -- 7:50:38
      1426500 -- (-1613.984) (-1600.297) [-1599.442] (-1593.978) * (-1592.646) (-1596.309) (-1593.560) [-1603.026] -- 7:50:28
      1427000 -- (-1612.171) (-1596.026) [-1610.084] (-1584.661) * (-1601.659) (-1585.621) (-1590.781) [-1593.647] -- 7:50:17
      1427500 -- (-1619.653) [-1596.155] (-1603.280) (-1584.761) * (-1592.843) (-1591.822) (-1589.530) [-1600.716] -- 7:50:41
      1428000 -- (-1613.587) (-1598.524) (-1602.925) [-1589.869] * (-1597.378) (-1598.792) (-1595.329) [-1595.954] -- 7:50:31
      1428500 -- [-1609.915] (-1600.695) (-1601.204) (-1585.958) * (-1589.067) (-1592.387) (-1581.235) [-1602.731] -- 7:50:21
      1429000 -- (-1612.793) (-1600.388) [-1599.936] (-1584.565) * (-1592.914) (-1580.644) (-1590.096) [-1599.242] -- 7:50:45
      1429500 -- (-1609.913) [-1601.157] (-1607.661) (-1581.425) * (-1593.813) (-1593.396) (-1587.462) [-1598.787] -- 7:50:35
      1430000 -- (-1607.762) (-1598.678) (-1608.457) [-1580.817] * (-1588.599) (-1581.177) (-1585.045) [-1600.037] -- 7:50:24

      Average standard deviation of split frequencies: 0.045196

      1430500 -- (-1606.543) (-1602.290) (-1608.534) [-1583.432] * (-1585.730) (-1578.582) (-1588.223) [-1596.756] -- 7:50:48
      1431000 -- (-1604.144) (-1600.091) (-1600.742) [-1586.512] * (-1598.530) (-1579.530) (-1596.960) [-1593.890] -- 7:50:38
      1431500 -- (-1598.882) (-1595.443) [-1596.573] (-1591.518) * (-1602.472) (-1573.554) (-1592.618) [-1594.352] -- 7:50:28
      1432000 -- (-1600.856) (-1599.963) (-1606.413) [-1589.164] * (-1605.473) (-1576.310) (-1585.842) [-1596.975] -- 7:50:18
      1432500 -- (-1607.380) (-1602.029) (-1603.415) [-1586.212] * (-1590.124) (-1578.291) (-1589.885) [-1600.338] -- 7:50:42
      1433000 -- [-1603.583] (-1610.948) (-1593.432) (-1594.876) * (-1597.331) (-1586.874) (-1593.067) [-1598.212] -- 7:50:31
      1433500 -- (-1603.115) [-1601.320] (-1599.110) (-1579.607) * (-1589.128) (-1591.679) (-1594.333) [-1595.431] -- 7:50:21
      1434000 -- (-1599.027) [-1592.734] (-1607.327) (-1586.648) * (-1593.686) (-1596.657) (-1594.225) [-1598.081] -- 7:50:45
      1434500 -- (-1604.251) (-1592.780) [-1601.669] (-1588.826) * (-1597.610) (-1590.490) (-1597.959) [-1600.652] -- 7:50:35
      1435000 -- (-1602.503) [-1590.817] (-1604.212) (-1585.637) * (-1604.410) [-1598.225] (-1592.009) (-1603.024) -- 7:50:25

      Average standard deviation of split frequencies: 0.045503

      1435500 -- (-1603.395) (-1592.998) [-1605.740] (-1587.701) * (-1603.682) (-1595.325) (-1597.302) [-1599.673] -- 7:50:15
      1436000 -- [-1601.771] (-1599.562) (-1617.375) (-1579.717) * (-1595.605) (-1583.955) (-1592.064) [-1608.155] -- 7:50:38
      1436500 -- (-1600.045) (-1599.121) (-1617.136) [-1583.047] * (-1600.252) (-1587.892) (-1601.803) [-1611.828] -- 7:50:28
      1437000 -- (-1602.443) (-1594.966) (-1618.784) [-1587.431] * (-1596.525) (-1586.819) (-1597.466) [-1607.417] -- 7:50:18
      1437500 -- (-1613.302) (-1604.720) (-1619.786) [-1586.982] * (-1597.225) (-1584.815) (-1595.712) [-1603.104] -- 7:50:42
      1438000 -- (-1609.151) (-1599.434) (-1614.169) [-1590.014] * (-1603.695) (-1583.988) (-1595.337) [-1599.377] -- 7:50:32
      1438500 -- (-1601.327) [-1599.505] (-1617.881) (-1585.395) * (-1607.507) [-1591.042] (-1596.862) (-1609.199) -- 7:50:22
      1439000 -- (-1592.531) [-1598.586] (-1625.013) (-1586.839) * (-1596.356) [-1592.951] (-1595.712) (-1602.182) -- 7:50:11
      1439500 -- (-1592.995) (-1604.360) (-1622.293) [-1590.795] * (-1594.785) (-1595.236) (-1590.933) [-1599.895] -- 7:50:35
      1440000 -- (-1603.047) (-1601.282) (-1618.576) [-1594.248] * (-1591.604) (-1592.719) (-1592.333) [-1609.795] -- 7:50:25

      Average standard deviation of split frequencies: 0.045646

      1440500 -- (-1602.443) (-1606.996) [-1622.756] (-1590.302) * (-1600.920) (-1593.686) (-1606.891) [-1612.371] -- 7:50:15
      1441000 -- (-1603.226) (-1606.729) (-1624.730) [-1590.167] * (-1596.612) [-1589.193] (-1610.458) (-1605.626) -- 7:50:39
      1441500 -- (-1598.065) (-1613.073) (-1620.350) [-1581.257] * (-1595.076) (-1588.129) (-1604.939) [-1605.264] -- 7:50:28
      1442000 -- [-1590.649] (-1600.601) (-1614.213) (-1584.568) * (-1590.441) [-1588.761] (-1592.748) (-1607.612) -- 7:50:18
      1442500 -- (-1601.068) (-1609.544) (-1617.862) [-1586.413] * (-1588.822) (-1578.980) (-1595.086) [-1606.046] -- 7:50:08
      1443000 -- (-1594.681) (-1597.331) (-1615.645) [-1585.018] * (-1592.717) [-1585.646] (-1585.986) (-1604.166) -- 7:50:32
      1443500 -- (-1598.207) (-1594.110) (-1606.478) [-1583.188] * (-1588.824) (-1590.798) (-1588.738) [-1605.545] -- 7:50:22
      1444000 -- (-1600.300) (-1601.438) (-1607.000) [-1587.079] * (-1581.880) [-1588.127] (-1592.605) (-1603.291) -- 7:50:12
      1444500 -- (-1603.071) (-1600.294) [-1607.526] (-1594.306) * (-1589.278) (-1584.611) (-1595.737) [-1608.177] -- 7:50:35
      1445000 -- (-1600.818) (-1603.831) [-1605.201] (-1597.785) * (-1582.462) (-1589.417) (-1590.624) [-1603.315] -- 7:50:25

      Average standard deviation of split frequencies: 0.045701

      1445500 -- (-1604.637) (-1594.962) (-1614.786) [-1595.860] * (-1592.766) [-1584.240] (-1595.230) (-1607.289) -- 7:50:15
      1446000 -- (-1600.320) [-1600.684] (-1605.053) (-1603.139) * (-1593.452) (-1590.217) [-1587.599] (-1605.965) -- 7:50:05
      1446500 -- (-1605.715) (-1599.941) (-1603.145) [-1604.626] * (-1586.304) [-1590.488] (-1589.248) (-1612.166) -- 7:50:29
      1447000 -- (-1612.168) [-1596.733] (-1608.859) (-1605.948) * (-1584.061) [-1597.743] (-1589.698) (-1608.247) -- 7:50:19
      1447500 -- (-1612.842) (-1620.926) (-1603.550) [-1595.087] * (-1588.920) (-1597.797) (-1597.970) [-1604.855] -- 7:50:09
      1448000 -- (-1603.254) (-1606.975) (-1605.778) [-1595.351] * (-1584.719) [-1591.075] (-1596.795) (-1609.680) -- 7:50:32
      1448500 -- (-1602.030) (-1616.488) (-1602.534) [-1592.310] * (-1580.576) [-1592.915] (-1601.546) (-1612.496) -- 7:50:22
      1449000 -- (-1608.021) (-1622.245) (-1601.499) [-1597.697] * (-1587.176) (-1595.749) (-1600.599) [-1612.454] -- 7:50:12
      1449500 -- [-1607.681] (-1606.889) (-1594.549) (-1597.557) * [-1588.231] (-1596.772) (-1595.393) (-1610.000) -- 7:50:02
      1450000 -- (-1604.841) (-1609.846) [-1599.736] (-1599.865) * (-1593.182) (-1604.854) (-1594.554) [-1609.922] -- 7:50:25

      Average standard deviation of split frequencies: 0.045536

      1450500 -- [-1600.543] (-1613.780) (-1603.698) (-1598.336) * (-1587.152) (-1602.856) (-1590.355) [-1606.731] -- 7:50:15
      1451000 -- (-1606.751) (-1616.764) [-1604.113] (-1599.311) * (-1584.024) [-1597.435] (-1585.467) (-1605.299) -- 7:50:05
      1451500 -- (-1603.959) (-1612.677) [-1610.576] (-1592.784) * (-1592.174) [-1600.782] (-1595.434) (-1602.547) -- 7:50:29
      1452000 -- (-1604.392) (-1611.154) (-1605.195) [-1594.394] * (-1578.920) [-1598.034] (-1594.901) (-1598.881) -- 7:50:19
      1452500 -- (-1607.295) (-1613.782) (-1601.015) [-1593.769] * (-1595.163) (-1595.463) (-1595.360) [-1606.784] -- 7:50:09
      1453000 -- (-1601.688) (-1605.882) [-1602.223] (-1600.964) * (-1585.311) [-1589.832] (-1593.067) (-1603.989) -- 7:50:32
      1453500 -- [-1604.175] (-1612.666) (-1599.145) (-1595.310) * (-1593.738) (-1590.633) [-1590.094] (-1604.933) -- 7:50:22
      1454000 -- (-1596.173) (-1615.459) [-1595.712] (-1588.071) * (-1591.189) [-1592.822] (-1588.542) (-1607.187) -- 7:50:12
      1454500 -- [-1603.645] (-1608.669) (-1596.360) (-1596.636) * (-1581.728) [-1597.010] (-1591.949) (-1601.284) -- 7:50:02
      1455000 -- (-1595.593) (-1608.056) [-1594.573] (-1596.830) * (-1580.045) (-1587.879) [-1588.576] (-1606.442) -- 7:50:26

      Average standard deviation of split frequencies: 0.045261

      1455500 -- [-1601.553] (-1600.917) (-1598.796) (-1602.912) * (-1582.360) (-1582.386) [-1597.683] (-1608.246) -- 7:50:16
      1456000 -- (-1598.126) (-1597.754) [-1597.296] (-1601.097) * (-1585.834) (-1585.471) (-1602.839) [-1604.210] -- 7:50:06
      1456500 -- [-1591.325] (-1598.781) (-1601.060) (-1603.279) * (-1587.080) [-1596.758] (-1603.075) (-1618.666) -- 7:50:29
      1457000 -- [-1593.017] (-1601.054) (-1593.643) (-1592.233) * (-1590.238) [-1592.895] (-1601.829) (-1614.946) -- 7:50:19
      1457500 -- [-1589.937] (-1611.688) (-1599.780) (-1596.543) * (-1592.703) [-1595.382] (-1598.037) (-1617.741) -- 7:50:09
      1458000 -- [-1606.111] (-1596.520) (-1602.466) (-1595.152) * (-1587.309) (-1590.926) [-1590.515] (-1612.989) -- 7:50:32
      1458500 -- (-1593.766) [-1602.518] (-1608.843) (-1594.851) * (-1587.109) [-1591.570] (-1587.338) (-1611.483) -- 7:50:22
      1459000 -- (-1598.769) (-1607.816) (-1596.754) [-1593.102] * (-1586.768) [-1585.442] (-1590.057) (-1613.457) -- 7:50:13
      1459500 -- (-1597.837) (-1611.797) [-1600.340] (-1602.029) * (-1585.492) [-1591.442] (-1592.739) (-1618.388) -- 7:50:03
      1460000 -- (-1599.469) [-1621.371] (-1600.166) (-1603.692) * (-1584.930) (-1594.180) (-1585.039) [-1615.200] -- 7:50:26
[truncated: 13,038,186 more chars]
