# Supplementary material for: Cranial and mandibular anatomy of Plastomenus thomasii and a new time-tree of trionychid evolution
Source: Swiss J Palaeontol. 2023 Mar 16;142(1):1. doi: 10.1186/s13358-023-00267-5 (PMC10020266; doi:10.1186/s13358-023-00267-5)
Supplement: Supplementary file 8 — Additional file 8. Spreadsheet with all character optimizations. [file 13358_2023_267_MOESM8_ESM.xlsx]

## Sheet: by_node
	Node_original	Node_changed	Character	Steps	CI	State_plesiomorphic	State_apomorphic	Optimization
1	node_77	Adocus lineolatus	49	1	0.5	0	2	Unambiguous	CH49: 0->2	Adocus lineolatus	Unambiguous	§	:	%%	$	$Adocus lineolatus: §Unambiguous: %%CH49: 0->2,
1	node_77	Adocus lineolatus	56	1	0.25	1	2	Unambiguous	CH56: 1->2							CH56: 1->2,
1	node_77	Adocus lineolatus	81	1	0.5	0	1	Unambiguous	CH81: 0->1							CH81: 0->1,
1	node_77	Adocus lineolatus	100	1	0.5	0	1	Unambiguous	CH100: 0->1							CH100: 0->1,
1	node_77	Adocus lineolatus	103	1	0.5	0	1	Unambiguous	CH103: 0->1							CH103: 0->1,
1	node_77	Adocus lineolatus	114	1	1	0	1	Unambiguous	CH114: 0->1							CH114: 0->1,
1	node_77	Adocus lineolatus	115	1	0.5	0	1	Unambiguous	CH115: 0->1							CH115: 0->1,
2	node_77	node_76	5	1	0.75	1	2	DELTRAN	CH5: 1->2	node_76	DELTRAN	§	:	%%	$	$node_76: §DELTRAN: %%CH5: 1->2,
2	node_77	node_76	65	1	0.5	1	2	DELTRAN	CH65: 1->2							CH65: 1->2,
2	node_77	node_76	113	1	0.333	0	1	DELTRAN	CH113: 0->1							CH113: 0->1,
2	node_77	node_76	5	1	0.75	1	2	ACCTRAN	CH5: 1->2		ACCTRAN		:	%%	$	$: ACCTRAN: %%CH5: 1->2,
2	node_77	node_76	48	1	0.167	1	2	ACCTRAN	CH48: 1->2							CH48: 1->2,
2	node_77	node_76	65	1	0.5	1	2	ACCTRAN	CH65: 1->2							CH65: 1->2,
2	node_77	node_76	68	1	0.333	1	2	ACCTRAN	CH68: 1->2							CH68: 1->2,
2	node_77	node_76	99	1	0.667	0	1	ACCTRAN	CH99: 0->1							CH99: 0->1,
2	node_77	node_76	113	1	0.333	0	1	ACCTRAN	CH113: 0->1							CH113: 0->1,
3	node_76	Carettochelys insculpta	18	1	0.364	2	3	Unambiguous	CH18: 2->3	Carettochelys insculpta	Unambiguous	§	:	%%	$	$Carettochelys insculpta: §Unambiguous: %%CH18: 2->3,
3	node_76	Carettochelys insculpta	22	1	0.4	1	2	Unambiguous	CH22: 1->2							CH22: 1->2,
3	node_76	Carettochelys insculpta	33	1	0.333	1	2	Unambiguous	CH33: 1->2							CH33: 1->2,
3	node_76	Carettochelys insculpta	38	1	0.2	1	2	Unambiguous	CH38: 1->2							CH38: 1->2,
3	node_76	Carettochelys insculpta	63	1	0.2	1	0	Unambiguous	CH63: 1->0							CH63: 1->0,
3	node_76	Carettochelys insculpta	64	1	0.333	1	2	Unambiguous	CH64: 1->2							CH64: 1->2,
3	node_76	Carettochelys insculpta	95	1	0.333	1	0	Unambiguous	CH95: 1->0							CH95: 1->0,
3	node_76	Carettochelys insculpta	108	1	0.182	1	2	Unambiguous	CH108: 1->2							CH108: 1->2,
3	node_76	Carettochelys insculpta	109	1	0.286	1	0	Unambiguous	CH109: 1->0							CH109: 1->0,
3	node_76	Carettochelys insculpta	110	1	0.333	1	2	Unambiguous	CH110: 1->2							CH110: 1->2,
3	node_76	Carettochelys insculpta	48	1	0.167	1	2	DELTRAN	CH48: 1->2		DELTRAN		:	%%	$	$: DELTRAN: %%CH48: 1->2,
3	node_76	Carettochelys insculpta	68	1	0.333	1	2	DELTRAN	CH68: 1->2							CH68: 1->2,
3	node_76	Carettochelys insculpta	99	1	0.667	0	1	DELTRAN	CH99: 0->1							CH99: 0->1,
4	node_76	node_75	1	2	0.154	2	4	Unambiguous	CH1: 2->4	node_75	Unambiguous	§	:	%%	$	$node_75: §Unambiguous: %%CH1: 2->4,
4	node_76	node_75	5	2	0.75	2	4	Unambiguous	CH5: 2->4							CH5: 2->4,
4	node_76	node_75	16	1	0.333	3	2	Unambiguous	CH16: 3->2							CH16: 3->2,
4	node_76	node_75	20	1	0.222	1	2	Unambiguous	CH20: 1->2							CH20: 1->2,
4	node_76	node_75	75	1	0.333	1	0	Unambiguous	CH75: 1->0							CH75: 1->0,
4	node_76	node_75	84	1	0.25	1	0	Unambiguous	CH84: 1->0							CH84: 1->0,
4	node_76	node_75	85	1	0.25	1	0	Unambiguous	CH85: 1->0							CH85: 1->0,
4	node_76	node_75	98	1	0.167	0	1	Unambiguous	CH98: 0->1							CH98: 0->1,
4	node_76	node_75	7	1	0.333	1	2	ACCTRAN	CH7: 1->2		ACCTRAN		:	%%	$	$: ACCTRAN: %%CH7: 1->2,
4	node_76	node_75	31	1	0.182	1	2	ACCTRAN	CH31: 1->2							CH31: 1->2,
4	node_76	node_75	40	2	0.5	1	3	ACCTRAN	CH40: 1->3							CH40: 1->3,
4	node_76	node_75	67	1	0.2	2	1	ACCTRAN	CH67: 2->1							CH67: 2->1,
4	node_76	node_75	102	1	0.222	0	1	ACCTRAN	CH102: 0->1							CH102: 0->1,
4	node_76	node_75	111	1	0.5	1	0	ACCTRAN	CH111: 1->0							CH111: 1->0,
5	node_75	node_71	3	1	0.4	1	2	Unambiguous	CH3: 1->2	node_71	Unambiguous	§	:	%%	$	$node_71: §Unambiguous: %%CH3: 1->2,
5	node_75	node_71	10	1	1	0	1	DELTRAN	CH10: 0->1		DELTRAN		:	%%	$	$: DELTRAN: %%CH10: 0->1,
5	node_75	node_71	31	1	0.182	1	2	DELTRAN	CH31: 1->2							CH31: 1->2,
5	node_75	node_71	40	2	0.5	1	3	DELTRAN	CH40: 1->3							CH40: 1->3,
5	node_75	node_71	67	1	0.2	2	1	DELTRAN	CH67: 2->1							CH67: 2->1,
5	node_75	node_71	86	1	1	0	1	DELTRAN	CH86: 0->1							CH86: 0->1,
5	node_75	node_71	87	1	0.5	0	1	DELTRAN	CH87: 0->1							CH87: 0->1,
5	node_75	node_71	102	1	0.222	0	1	DELTRAN	CH102: 0->1							CH102: 0->1,
5	node_75	node_71	111	1	0.5	1	0	DELTRAN	CH111: 1->0							CH111: 1->0,
5	node_75	node_71	10	1	1	0	1	ACCTRAN	CH10: 0->1		ACCTRAN		:	%%	$	$: ACCTRAN: %%CH10: 0->1,
5	node_75	node_71	86	1	1	0	1	ACCTRAN	CH86: 0->1							CH86: 0->1,
5	node_75	node_71	87	1	0.5	0	1	ACCTRAN	CH87: 0->1							CH87: 0->1,
5	node_75	node_71	88	1	1	0	1	ACCTRAN	CH88: 0->1							CH88: 0->1,
6	node_71	node_70	11	1	0.333	0	1	Unambiguous	CH11: 0->1	node_70	Unambiguous	§	:	%%	$	$node_70: §Unambiguous: %%CH11: 0->1,
6	node_71	node_70	88	1	1	0	1	DELTRAN	CH88: 0->1		DELTRAN		:	%%	$	$: DELTRAN: %%CH88: 0->1,
6	node_71	node_70	7	1	0.333	2	1	ACCTRAN	CH7: 2->1		ACCTRAN		:	%%	$	$: ACCTRAN: %%CH7: 2->1,
6	node_71	node_70	34	1	0.25	1	2	ACCTRAN	CH34: 1->2							CH34: 1->2,
6	node_71	node_70	35	1	0.167	1	2	ACCTRAN	CH35: 1->2							CH35: 1->2,
6	node_71	node_70	101	1	0.333	0	1	ACCTRAN	CH101: 0->1							CH101: 0->1,
7	node_70	node_56	4	1	0.333	2	1	Unambiguous	CH4: 2->1	node_56	Unambiguous	§	:	%%	$	$node_56: §Unambiguous: %%CH4: 2->1,
7	node_70	node_56	19	1	0.4	3	2	Unambiguous	CH19: 3->2							CH19: 3->2,
7	node_70	node_56	20	1	0.222	2	1	Unambiguous	CH20: 2->1							CH20: 2->1,
7	node_70	node_56	77	1	0.667	0	1	Unambiguous	CH77: 0->1							CH77: 0->1,
7	node_70	node_56	85	1	0.25	0	1	Unambiguous	CH85: 0->1							CH85: 0->1,
7	node_70	node_56	34	1	0.25	1	2	DELTRAN	CH34: 1->2		DELTRAN		:	%%	$	$: DELTRAN: %%CH34: 1->2,
7	node_70	node_56	35	1	0.167	1	2	DELTRAN	CH35: 1->2							CH35: 1->2,
7	node_70	node_56	48	1	0.167	1	2	DELTRAN	CH48: 1->2							CH48: 1->2,
7	node_70	node_56	29	1	0.167	1	2	ACCTRAN	CH29: 1->2		ACCTRAN		:	%%	$	$: ACCTRAN: %%CH29: 1->2,
7	node_70	node_56	38	1	0.2	1	2	ACCTRAN	CH38: 1->2							CH38: 1->2,
7	node_70	node_56	49	1	0.5	0	1	ACCTRAN	CH49: 0->1							CH49: 0->1,
7	node_70	node_56	63	1	0.2	1	0	ACCTRAN	CH63: 1->0							CH63: 1->0,
7	node_70	node_56	68	1	0.333	2	1	ACCTRAN	CH68: 2->1							CH68: 2->1,
7	node_70	node_56	76	1	0.5	0	1	ACCTRAN	CH76: 0->1							CH76: 0->1,
7	node_70	node_56	79	1	0.25	2	1	ACCTRAN	CH79: 2->1							CH79: 2->1,
7	node_70	node_56	99	1	0.667	1	0	ACCTRAN	CH99: 1->0							CH99: 1->0,
7	node_70	node_56	105	1	0.5	1	0	ACCTRAN	CH105: 1->0							CH105: 1->0,
7	node_70	node_56	106	1	0.333	0	1	ACCTRAN	CH106: 0->1							CH106: 0->1,
8	node_56	node_49	24	1	0.333	2	1	Unambiguous	CH24: 2->1	node_49	Unambiguous	§	:	%%	$	$node_49: §Unambiguous: %%CH24: 2->1,
8	node_56	node_49	79	1	0.25	2	1	DELTRAN	CH79: 2->1		DELTRAN		:	%%	$	$: DELTRAN: %%CH79: 2->1,
8	node_56	node_49	8	1	0.167	0	1	ACCTRAN	CH8: 0->1		ACCTRAN		:	%%	$	$: ACCTRAN: %%CH8: 0->1,
8	node_56	node_49	9	1	0.1	0	1	ACCTRAN	CH9: 0->1							CH9: 0->1,
8	node_56	node_49	15	1	0.5	1	2	ACCTRAN	CH15: 1->2							CH15: 1->2,
8	node_56	node_49	31	1	0.182	2	1	ACCTRAN	CH31: 2->1							CH31: 2->1,
8	node_56	node_49	39	1	1	0	1	ACCTRAN	CH39: 0->1							CH39: 0->1,
8	node_56	node_49	47	1	0.333	1	2	ACCTRAN	CH47: 1->2							CH47: 1->2,
8	node_56	node_49	51	1	0.5	1	2	ACCTRAN	CH51: 1->2							CH51: 1->2,
8	node_56	node_49	52	1	0.25	3	1	ACCTRAN	CH52: 3->1							CH52: 3->1,
8	node_56	node_49	61	1	1	1	2	ACCTRAN	CH61: 1->2							CH61: 1->2,
8	node_56	node_49	89	1	0.2	0	1	ACCTRAN	CH89: 0->1							CH89: 0->1,
8	node_56	node_49	92	1	1	1	0	ACCTRAN	CH92: 1->0							CH92: 1->0,
9	node_49	node_44	31	1	0.182	2	1	DELTRAN	CH31: 2->1	node_44	DELTRAN	§	:	%%	$	$node_44: §DELTRAN: %%CH31: 2->1,
9	node_49	node_44	63	1	0.2	1	0	DELTRAN	CH63: 1->0							CH63: 1->0,
9	node_49	node_44	101	1	0.333	0	1	DELTRAN	CH101: 0->1							CH101: 0->1,
9	node_49	node_44	76	1	0.5	1	0	ACCTRAN	CH76: 1->0		ACCTRAN		:	%%	$	$: ACCTRAN: %%CH76: 1->0,
10	node_44	node_43	1	2	0.154	4	2	Unambiguous	CH1: 4->2	node_43	Unambiguous	§	:	%%	$	$node_43: §Unambiguous: %%CH1: 4->2,
10	node_44	node_43	13	1	1	1	2	Unambiguous	CH13: 1->2							CH13: 1->2,
10	node_44	node_43	66	1	0.333	1	2	Unambiguous	CH66: 1->2							CH66: 1->2,
10	node_44	node_43	110	1	0.333	1	0	Unambiguous	CH110: 1->0							CH110: 1->0,
10	node_44	node_43	15	1	0.5	1	2	DELTRAN	CH15: 1->2		DELTRAN		:	%%	$	$: DELTRAN: %%CH15: 1->2,
10	node_44	node_43	29	1	0.167	1	2	DELTRAN	CH29: 1->2							CH29: 1->2,
10	node_44	node_43	38	1	0.2	1	2	DELTRAN	CH38: 1->2							CH38: 1->2,
10	node_44	node_43	39	1	1	0	1	DELTRAN	CH39: 0->1							CH39: 0->1,
10	node_44	node_43	52	1	0.25	3	1	DELTRAN	CH52: 3->1							CH52: 3->1,
10	node_44	node_43	61	1	1	1	2	DELTRAN	CH61: 1->2							CH61: 1->2,
10	node_44	node_43	92	1	1	1	0	DELTRAN	CH92: 1->0							CH92: 1->0,
10	node_44	node_43	105	1	0.5	1	0	DELTRAN	CH105: 1->0							CH105: 1->0,
10	node_44	node_43	23	1	0.25	2	1	ACCTRAN	CH23: 2->1		ACCTRAN		:	%%	$	$: ACCTRAN: %%CH23: 2->1,
10	node_44	node_43	85	1	0.25	1	0	ACCTRAN	CH85: 1->0							CH85: 1->0,
11	node_43	node_40	37	1	0.667	2	3	Unambiguous	CH37: 2->3	node_40	Unambiguous	§	:	%%	$	$node_40: §Unambiguous: %%CH37: 2->3,
11	node_43	node_40	67	1	0.2	1	2	Unambiguous	CH67: 1->2							CH67: 1->2,
11	node_43	node_40	51	1	0.5	1	2	DELTRAN	CH51: 1->2		DELTRAN		:	%%	$	$: DELTRAN: %%CH51: 1->2,
11	node_43	node_40	85	1	0.25	1	0	DELTRAN	CH85: 1->0							CH85: 1->0,
11	node_43	node_40	19	1	0.4	2	1	ACCTRAN	CH19: 2->1		ACCTRAN		:	%%	$	$: ACCTRAN: %%CH19: 2->1,
12	node_40	Cyclanorbis elegans	11	1	0.333	1	0	Unambiguous	CH11: 1->0	Cyclanorbis elegans	Unambiguous	§	:	%%	$	$Cyclanorbis elegans: §Unambiguous: %%CH11: 1->0,
12	node_40	Cyclanorbis elegans	24	1	0.333	1	2	Unambiguous	CH24: 1->2							CH24: 1->2,
12	node_40	Cyclanorbis elegans	32	1	1	1	2	Unambiguous	CH32: 1->2							CH32: 1->2,
12	node_40	Cyclanorbis elegans	52	1	0.25	1	2	Unambiguous	CH52: 1->2							CH52: 1->2,
12	node_40	Cyclanorbis elegans	55	1	0.25	1	2	Unambiguous	CH55: 1->2							CH55: 1->2,
12	node_40	Cyclanorbis elegans	102	1	0.222	1	0	Unambiguous	CH102: 1->0							CH102: 1->0,
12	node_40	Cyclanorbis elegans	108	1	0.182	1	2	Unambiguous	CH108: 1->2							CH108: 1->2,
12	node_40	Cyclanorbis elegans	1	1	0.154	3	2	DELTRAN	CH1: 3->2		DELTRAN		:	%%	$	$: DELTRAN: %%CH1: 3->2,
12	node_40	Cyclanorbis elegans	19	1	0.4	2	1	DELTRAN	CH19: 2->1							CH19: 2->1,
12	node_40	Cyclanorbis elegans	8	1	0.167	1	0	ACCTRAN	CH8: 1->0		ACCTRAN		:	%%	$	$: ACCTRAN: %%CH8: 1->0,
12	node_40	Cyclanorbis elegans	9	1	0.1	1	0	ACCTRAN	CH9: 1->0							CH9: 1->0,
12	node_40	Cyclanorbis elegans	23	1	0.25	1	2	ACCTRAN	CH23: 1->2							CH23: 1->2,
12	node_40	Cyclanorbis elegans	47	1	0.333	2	1	ACCTRAN	CH47: 2->1							CH47: 2->1,
12	node_40	Cyclanorbis elegans	89	1	0.2	1	0	ACCTRAN	CH89: 1->0							CH89: 1->0,
13	node_40	Cyclanorbis senegalensis	6	1	0.5	1	2	Unambiguous	CH6: 1->2	Cyclanorbis senegalensis	Unambiguous	§	:	%%	$	$Cyclanorbis senegalensis: §Unambiguous: %%CH6: 1->2,
13	node_40	Cyclanorbis senegalensis	12	1	1	0	1	Unambiguous	CH12: 0->1							CH12: 0->1,
13	node_40	Cyclanorbis senegalensis	16	1	0.333	2	3	Unambiguous	CH16: 2->3							CH16: 2->3,
13	node_40	Cyclanorbis senegalensis	18	2	0.364	2	4	Unambiguous	CH18: 2->4							CH18: 2->4,
13	node_40	Cyclanorbis senegalensis	30	1	0.333	1	2	Unambiguous	CH30: 1->2							CH30: 1->2,
13	node_40	Cyclanorbis senegalensis	31	1	0.182	1	2	Unambiguous	CH31: 1->2							CH31: 1->2,
13	node_40	Cyclanorbis senegalensis	34	1	0.25	2	1	Unambiguous	CH34: 2->1							CH34: 2->1,
13	node_40	Cyclanorbis senegalensis	35	1	0.167	2	1	Unambiguous	CH35: 2->1							CH35: 2->1,
13	node_40	Cyclanorbis senegalensis	64	1	0.333	1	2	Unambiguous	CH64: 1->2							CH64: 1->2,
13	node_40	Cyclanorbis senegalensis	79	1	0.25	1	2	Unambiguous	CH79: 1->2							CH79: 1->2,
13	node_40	Cyclanorbis senegalensis	90	1	0.286	0	2	Unambiguous	CH90: 0->2							CH90: 0->2,
13	node_40	Cyclanorbis senegalensis	8	1	0.167	0	1	DELTRAN	CH8: 0->1		DELTRAN		:	%%	$	$: DELTRAN: %%CH8: 0->1,
13	node_40	Cyclanorbis senegalensis	9	1	0.1	0	1	DELTRAN	CH9: 0->1							CH9: 0->1,
13	node_40	Cyclanorbis senegalensis	23	1	0.25	2	1	DELTRAN	CH23: 2->1							CH23: 2->1,
13	node_40	Cyclanorbis senegalensis	47	1	0.333	1	2	DELTRAN	CH47: 1->2							CH47: 1->2,
13	node_40	Cyclanorbis senegalensis	89	1	0.2	0	1	DELTRAN	CH89: 0->1							CH89: 0->1,
13	node_40	Cyclanorbis senegalensis	106	1	0.333	0	1	DELTRAN	CH106: 0->1							CH106: 0->1,
13	node_40	Cyclanorbis senegalensis	1	1	0.154	2	3	ACCTRAN	CH1: 2->3		ACCTRAN		:	%%	$	$: ACCTRAN: %%CH1: 2->3,
14	node_43	node_42	2	1	1	2	1	Unambiguous	CH2: 2->1	node_42	Unambiguous	§	:	%%	$	$node_42: §Unambiguous: %%CH2: 2->1,
14	node_43	node_42	21	1	0.5	1	2	Unambiguous	CH21: 1->2							CH21: 1->2,
14	node_43	node_42	26	1	1	1	2	Unambiguous	CH26: 1->2							CH26: 1->2,
14	node_43	node_42	65	1	0.5	2	1	Unambiguous	CH65: 2->1							CH65: 2->1,
14	node_43	node_42	1	1	0.154	3	2	DELTRAN	CH1: 3->2		DELTRAN		:	%%	$	$: DELTRAN: %%CH1: 3->2,
14	node_43	node_42	8	1	0.167	0	1	DELTRAN	CH8: 0->1							CH8: 0->1,
14	node_43	node_42	9	1	0.1	0	1	DELTRAN	CH9: 0->1							CH9: 0->1,
14	node_43	node_42	23	1	0.25	2	1	DELTRAN	CH23: 2->1							CH23: 2->1,
14	node_43	node_42	89	1	0.2	0	1	DELTRAN	CH89: 0->1							CH89: 0->1,
14	node_43	node_42	3	1	0.4	2	1	ACCTRAN	CH3: 2->1		ACCTRAN		:	%%	$	$: ACCTRAN: %%CH3: 2->1,
14	node_43	node_42	14	1	0.2	1	2	ACCTRAN	CH14: 1->2							CH14: 1->2,
15	node_42	node_41	30	1	0.333	1	2	Unambiguous	CH30: 1->2	node_41	Unambiguous	§	:	%%	$	$node_41: §Unambiguous: %%CH30: 1->2,
15	node_42	node_41	37	1	0.667	2	4	Unambiguous	CH37: 2->4							CH37: 2->4,
15	node_42	node_41	57	1	0.5	1	2	Unambiguous	CH57: 1->2							CH57: 1->2,
15	node_42	node_41	64	1	0.333	1	2	Unambiguous	CH64: 1->2							CH64: 1->2,
15	node_42	node_41	102	1	0.222	1	0	Unambiguous	CH102: 1->0							CH102: 1->0,
15	node_42	node_41	109	1	0.286	1	0	Unambiguous	CH109: 1->0							CH109: 1->0,
15	node_42	node_41	51	1	0.5	1	2	DELTRAN	CH51: 1->2		DELTRAN		:	%%	$	$: DELTRAN: %%CH51: 1->2,
15	node_42	node_41	85	1	0.25	1	0	DELTRAN	CH85: 1->0							CH85: 1->0,
15	node_42	node_41	98	1	0.167	1	0	ACCTRAN	CH98: 1->0		ACCTRAN		:	%%	$	$: ACCTRAN: %%CH98: 1->0,
15	node_42	node_41	106	1	0.333	1	0	ACCTRAN	CH106: 1->0							CH106: 1->0,
15	node_42	node_41	113	1	0.333	1	0	ACCTRAN	CH113: 1->0							CH113: 1->0,
16	node_41	Cycloderma aubryi	19	1	0.4	2	1	Unambiguous	CH19: 2->1	Cycloderma aubryi	Unambiguous	§	:	%%	$	$Cycloderma aubryi: §Unambiguous: %%CH19: 2->1,
16	node_41	Cycloderma aubryi	31	1	0.182	1	2	Unambiguous	CH31: 1->2							CH31: 1->2,
16	node_41	Cycloderma aubryi	46	1	1	1	2	Unambiguous	CH46: 1->2							CH46: 1->2,
16	node_41	Cycloderma aubryi	95	1	0.333	1	0	Unambiguous	CH95: 1->0							CH95: 1->0,
16	node_41	Cycloderma aubryi	14	1	0.2	1	2	DELTRAN	CH14: 1->2		DELTRAN		:	%%	$	$: DELTRAN: %%CH14: 1->2,
16	node_41	Cycloderma aubryi	113	1	0.333	1	0	DELTRAN	CH113: 1->0							CH113: 1->0,
16	node_41	Cycloderma aubryi	3	1	0.4	1	2	ACCTRAN	CH3: 1->2		ACCTRAN		:	%%	$	$: ACCTRAN: %%CH3: 1->2,
17	node_41	Cycloderma frenatum	44	1	0.667	1	2	Unambiguous	CH44: 1->2	Cycloderma frenatum	Unambiguous	§	:	%%	$	$Cycloderma frenatum: §Unambiguous: %%CH44: 1->2,
17	node_41	Cycloderma frenatum	45	1	1	1	2	Unambiguous	CH45: 1->2							CH45: 1->2,
17	node_41	Cycloderma frenatum	52	1	0.25	1	2	Unambiguous	CH52: 1->2							CH52: 1->2,
17	node_41	Cycloderma frenatum	108	1	0.182	1	2	Unambiguous	CH108: 1->2							CH108: 1->2,
17	node_41	Cycloderma frenatum	112	1	0.5	0	1	Unambiguous	CH112: 0->1							CH112: 0->1,
17	node_41	Cycloderma frenatum	3	1	0.4	2	1	DELTRAN	CH3: 2->1		DELTRAN		:	%%	$	$: DELTRAN: %%CH3: 2->1,
17	node_41	Cycloderma frenatum	47	1	0.333	1	2	DELTRAN	CH47: 1->2							CH47: 1->2,
17	node_41	Cycloderma frenatum	98	1	0.167	1	0	DELTRAN	CH98: 1->0							CH98: 1->0,
17	node_41	Cycloderma frenatum	14	1	0.2	2	1	ACCTRAN	CH14: 2->1		ACCTRAN		:	%%	$	$: ACCTRAN: %%CH14: 2->1,
18	node_42	Lissemys punctata	5	1	0.75	4	3	Unambiguous	CH5: 4->3	Lissemys punctata	Unambiguous	§	:	%%	$	$Lissemys punctata: §Unambiguous: %%CH5: 4->3,
18	node_42	Lissemys punctata	6	1	0.5	1	2	Unambiguous	CH6: 1->2							CH6: 1->2,
18	node_42	Lissemys punctata	35	1	0.167	2	1	Unambiguous	CH35: 2->1							CH35: 2->1,
18	node_42	Lissemys punctata	48	1	0.167	2	1	Unambiguous	CH48: 2->1							CH48: 2->1,
18	node_42	Lissemys punctata	68	1	0.333	1	2	Unambiguous	CH68: 1->2							CH68: 1->2,
18	node_42	Lissemys punctata	78	1	0.25	0	1	Unambiguous	CH78: 0->1							CH78: 0->1,
18	node_42	Lissemys punctata	90	1	0.286	0	2	Unambiguous	CH90: 0->2							CH90: 0->2,
18	node_42	Lissemys punctata	96	1	1	1	0	Unambiguous	CH96: 1->0							CH96: 1->0,
18	node_42	Lissemys punctata	3	1	0.4	2	1	DELTRAN	CH3: 2->1		DELTRAN		:	%%	$	$: DELTRAN: %%CH3: 2->1,
18	node_42	Lissemys punctata	14	1	0.2	1	2	DELTRAN	CH14: 1->2							CH14: 1->2,
18	node_42	Lissemys punctata	49	1	0.5	0	1	DELTRAN	CH49: 0->1							CH49: 0->1,
18	node_42	Lissemys punctata	106	1	0.333	0	1	DELTRAN	CH106: 0->1							CH106: 0->1,
18	node_42	Lissemys punctata	51	1	0.5	2	1	ACCTRAN	CH51: 2->1		ACCTRAN		:	%%	$	$: ACCTRAN: %%CH51: 2->1,
18	node_42	Lissemys punctata	85	1	0.25	0	1	ACCTRAN	CH85: 0->1							CH85: 0->1,
19	node_44	Axestemys infernalis	55	1	0.25	1	2	Unambiguous	CH55: 1->2	Axestemys infernalis	Unambiguous	§	:	%%	$	$Axestemys infernalis: §Unambiguous: %%CH55: 1->2,
19	node_44	Axestemys infernalis	77	1	0.667	1	0	Unambiguous	CH77: 1->0							CH77: 1->0,
19	node_44	Axestemys infernalis	104	1	0.167	0	1	Unambiguous	CH104: 0->1							CH104: 0->1,
19	node_44	Axestemys infernalis	108	1	0.182	1	2	Unambiguous	CH108: 1->2							CH108: 1->2,
19	node_44	Axestemys infernalis	109	1	0.286	1	0	Unambiguous	CH109: 1->0							CH109: 1->0,
19	node_44	Axestemys infernalis	116	1	0.333	1	0	Unambiguous	CH116: 1->0							CH116: 1->0,
19	node_44	Axestemys infernalis	8	1	0.167	1	0	ACCTRAN	CH8: 1->0		ACCTRAN		:	%%	$	$: ACCTRAN: %%CH8: 1->0,
19	node_44	Axestemys infernalis	9	1	0.1	1	0	ACCTRAN	CH9: 1->0							CH9: 1->0,
19	node_44	Axestemys infernalis	15	1	0.5	2	1	ACCTRAN	CH15: 2->1							CH15: 2->1,
19	node_44	Axestemys infernalis	29	1	0.167	2	1	ACCTRAN	CH29: 2->1							CH29: 2->1,
19	node_44	Axestemys infernalis	38	1	0.2	2	1	ACCTRAN	CH38: 2->1							CH38: 2->1,
19	node_44	Axestemys infernalis	89	1	0.2	1	0	ACCTRAN	CH89: 1->0							CH89: 1->0,
19	node_44	Axestemys infernalis	105	1	0.5	0	1	ACCTRAN	CH105: 0->1							CH105: 0->1,
19	node_44	Axestemys infernalis	106	1	0.333	1	0	ACCTRAN	CH106: 1->0							CH106: 1->0,
20	node_49	node_48	14	1	0.2	1	2	Unambiguous	CH14: 1->2	node_48	Unambiguous	§	:	%%	$	$node_48: §Unambiguous: %%CH14: 1->2,
20	node_49	node_48	75	1	0.333	0	1	Unambiguous	CH75: 0->1							CH75: 0->1,
20	node_49	node_48	15	1	0.5	1	2	DELTRAN	CH15: 1->2		DELTRAN		:	%%	$	$: DELTRAN: %%CH15: 1->2,
20	node_49	node_48	89	1	0.2	0	1	DELTRAN	CH89: 0->1							CH89: 0->1,
20	node_49	node_48	72	1	0.333	0	1	ACCTRAN	CH72: 0->1		ACCTRAN		:	%%	$	$: ACCTRAN: %%CH72: 0->1,
20	node_49	node_48	78	1	0.25	0	1	ACCTRAN	CH78: 0->1							CH78: 0->1,
20	node_49	node_48	84	1	0.25	0	1	ACCTRAN	CH84: 0->1							CH84: 0->1,
20	node_49	node_48	90	1	0.286	0	1	ACCTRAN	CH90: 0->1							CH90: 0->1,
21	node_48	node_47	23	1	0.25	2	1	Unambiguous	CH23: 2->1	node_47	Unambiguous	§	:	%%	$	$node_47: §Unambiguous: %%CH23: 2->1,
21	node_48	node_47	77	1	0.667	1	2	Unambiguous	CH77: 1->2							CH77: 1->2,
21	node_48	node_47	8	1	0.167	0	1	DELTRAN	CH8: 0->1		DELTRAN		:	%%	$	$: DELTRAN: %%CH8: 0->1,
21	node_48	node_47	9	1	0.1	0	1	DELTRAN	CH9: 0->1							CH9: 0->1,
21	node_48	node_47	72	1	0.333	0	1	DELTRAN	CH72: 0->1							CH72: 0->1,
21	node_48	node_47	76	1	0.5	0	1	DELTRAN	CH76: 0->1							CH76: 0->1,
21	node_48	node_47	90	1	0.286	0	2	DELTRAN	CH90: 0->2							CH90: 0->2,
21	node_48	node_47	25	1	0.1	1	2	ACCTRAN	CH25: 1->2		ACCTRAN		:	%%	$	$: ACCTRAN: %%CH25: 1->2,
21	node_48	node_47	69	1	0.25	0	1	ACCTRAN	CH69: 0->1							CH69: 0->1,
21	node_48	node_47	90	1	0.286	1	2	ACCTRAN	CH90: 1->2							CH90: 1->2,
22	node_47	node_46	70	1	0.5	0	1	Unambiguous	CH70: 0->1	node_46	Unambiguous	§	:	%%	$	$node_46: §Unambiguous: %%CH70: 0->1,
22	node_47	node_46	69	1	0.25	0	1	DELTRAN	CH69: 0->1		DELTRAN		:	%%	$	$: DELTRAN: %%CH69: 0->1,
22	node_47	node_46	78	1	0.25	1	0	ACCTRAN	CH78: 1->0		ACCTRAN		:	%%	$	$: ACCTRAN: %%CH78: 1->0,
23	node_46	node_45	71	1	1	0	1	Unambiguous	CH71: 0->1	node_45	Unambiguous	§	:	%%	$	$node_45: §Unambiguous: %%CH71: 0->1,
23	node_46	node_45	25	1	0.1	2	1	ACCTRAN	CH25: 2->1		ACCTRAN		:	%%	$	$: ACCTRAN: %%CH25: 2->1,
24	node_45	Hutchemys rememdium	90	1	0.286	2	0	Unambiguous	CH90: 2->0	Hutchemys rememdium	Unambiguous	§	:	%%	$	$Hutchemys rememdium: §Unambiguous: %%CH90: 2->0,
25	node_45	Hutchemys arctochelys	73	1	1	0	1	Unambiguous	CH73: 0->1	Hutchemys arctochelys	Unambiguous	§	:	%%	$	$Hutchemys arctochelys: §Unambiguous: %%CH73: 0->1,
25	node_45	Hutchemys arctochelys	74	1	1	0	1	Unambiguous	CH74: 0->1							CH74: 0->1,
25	node_45	Hutchemys arctochelys	78	1	0.25	0	1	DELTRAN	CH78: 0->1		DELTRAN		:	%%	$	$: DELTRAN: %%CH78: 0->1,
25	node_45	Hutchemys arctochelys	84	1	0.25	0	1	DELTRAN	CH84: 0->1							CH84: 0->1,
25	node_45	Hutchemys arctochelys	78	1	0.25	0	1	ACCTRAN	CH78: 0->1		ACCTRAN		:	%%	$	$: ACCTRAN: %%CH78: 0->1,
26	node_46	Hutchemys tetanetron	14	1	0.2	2	1	Unambiguous	CH14: 2->1	Hutchemys tetanetron	Unambiguous	§	:	%%	$	$Hutchemys tetanetron: §Unambiguous: %%CH14: 2->1,
26	node_46	Hutchemys tetanetron	25	1	0.1	1	2	DELTRAN	CH25: 1->2		DELTRAN		:	%%	$	$: DELTRAN: %%CH25: 1->2,
26	node_46	Hutchemys tetanetron	84	1	0.25	1	0	ACCTRAN	CH84: 1->0		ACCTRAN		:	%%	$	$: ACCTRAN: %%CH84: 1->0,
27	node_47	Hutchemys sterea	1	1	0.154	4	3	Unambiguous	CH1: 4->3	Hutchemys sterea	Unambiguous	§	:	%%	$	$Hutchemys sterea: §Unambiguous: %%CH1: 4->3,
27	node_47	Hutchemys sterea	25	1	0.1	1	2	DELTRAN	CH25: 1->2		DELTRAN		:	%%	$	$: DELTRAN: %%CH25: 1->2,
27	node_47	Hutchemys sterea	78	1	0.25	0	1	DELTRAN	CH78: 0->1							CH78: 0->1,
27	node_47	Hutchemys sterea	84	1	0.25	0	1	DELTRAN	CH84: 0->1							CH84: 0->1,
28	node_48	Helopanoplia distincta	78	1	0.25	0	1	DELTRAN	CH78: 0->1	Helopanoplia distincta	DELTRAN	§	:	%%	$	$Helopanoplia distincta: §DELTRAN: %%CH78: 0->1,
28	node_48	Helopanoplia distincta	90	1	0.286	0	1	DELTRAN	CH90: 0->1							CH90: 0->1,
29	node_56	node_55	33	1	0.333	1	2	Unambiguous	CH33: 1->2	node_55	Unambiguous	§	:	%%	$	$node_55: §Unambiguous: %%CH33: 1->2,
29	node_56	node_55	76	1	0.5	0	1	DELTRAN	CH76: 0->1		DELTRAN		:	%%	$	$: DELTRAN: %%CH76: 0->1,
29	node_56	node_55	3	1	0.4	2	3	ACCTRAN	CH3: 2->3		ACCTRAN		:	%%	$	$: ACCTRAN: %%CH3: 2->3,
29	node_56	node_55	28	1	0.25	1	2	ACCTRAN	CH28: 1->2							CH28: 1->2,
29	node_56	node_55	50	1	0.333	1	2	ACCTRAN	CH50: 1->2							CH50: 1->2,
29	node_56	node_55	69	1	0.25	0	1	ACCTRAN	CH69: 0->1							CH69: 0->1,
29	node_56	node_55	80	1	1	0	1	ACCTRAN	CH80: 0->1							CH80: 0->1,
29	node_56	node_55	83	1	1	0	1	ACCTRAN	CH83: 0->1							CH83: 0->1,
29	node_56	node_55	93	1	1	0	1	ACCTRAN	CH93: 0->1							CH93: 0->1,
29	node_56	node_55	99	1	0.667	0	2	ACCTRAN	CH99: 0->2							CH99: 0->2,
29	node_56	node_55	100	1	0.5	0	1	ACCTRAN	CH100: 0->1							CH100: 0->1,
29	node_56	node_55	101	1	0.333	1	0	ACCTRAN	CH101: 1->0							CH101: 1->0,
29	node_56	node_55	107	1	0.5	0	1	ACCTRAN	CH107: 0->1							CH107: 0->1,
29	node_56	node_55	110	1	0.333	1	2	ACCTRAN	CH110: 1->2							CH110: 1->2,
29	node_56	node_55	111	1	0.5	0	1	ACCTRAN	CH111: 0->1							CH111: 0->1,
30	node_55	node_50	69	1	0.25	0	1	DELTRAN	CH69: 0->1	node_50	DELTRAN	§	:	%%	$	$node_50: §DELTRAN: %%CH69: 0->1,
30	node_55	node_50	79	1	0.25	2	1	DELTRAN	CH79: 2->1							CH79: 2->1,
31	node_50	Atoposemys superstes	25	1	0.1	1	2	Unambiguous	CH25: 1->2	Atoposemys superstes	Unambiguous	§	:	%%	$	$Atoposemys superstes: §Unambiguous: %%CH25: 1->2,
31	node_50	Atoposemys superstes	70	1	0.5	0	1	Unambiguous	CH70: 0->1							CH70: 0->1,
31	node_50	Atoposemys superstes	72	1	0.333	0	1	Unambiguous	CH72: 0->1							CH72: 0->1,
31	node_50	Atoposemys superstes	90	1	0.286	0	1	Unambiguous	CH90: 0->1							CH90: 0->1,
32	node_50	Aspideretoides foveatus	3	1	0.4	2	3	DELTRAN	CH3: 2->3	Aspideretoides foveatus	DELTRAN	§	:	%%	$	$Aspideretoides foveatus: §DELTRAN: %%CH3: 2->3,
33	node_55	node_54	14	1	0.2	1	2	Unambiguous	CH14: 1->2	node_54	Unambiguous	§	:	%%	$	$node_54: §Unambiguous: %%CH14: 1->2,
33	node_55	node_54	91	1	0.5	0	1	Unambiguous	CH91: 0->1							CH91: 0->1,
33	node_55	node_54	21	1	0.5	1	2	ACCTRAN	CH21: 1->2		ACCTRAN		:	%%	$	$: ACCTRAN: %%CH21: 1->2,
33	node_55	node_54	31	1	0.182	2	3	ACCTRAN	CH31: 2->3							CH31: 2->3,
33	node_55	node_54	37	1	0.667	2	3	ACCTRAN	CH37: 2->3							CH37: 2->3,
33	node_55	node_54	79	1	0.25	1	2	ACCTRAN	CH79: 1->2							CH79: 1->2,
33	node_55	node_54	82	1	1	0	1	ACCTRAN	CH82: 0->1							CH82: 0->1,
33	node_55	node_54	94	1	1	0	1	ACCTRAN	CH94: 0->1							CH94: 0->1,
33	node_55	node_54	109	1	0.286	1	2	ACCTRAN	CH109: 1->2							CH109: 1->2,
34	node_54	Gilmoremys gettyspherensis	16	1	0.333	2	1	Unambiguous	CH16: 2->1	Gilmoremys gettyspherensis	Unambiguous	§	:	%%	$	$Gilmoremys gettyspherensis: §Unambiguous: %%CH16: 2->1,
34	node_54	Gilmoremys gettyspherensis	18	1	0.364	2	1	Unambiguous	CH18: 2->1							CH18: 2->1,
34	node_54	Gilmoremys gettyspherensis	69	1	0.25	0	1	DELTRAN	CH69: 0->1		DELTRAN		:	%%	$	$: DELTRAN: %%CH69: 0->1,
35	node_54	node_53	28	1	0.25	1	2	DELTRAN	CH28: 1->2	node_53	DELTRAN	§	:	%%	$	$node_53: §DELTRAN: %%CH28: 1->2,
35	node_54	node_53	29	1	0.167	1	2	DELTRAN	CH29: 1->2							CH29: 1->2,
35	node_54	node_53	31	1	0.182	2	3	DELTRAN	CH31: 2->3							CH31: 2->3,
35	node_54	node_53	37	1	0.667	2	3	DELTRAN	CH37: 2->3							CH37: 2->3,
35	node_54	node_53	38	1	0.2	1	2	DELTRAN	CH38: 1->2							CH38: 1->2,
35	node_54	node_53	50	1	0.333	1	2	DELTRAN	CH50: 1->2							CH50: 1->2,
35	node_54	node_53	80	1	1	0	1	DELTRAN	CH80: 0->1							CH80: 0->1,
35	node_54	node_53	82	1	1	0	1	DELTRAN	CH82: 0->1							CH82: 0->1,
35	node_54	node_53	93	1	1	0	1	DELTRAN	CH93: 0->1							CH93: 0->1,
35	node_54	node_53	100	1	0.5	0	1	DELTRAN	CH100: 0->1							CH100: 0->1,
35	node_54	node_53	105	1	0.5	1	0	DELTRAN	CH105: 1->0							CH105: 1->0,
35	node_54	node_53	109	1	0.286	1	2	DELTRAN	CH109: 1->2							CH109: 1->2,
35	node_54	node_53	110	1	0.333	1	2	DELTRAN	CH110: 1->2							CH110: 1->2,
35	node_54	node_53	111	1	0.5	0	1	DELTRAN	CH111: 0->1							CH111: 0->1,
35	node_54	node_53	9	1	0.1	0	1	ACCTRAN	CH9: 0->1		ACCTRAN		:	%%	$	$: ACCTRAN: %%CH9: 0->1,
35	node_54	node_53	69	1	0.25	1	0	ACCTRAN	CH69: 1->0							CH69: 1->0,
36	node_53	Gilmoremys lancensis	81	1	0.5	0	1	Unambiguous	CH81: 0->1	Gilmoremys lancensis	Unambiguous	§	:	%%	$	$Gilmoremys lancensis: §Unambiguous: %%CH81: 0->1,
36	node_53	Gilmoremys lancensis	108	1	0.182	1	2	Unambiguous	CH108: 1->2							CH108: 1->2,
36	node_53	Gilmoremys lancensis	9	1	0.1	0	1	DELTRAN	CH9: 0->1		DELTRAN		:	%%	$	$: DELTRAN: %%CH9: 0->1,
37	node_53	node_52	24	1	0.333	2	1	Unambiguous	CH24: 2->1	node_52	Unambiguous	§	:	%%	$	$node_52: §Unambiguous: %%CH24: 2->1,
37	node_53	node_52	25	1	0.1	1	2	Unambiguous	CH25: 1->2							CH25: 1->2,
37	node_53	node_52	23	1	0.25	2	1	ACCTRAN	CH23: 2->1		ACCTRAN		:	%%	$	$: ACCTRAN: %%CH23: 2->1,
37	node_53	node_52	54	1	0.25	1	2	ACCTRAN	CH54: 1->2							CH54: 1->2,
37	node_53	node_52	97	1	1	1	0	ACCTRAN	CH97: 1->0							CH97: 1->0,
37	node_53	node_52	102	1	0.222	1	2	ACCTRAN	CH102: 1->2							CH102: 1->2,
38	node_52	node_51	84	1	0.25	0	1	Unambiguous	CH84: 0->1	node_51	Unambiguous	§	:	%%	$	$node_51: §Unambiguous: %%CH84: 0->1,
38	node_52	node_51	21	1	0.5	1	2	DELTRAN	CH21: 1->2		DELTRAN		:	%%	$	$: DELTRAN: %%CH21: 1->2,
38	node_52	node_51	23	1	0.25	2	1	DELTRAN	CH23: 2->1							CH23: 2->1,
39	node_51	Plastomenus thomasi	69	1	0.25	0	1	Unambiguous	CH69: 0->1	Plastomenus thomasi	Unambiguous	§	:	%%	$	$Plastomenus thomasi: §Unambiguous: %%CH69: 0->1,
39	node_51	Plastomenus thomasi	72	1	0.333	0	1	Unambiguous	CH72: 0->1							CH72: 0->1,
39	node_51	Plastomenus thomasi	75	1	0.333	0	1	Unambiguous	CH75: 0->1							CH75: 0->1,
39	node_51	Plastomenus thomasi	89	1	0.2	0	1	Unambiguous	CH89: 0->1							CH89: 0->1,
39	node_51	Plastomenus thomasi	9	1	0.1	0	1	DELTRAN	CH9: 0->1		DELTRAN		:	%%	$	$: DELTRAN: %%CH9: 0->1,
39	node_51	Plastomenus thomasi	54	1	0.25	1	2	DELTRAN	CH54: 1->2							CH54: 1->2,
39	node_51	Plastomenus thomasi	83	1	1	0	1	DELTRAN	CH83: 0->1							CH83: 0->1,
39	node_51	Plastomenus thomasi	94	1	1	0	1	DELTRAN	CH94: 0->1							CH94: 0->1,
39	node_51	Plastomenus thomasi	97	1	1	1	0	DELTRAN	CH97: 1->0							CH97: 1->0,
39	node_51	Plastomenus thomasi	99	1	0.667	0	2	DELTRAN	CH99: 0->2							CH99: 0->2,
39	node_51	Plastomenus thomasi	102	1	0.222	1	2	DELTRAN	CH102: 1->2							CH102: 1->2,
39	node_51	Plastomenus thomasi	106	1	0.333	0	1	DELTRAN	CH106: 0->1							CH106: 0->1,
39	node_51	Plastomenus thomasi	107	1	0.5	0	1	DELTRAN	CH107: 0->1							CH107: 0->1,
40	node_51	Plastomenus joycei	91	1	0.5	1	0	Unambiguous	CH91: 1->0	Plastomenus joycei	Unambiguous	§	:	%%	$	$Plastomenus joycei: §Unambiguous: %%CH91: 1->0,
40	node_51	Plastomenus joycei	9	1	0.1	1	0	ACCTRAN	CH9: 1->0		ACCTRAN		:	%%	$	$: ACCTRAN: %%CH9: 1->0,
41	node_52	Plastomenus vegetus	1	1	0.154	4	3	Unambiguous	CH1: 4->3	Plastomenus vegetus	Unambiguous	§	:	%%	$	$Plastomenus vegetus: §Unambiguous: %%CH1: 4->3,
42	node_70	node_69	1	1	0.154	4	3	Unambiguous	CH1: 4->3	node_69	Unambiguous	§	:	%%	$	$node_69: §Unambiguous: %%CH1: 4->3,
42	node_70	node_69	59	1	0.4	1	2	Unambiguous	CH59: 1->2							CH59: 1->2,
42	node_70	node_69	98	1	0.167	1	0	Unambiguous	CH98: 1->0							CH98: 1->0,
42	node_70	node_69	68	1	0.333	1	2	DELTRAN	CH68: 1->2		DELTRAN		:	%%	$	$: DELTRAN: %%CH68: 1->2,
42	node_70	node_69	99	1	0.667	0	1	DELTRAN	CH99: 0->1							CH99: 0->1,
42	node_70	node_69	31	1	0.182	2	3	ACCTRAN	CH31: 2->3		ACCTRAN		:	%%	$	$: ACCTRAN: %%CH31: 2->3,
42	node_70	node_69	48	1	0.167	2	1	ACCTRAN	CH48: 2->1							CH48: 2->1,
42	node_70	node_69	104	1	0.167	0	1	ACCTRAN	CH104: 0->1							CH104: 0->1,
43	node_69	node_58	87	1	0.5	1	0	Unambiguous	CH87: 1->0	node_58	Unambiguous	§	:	%%	$	$node_58: §Unambiguous: %%CH87: 1->0,
43	node_69	node_58	102	1	0.222	1	0	Unambiguous	CH102: 1->0							CH102: 1->0,
43	node_69	node_58	109	1	0.286	1	0	Unambiguous	CH109: 1->0							CH109: 1->0,
43	node_69	node_58	104	1	0.167	0	1	DELTRAN	CH104: 0->1		DELTRAN		:	%%	$	$: DELTRAN: %%CH104: 0->1,
43	node_69	node_58	52	1	0.25	3	2	ACCTRAN	CH52: 3->2		ACCTRAN		:	%%	$	$: ACCTRAN: %%CH52: 3->2,
44	node_58	Trionyx triunguis	42	1	1	1	2	Unambiguous	CH42: 1->2	Trionyx triunguis	Unambiguous	§	:	%%	$	$Trionyx triunguis: §Unambiguous: %%CH42: 1->2,
44	node_58	Trionyx triunguis	54	1	0.25	1	2	Unambiguous	CH54: 1->2							CH54: 1->2,
44	node_58	Trionyx triunguis	55	1	0.25	1	2	Unambiguous	CH55: 1->2							CH55: 1->2,
44	node_58	Trionyx triunguis	31	1	0.182	2	3	DELTRAN	CH31: 2->3		DELTRAN		:	%%	$	$: DELTRAN: %%CH31: 2->3,
44	node_58	Trionyx triunguis	34	1	0.25	1	2	DELTRAN	CH34: 1->2							CH34: 1->2,
44	node_58	Trionyx triunguis	35	1	0.167	1	2	DELTRAN	CH35: 1->2							CH35: 1->2,
44	node_58	Trionyx triunguis	52	1	0.25	3	2	DELTRAN	CH52: 3->2							CH52: 3->2,
44	node_58	Trionyx triunguis	101	1	0.333	0	1	DELTRAN	CH101: 0->1							CH101: 0->1,
45	node_58	node_57	18	1	0.364	2	1	Unambiguous	CH18: 2->1	node_57	Unambiguous	§	:	%%	$	$node_57: §Unambiguous: %%CH18: 2->1,
45	node_58	node_57	29	1	0.167	1	2	Unambiguous	CH29: 1->2							CH29: 1->2,
45	node_58	node_57	31	2	0.182	3	1	Unambiguous	CH31: 3->1							CH31: 3->1,
45	node_58	node_57	40	1	0.5	3	2	Unambiguous	CH40: 3->2							CH40: 3->2,
45	node_58	node_57	44	1	0.667	1	2	Unambiguous	CH44: 1->2							CH44: 1->2,
45	node_58	node_57	47	1	0.333	1	2	Unambiguous	CH47: 1->2							CH47: 1->2,
45	node_58	node_57	56	1	0.25	1	2	Unambiguous	CH56: 1->2							CH56: 1->2,
45	node_58	node_57	57	1	0.5	1	2	Unambiguous	CH57: 1->2							CH57: 1->2,
45	node_58	node_57	58	1	0.2	2	3	Unambiguous	CH58: 2->3							CH58: 2->3,
45	node_58	node_57	60	1	1	1	2	Unambiguous	CH60: 1->2							CH60: 1->2,
45	node_58	node_57	67	1	0.2	1	2	Unambiguous	CH67: 1->2							CH67: 1->2,
45	node_58	node_57	110	1	0.333	1	0	Unambiguous	CH110: 1->0							CH110: 1->0,
45	node_58	node_57	16	1	0.333	2	1	ACCTRAN	CH16: 2->1		ACCTRAN		:	%%	$	$: ACCTRAN: %%CH16: 2->1,
45	node_58	node_57	34	1	0.25	2	1	ACCTRAN	CH34: 2->1							CH34: 2->1,
45	node_58	node_57	35	1	0.167	2	1	ACCTRAN	CH35: 2->1							CH35: 2->1,
45	node_58	node_57	50	1	0.333	1	2	ACCTRAN	CH50: 1->2							CH50: 1->2,
45	node_58	node_57	101	1	0.333	1	0	ACCTRAN	CH101: 1->0							CH101: 1->0,
46	node_57	Chitra indica	3	1	0.4	2	3	Unambiguous	CH3: 2->3	Chitra indica	Unambiguous	§	:	%%	$	$Chitra indica: §Unambiguous: %%CH3: 2->3,
46	node_57	Chitra indica	20	1	0.222	2	1	Unambiguous	CH20: 2->1							CH20: 2->1,
46	node_57	Chitra indica	27	1	0.5	1	2	Unambiguous	CH27: 1->2							CH27: 1->2,
46	node_57	Chitra indica	30	1	0.333	1	2	Unambiguous	CH30: 1->2							CH30: 1->2,
46	node_57	Chitra indica	53	1	0.667	1	0	Unambiguous	CH53: 1->0							CH53: 1->0,
46	node_57	Chitra indica	54	1	0.25	1	0	Unambiguous	CH54: 1->0							CH54: 1->0,
46	node_57	Chitra indica	63	1	0.2	1	0	Unambiguous	CH63: 1->0							CH63: 1->0,
46	node_57	Chitra indica	112	1	0.5	0	1	Unambiguous	CH112: 0->1							CH112: 0->1,
46	node_57	Chitra indica	113	1	0.333	1	0	Unambiguous	CH113: 1->0							CH113: 1->0,
46	node_57	Chitra indica	16	1	0.333	2	1	DELTRAN	CH16: 2->1		DELTRAN		:	%%	$	$: DELTRAN: %%CH16: 2->1,
46	node_57	Chitra indica	50	1	0.333	1	2	DELTRAN	CH50: 1->2							CH50: 1->2,
46	node_57	Chitra indica	52	1	0.25	2	3	ACCTRAN	CH52: 2->3		ACCTRAN		:	%%	$	$: ACCTRAN: %%CH52: 2->3,
47	node_57	Pelochelys bibroni	36	1	1	1	2	Unambiguous	CH36: 1->2	Pelochelys bibroni	Unambiguous	§	:	%%	$	$Pelochelys bibroni: §Unambiguous: %%CH36: 1->2,
47	node_57	Pelochelys bibroni	44	1	0.667	2	3	Unambiguous	CH44: 2->3							CH44: 2->3,
47	node_57	Pelochelys bibroni	95	1	0.333	1	0	Unambiguous	CH95: 1->0							CH95: 1->0,
47	node_57	Pelochelys bibroni	108	1	0.182	1	2	Unambiguous	CH108: 1->2							CH108: 1->2,
47	node_57	Pelochelys bibroni	52	1	0.25	3	2	DELTRAN	CH52: 3->2		DELTRAN		:	%%	$	$: DELTRAN: %%CH52: 3->2,
48	node_69	node_68	101	1	0.333	0	1	DELTRAN	CH101: 0->1	node_68	DELTRAN	§	:	%%	$	$node_68: §DELTRAN: %%CH101: 0->1,
48	node_69	node_68	25	1	0.1	1	2	ACCTRAN	CH25: 1->2		ACCTRAN		:	%%	$	$: ACCTRAN: %%CH25: 1->2,
49	node_68	node_61	7	1	0.333	1	2	Unambiguous	CH7: 1->2	node_61	Unambiguous	§	:	%%	$	$node_61: §Unambiguous: %%CH7: 1->2,
49	node_68	node_61	53	1	0.667	1	2	Unambiguous	CH53: 1->2							CH53: 1->2,
49	node_68	node_61	55	1	0.25	1	2	Unambiguous	CH55: 1->2							CH55: 1->2,
49	node_68	node_61	34	1	0.25	2	1	ACCTRAN	CH34: 2->1		ACCTRAN		:	%%	$	$: ACCTRAN: %%CH34: 2->1,
49	node_68	node_61	35	1	0.167	2	1	ACCTRAN	CH35: 2->1							CH35: 2->1,
49	node_68	node_61	59	1	0.4	2	3	ACCTRAN	CH59: 2->3							CH59: 2->3,
49	node_68	node_61	104	1	0.167	1	0	ACCTRAN	CH104: 1->0							CH104: 1->0,
50	node_61	Rafetus euphraticus	11	1	0.333	1	0	Unambiguous	CH11: 1->0	Rafetus euphraticus	Unambiguous	§	:	%%	$	$Rafetus euphraticus: §Unambiguous: %%CH11: 1->0,
50	node_61	Rafetus euphraticus	33	1	0.333	1	2	Unambiguous	CH33: 1->2							CH33: 1->2,
50	node_61	Rafetus euphraticus	56	1	0.25	1	2	Unambiguous	CH56: 1->2							CH56: 1->2,
50	node_61	Rafetus euphraticus	58	1	0.2	2	3	Unambiguous	CH58: 2->3							CH58: 2->3,
50	node_61	Rafetus euphraticus	63	1	0.2	1	0	Unambiguous	CH63: 1->0							CH63: 1->0,
50	node_61	Rafetus euphraticus	66	1	0.333	1	2	Unambiguous	CH66: 1->2							CH66: 1->2,
50	node_61	Rafetus euphraticus	98	1	0.167	0	1	Unambiguous	CH98: 0->1							CH98: 0->1,
50	node_61	Rafetus euphraticus	59	1	0.4	2	3	DELTRAN	CH59: 2->3		DELTRAN		:	%%	$	$: DELTRAN: %%CH59: 2->3,
50	node_61	Rafetus euphraticus	25	1	0.1	2	1	ACCTRAN	CH25: 2->1		ACCTRAN		:	%%	$	$: ACCTRAN: %%CH25: 2->1,
50	node_61	Rafetus euphraticus	31	1	0.182	3	2	ACCTRAN	CH31: 3->2							CH31: 3->2,
51	node_61	node_60	17	1	0.4	1	3	Unambiguous	CH17: 1->3	node_60	Unambiguous	§	:	%%	$	$node_60: §Unambiguous: %%CH17: 1->3,
51	node_61	node_60	27	1	0.5	1	2	Unambiguous	CH27: 1->2							CH27: 1->2,
51	node_61	node_60	79	1	0.25	2	1	Unambiguous	CH79: 2->1							CH79: 2->1,
51	node_61	node_60	31	1	0.182	2	3	DELTRAN	CH31: 2->3		DELTRAN		:	%%	$	$: DELTRAN: %%CH31: 2->3,
51	node_61	node_60	8	1	0.167	0	1	ACCTRAN	CH8: 0->1		ACCTRAN		:	%%	$	$: ACCTRAN: %%CH8: 0->1,
51	node_61	node_60	9	1	0.1	0	1	ACCTRAN	CH9: 0->1							CH9: 0->1,
51	node_61	node_60	20	1	0.222	2	3	ACCTRAN	CH20: 2->3							CH20: 2->3,
51	node_61	node_60	48	1	0.167	1	2	ACCTRAN	CH48: 1->2							CH48: 1->2,
51	node_61	node_60	54	1	0.25	1	2	ACCTRAN	CH54: 1->2							CH54: 1->2,
51	node_61	node_60	67	1	0.2	1	2	ACCTRAN	CH67: 1->2							CH67: 1->2,
51	node_61	node_60	109	1	0.286	1	0	ACCTRAN	CH109: 1->0							CH109: 1->0,
52	node_60	node_59	59	1	0.4	2	3	DELTRAN	CH59: 2->3	node_59	DELTRAN	§	:	%%	$	$node_59: §DELTRAN: %%CH59: 2->3,
53	node_59	Apalone ferox	58	1	0.2	2	3	Unambiguous	CH58: 2->3	Apalone ferox	Unambiguous	§	:	%%	$	$Apalone ferox: §Unambiguous: %%CH58: 2->3,
53	node_59	Apalone ferox	66	1	0.333	1	2	Unambiguous	CH66: 1->2							CH66: 1->2,
53	node_59	Apalone ferox	98	1	0.167	0	1	Unambiguous	CH98: 0->1							CH98: 0->1,
53	node_59	Apalone ferox	109	1	0.286	1	0	DELTRAN	CH109: 1->0		DELTRAN		:	%%	$	$: DELTRAN: %%CH109: 1->0,
53	node_59	Apalone ferox	8	1	0.167	1	0	ACCTRAN	CH8: 1->0		ACCTRAN		:	%%	$	$: ACCTRAN: %%CH8: 1->0,
53	node_59	Apalone ferox	9	1	0.1	1	0	ACCTRAN	CH9: 1->0							CH9: 1->0,
53	node_59	Apalone ferox	20	1	0.222	3	2	ACCTRAN	CH20: 3->2							CH20: 3->2,
53	node_59	Apalone ferox	25	1	0.1	2	1	ACCTRAN	CH25: 2->1							CH25: 2->1,
53	node_59	Apalone ferox	48	1	0.167	2	1	ACCTRAN	CH48: 2->1							CH48: 2->1,
53	node_59	Apalone ferox	54	1	0.25	2	1	ACCTRAN	CH54: 2->1							CH54: 2->1,
53	node_59	Apalone ferox	67	1	0.2	2	1	ACCTRAN	CH67: 2->1							CH67: 2->1,
54	node_59	Apalone spinifera	102	1	0.222	1	0	Unambiguous	CH102: 1->0	Apalone spinifera	Unambiguous	§	:	%%	$	$Apalone spinifera: §Unambiguous: %%CH102: 1->0,
54	node_59	Apalone spinifera	108	1	0.182	1	0	Unambiguous	CH108: 1->0							CH108: 1->0,
54	node_59	Apalone spinifera	8	1	0.167	0	1	DELTRAN	CH8: 0->1		DELTRAN		:	%%	$	$: DELTRAN: %%CH8: 0->1,
54	node_59	Apalone spinifera	9	1	0.1	0	1	DELTRAN	CH9: 0->1							CH9: 0->1,
54	node_59	Apalone spinifera	20	1	0.222	2	3	DELTRAN	CH20: 2->3							CH20: 2->3,
54	node_59	Apalone spinifera	25	1	0.1	1	2	DELTRAN	CH25: 1->2							CH25: 1->2,
54	node_59	Apalone spinifera	48	1	0.167	1	2	DELTRAN	CH48: 1->2							CH48: 1->2,
54	node_59	Apalone spinifera	54	1	0.25	1	2	DELTRAN	CH54: 1->2							CH54: 1->2,
54	node_59	Apalone spinifera	67	1	0.2	1	2	DELTRAN	CH67: 1->2							CH67: 1->2,
54	node_59	Apalone spinifera	109	1	0.286	0	1	ACCTRAN	CH109: 0->1		ACCTRAN		:	%%	$	$: ACCTRAN: %%CH109: 0->1,
55	node_60	Apalone mutica	1	1	0.154	3	4	Unambiguous	CH1: 3->4	Apalone mutica	Unambiguous	§	:	%%	$	$Apalone mutica: §Unambiguous: %%CH1: 3->4,
55	node_60	Apalone mutica	28	1	0.25	1	2	Unambiguous	CH28: 1->2							CH28: 1->2,
55	node_60	Apalone mutica	52	1	0.25	3	2	Unambiguous	CH52: 3->2							CH52: 3->2,
55	node_60	Apalone mutica	116	1	0.333	1	0	Unambiguous	CH116: 1->0							CH116: 1->0,
55	node_60	Apalone mutica	8	1	0.167	0	1	DELTRAN	CH8: 0->1		DELTRAN		:	%%	$	$: DELTRAN: %%CH8: 0->1,
55	node_60	Apalone mutica	9	1	0.1	0	1	DELTRAN	CH9: 0->1							CH9: 0->1,
55	node_60	Apalone mutica	20	1	0.222	2	3	DELTRAN	CH20: 2->3							CH20: 2->3,
55	node_60	Apalone mutica	25	1	0.1	1	2	DELTRAN	CH25: 1->2							CH25: 1->2,
55	node_60	Apalone mutica	35	1	0.167	1	2	DELTRAN	CH35: 1->2							CH35: 1->2,
55	node_60	Apalone mutica	48	1	0.167	1	2	DELTRAN	CH48: 1->2							CH48: 1->2,
55	node_60	Apalone mutica	54	1	0.25	1	2	DELTRAN	CH54: 1->2							CH54: 1->2,
55	node_60	Apalone mutica	67	1	0.2	1	2	DELTRAN	CH67: 1->2							CH67: 1->2,
55	node_60	Apalone mutica	109	1	0.286	1	0	DELTRAN	CH109: 1->0							CH109: 1->0,
55	node_60	Apalone mutica	35	1	0.167	1	2	ACCTRAN	CH35: 1->2		ACCTRAN		:	%%	$	$: ACCTRAN: %%CH35: 1->2,
55	node_60	Apalone mutica	59	1	0.4	3	2	ACCTRAN	CH59: 3->2							CH59: 3->2,
56	node_68	node_67	22	2	0.4	1	3	Unambiguous	CH22: 1->3	node_67	Unambiguous	§	:	%%	$	$node_67: §Unambiguous: %%CH22: 1->3,
56	node_68	node_67	38	1	0.2	1	2	Unambiguous	CH38: 1->2							CH38: 1->2,
56	node_68	node_67	43	1	1	1	2	Unambiguous	CH43: 1->2							CH43: 1->2,
56	node_68	node_67	25	1	0.1	1	2	DELTRAN	CH25: 1->2		DELTRAN		:	%%	$	$: DELTRAN: %%CH25: 1->2,
56	node_68	node_67	31	1	0.182	2	3	DELTRAN	CH31: 2->3							CH31: 2->3,
56	node_68	node_67	34	1	0.25	1	2	DELTRAN	CH34: 1->2							CH34: 1->2,
56	node_68	node_67	35	1	0.167	1	2	DELTRAN	CH35: 1->2							CH35: 1->2,
56	node_68	node_67	16	1	0.333	2	1	ACCTRAN	CH16: 2->1		ACCTRAN		:	%%	$	$: ACCTRAN: %%CH16: 2->1,
56	node_68	node_67	108	1	0.182	1	0	ACCTRAN	CH108: 1->0							CH108: 1->0,
57	node_67	node_66	19	1	0.4	3	2	Unambiguous	CH19: 3->2	node_66	Unambiguous	§	:	%%	$	$node_66: §Unambiguous: %%CH19: 3->2,
57	node_67	node_66	54	1	0.25	1	2	ACCTRAN	CH54: 1->2		ACCTRAN		:	%%	$	$: ACCTRAN: %%CH54: 1->2,
58	node_66	node_65	58	1	0.2	2	3	Unambiguous	CH58: 2->3	node_65	Unambiguous	§	:	%%	$	$node_65: §Unambiguous: %%CH58: 2->3,
58	node_66	node_65	62	1	1	1	2	Unambiguous	CH62: 1->2							CH62: 1->2,
58	node_66	node_65	16	1	0.333	2	1	DELTRAN	CH16: 2->1		DELTRAN		:	%%	$	$: DELTRAN: %%CH16: 2->1,
58	node_66	node_65	17	1	0.4	1	2	ACCTRAN	CH17: 1->2		ACCTRAN		:	%%	$	$: ACCTRAN: %%CH17: 1->2,
58	node_66	node_65	18	1	0.364	2	1	ACCTRAN	CH18: 2->1							CH18: 2->1,
58	node_66	node_65	108	1	0.182	0	1	ACCTRAN	CH108: 0->1							CH108: 0->1,
59	node_65	Dogania subplanus	1	1	0.154	3	4	Unambiguous	CH1: 3->4	Dogania subplanus	Unambiguous	§	:	%%	$	$Dogania subplanus: §Unambiguous: %%CH1: 3->4,
59	node_65	Dogania subplanus	18	1	0.364	1	0	Unambiguous	CH18: 1->0							CH18: 1->0,
59	node_65	Dogania subplanus	20	1	0.222	2	3	Unambiguous	CH20: 2->3							CH20: 2->3,
59	node_65	Dogania subplanus	41	1	1	1	2	Unambiguous	CH41: 1->2							CH41: 1->2,
59	node_65	Dogania subplanus	52	1	0.25	3	2	Unambiguous	CH52: 3->2							CH52: 3->2,
59	node_65	Dogania subplanus	90	1	0.286	0	2	Unambiguous	CH90: 0->2							CH90: 0->2,
59	node_65	Dogania subplanus	102	1	0.222	1	0	Unambiguous	CH102: 1->0							CH102: 1->0,
59	node_65	Dogania subplanus	110	1	0.333	1	2	Unambiguous	CH110: 1->2							CH110: 1->2,
59	node_65	Dogania subplanus	17	1	0.4	1	2	DELTRAN	CH17: 1->2		DELTRAN		:	%%	$	$: DELTRAN: %%CH17: 1->2,
59	node_65	Dogania subplanus	54	1	0.25	1	2	DELTRAN	CH54: 1->2							CH54: 1->2,
59	node_65	Dogania subplanus	104	1	0.167	0	1	DELTRAN	CH104: 0->1							CH104: 0->1,
60	node_65	node_64	9	1	0.1	0	1	Unambiguous	CH9: 0->1	node_64	Unambiguous	§	:	%%	$	$node_64: §Unambiguous: %%CH9: 0->1,
60	node_65	node_64	25	1	0.1	2	1	Unambiguous	CH25: 2->1							CH25: 2->1,
60	node_65	node_64	31	1	0.182	3	2	Unambiguous	CH31: 3->2							CH31: 3->2,
60	node_65	node_64	38	1	0.2	2	1	Unambiguous	CH38: 2->1							CH38: 2->1,
60	node_65	node_64	54	1	0.25	2	1	ACCTRAN	CH54: 2->1		ACCTRAN		:	%%	$	$: ACCTRAN: %%CH54: 2->1,
61	node_64	node_63	20	1	0.222	2	1	Unambiguous	CH20: 2->1	node_63	Unambiguous	§	:	%%	$	$node_63: §Unambiguous: %%CH20: 2->1,
61	node_64	node_63	22	1	0.4	3	2	Unambiguous	CH22: 3->2							CH22: 3->2,
61	node_64	node_63	49	1	0.5	0	1	Unambiguous	CH49: 0->1							CH49: 0->1,
61	node_64	node_63	4	1	0.333	2	1	ACCTRAN	CH4: 2->1		ACCTRAN		:	%%	$	$: ACCTRAN: %%CH4: 2->1,
61	node_64	node_63	18	1	0.364	1	2	ACCTRAN	CH18: 1->2							CH18: 1->2,
61	node_64	node_63	104	1	0.167	1	0	ACCTRAN	CH104: 1->0							CH104: 1->0,
62	node_63	node_62	102	1	0.222	1	0	Unambiguous	CH102: 1->0	node_62	Unambiguous	§	:	%%	$	$node_62: §Unambiguous: %%CH102: 1->0,
62	node_63	node_62	29	1	0.167	1	2	ACCTRAN	CH29: 1->2		ACCTRAN		:	%%	$	$: ACCTRAN: %%CH29: 1->2,
63	node_62	Nilssonia formosus	1	1	0.154	3	2	Unambiguous	CH1: 3->2	Nilssonia formosus	Unambiguous	§	:	%%	$	$Nilssonia formosus: §Unambiguous: %%CH1: 3->2,
63	node_62	Nilssonia formosus	9	1	0.1	1	0	Unambiguous	CH9: 1->0							CH9: 1->0,
63	node_62	Nilssonia formosus	22	1	0.4	2	1	Unambiguous	CH22: 2->1							CH22: 2->1,
63	node_62	Nilssonia formosus	28	1	0.25	1	2	Unambiguous	CH28: 1->2							CH28: 1->2,
63	node_62	Nilssonia formosus	63	1	0.2	1	0	Unambiguous	CH63: 1->0							CH63: 1->0,
63	node_62	Nilssonia formosus	108	1	0.182	1	2	Unambiguous	CH108: 1->2							CH108: 1->2,
63	node_62	Nilssonia formosus	18	1	0.364	2	1	DELTRAN	CH18: 2->1		DELTRAN		:	%%	$	$: DELTRAN: %%CH18: 2->1,
63	node_62	Nilssonia formosus	29	1	0.167	1	2	DELTRAN	CH29: 1->2							CH29: 1->2,
63	node_62	Nilssonia formosus	4	1	0.333	1	2	ACCTRAN	CH4: 1->2		ACCTRAN		:	%%	$	$: ACCTRAN: %%CH4: 1->2,
63	node_62	Nilssonia formosus	17	1	0.4	2	1	ACCTRAN	CH17: 2->1							CH17: 2->1,
63	node_62	Nilssonia formosus	18	1	0.364	2	1	ACCTRAN	CH18: 2->1							CH18: 2->1,
64	node_62	Nilssonia hurum	31	1	0.182	2	3	Unambiguous	CH31: 2->3	Nilssonia hurum	Unambiguous	§	:	%%	$	$Nilssonia hurum: §Unambiguous: %%CH31: 2->3,
64	node_62	Nilssonia hurum	59	1	0.4	2	1	Unambiguous	CH59: 2->1							CH59: 2->1,
64	node_62	Nilssonia hurum	89	1	0.2	0	1	Unambiguous	CH89: 0->1							CH89: 0->1,
64	node_62	Nilssonia hurum	4	1	0.333	2	1	DELTRAN	CH4: 2->1		DELTRAN		:	%%	$	$: DELTRAN: %%CH4: 2->1,
64	node_62	Nilssonia hurum	17	1	0.4	1	2	DELTRAN	CH17: 1->2							CH17: 1->2,
64	node_62	Nilssonia hurum	104	1	0.167	0	1	DELTRAN	CH104: 0->1							CH104: 0->1,
64	node_62	Nilssonia hurum	104	1	0.167	0	1	ACCTRAN	CH104: 0->1		ACCTRAN		:	%%	$	$: ACCTRAN: %%CH104: 0->1,
65	node_63	Nilssonia gangetica	52	1	0.25	3	2	Unambiguous	CH52: 3->2	Nilssonia gangetica	Unambiguous	§	:	%%	$	$Nilssonia gangetica: §Unambiguous: %%CH52: 3->2,
65	node_63	Nilssonia gangetica	58	1	0.2	3	2	Unambiguous	CH58: 3->2							CH58: 3->2,
65	node_63	Nilssonia gangetica	59	1	0.4	2	3	Unambiguous	CH59: 2->3							CH59: 2->3,
65	node_63	Nilssonia gangetica	4	1	0.333	2	1	DELTRAN	CH4: 2->1		DELTRAN		:	%%	$	$: DELTRAN: %%CH4: 2->1,
65	node_63	Nilssonia gangetica	17	1	0.4	1	2	DELTRAN	CH17: 1->2							CH17: 1->2,
66	node_64	Amyda cartilaginea	40	1	0.5	3	2	Unambiguous	CH40: 3->2	Amyda cartilaginea	Unambiguous	§	:	%%	$	$Amyda cartilaginea: §Unambiguous: %%CH40: 3->2,
66	node_64	Amyda cartilaginea	56	1	0.25	1	2	Unambiguous	CH56: 1->2							CH56: 1->2,
66	node_64	Amyda cartilaginea	98	1	0.167	0	1	Unambiguous	CH98: 0->1							CH98: 0->1,
66	node_64	Amyda cartilaginea	115	1	0.5	0	1	Unambiguous	CH115: 0->1							CH115: 0->1,
66	node_64	Amyda cartilaginea	18	1	0.364	2	1	DELTRAN	CH18: 2->1		DELTRAN		:	%%	$	$: DELTRAN: %%CH18: 2->1,
66	node_64	Amyda cartilaginea	104	1	0.167	0	1	DELTRAN	CH104: 0->1							CH104: 0->1,
66	node_64	Amyda cartilaginea	17	1	0.4	2	1	ACCTRAN	CH17: 2->1		ACCTRAN		:	%%	$	$: ACCTRAN: %%CH17: 2->1,
67	node_66	Palea steindachneri	1	1	0.154	3	2	Unambiguous	CH1: 3->2	Palea steindachneri	Unambiguous	§	:	%%	$	$Palea steindachneri: §Unambiguous: %%CH1: 3->2,
67	node_66	Palea steindachneri	20	1	0.222	2	1	Unambiguous	CH20: 2->1							CH20: 2->1,
67	node_66	Palea steindachneri	29	1	0.167	1	2	Unambiguous	CH29: 1->2							CH29: 1->2,
67	node_66	Palea steindachneri	48	1	0.167	1	2	Unambiguous	CH48: 1->2							CH48: 1->2,
67	node_66	Palea steindachneri	50	1	0.333	1	2	Unambiguous	CH50: 1->2							CH50: 1->2,
67	node_66	Palea steindachneri	54	1	0.25	1	2	DELTRAN	CH54: 1->2		DELTRAN		:	%%	$	$: DELTRAN: %%CH54: 1->2,
67	node_66	Palea steindachneri	108	1	0.182	1	0	DELTRAN	CH108: 1->0							CH108: 1->0,
67	node_66	Palea steindachneri	104	1	0.167	1	0	ACCTRAN	CH104: 1->0		ACCTRAN		:	%%	$	$: ACCTRAN: %%CH104: 1->0,
68	node_67	Pelodiscus sinensis	1	1	0.154	3	4	Unambiguous	CH1: 3->4	Pelodiscus sinensis	Unambiguous	§	:	%%	$	$Pelodiscus sinensis: §Unambiguous: %%CH1: 3->4,
68	node_67	Pelodiscus sinensis	8	1	0.167	0	1	Unambiguous	CH8: 0->1							CH8: 0->1,
68	node_67	Pelodiscus sinensis	9	1	0.1	0	1	Unambiguous	CH9: 0->1							CH9: 0->1,
68	node_67	Pelodiscus sinensis	17	1	0.4	1	3	Unambiguous	CH17: 1->3							CH17: 1->3,
68	node_67	Pelodiscus sinensis	28	1	0.25	1	2	Unambiguous	CH28: 1->2							CH28: 1->2,
68	node_67	Pelodiscus sinensis	49	1	0.5	0	2	Unambiguous	CH49: 0->2							CH49: 0->2,
68	node_67	Pelodiscus sinensis	102	1	0.222	1	0	Unambiguous	CH102: 1->0							CH102: 1->0,
68	node_67	Pelodiscus sinensis	107	1	0.5	0	1	Unambiguous	CH107: 0->1							CH107: 0->1,
68	node_67	Pelodiscus sinensis	104	1	0.167	0	1	DELTRAN	CH104: 0->1		DELTRAN		:	%%	$	$: DELTRAN: %%CH104: 0->1,
68	node_67	Pelodiscus sinensis	108	1	0.182	1	0	DELTRAN	CH108: 1->0							CH108: 1->0,
69	node_71	Gobiapalone orlovi	54	1	0.25	1	2	Unambiguous	CH54: 1->2	Gobiapalone orlovi	Unambiguous	§	:	%%	$	$Gobiapalone orlovi: §Unambiguous: %%CH54: 1->2,
69	node_71	Gobiapalone orlovi	108	1	0.182	1	2	Unambiguous	CH108: 1->2							CH108: 1->2,
69	node_71	Gobiapalone orlovi	116	1	0.333	1	0	Unambiguous	CH116: 1->0							CH116: 1->0,
69	node_71	Gobiapalone orlovi	7	1	0.333	1	2	DELTRAN	CH7: 1->2		DELTRAN		:	%%	$	$: DELTRAN: %%CH7: 1->2,
69	node_71	Gobiapalone orlovi	53	1	0.667	1	2	DELTRAN	CH53: 1->2							CH53: 1->2,
69	node_71	Gobiapalone orlovi	103	1	0.5	0	1	DELTRAN	CH103: 0->1							CH103: 0->1,
69	node_71	Gobiapalone orlovi	53	1	0.667	1	2	ACCTRAN	CH53: 1->2		ACCTRAN		:	%%	$	$: ACCTRAN: %%CH53: 1->2,
69	node_71	Gobiapalone orlovi	103	1	0.5	0	1	ACCTRAN	CH103: 0->1							CH103: 0->1,
70	node_75	node_74	16	1	0.333	2	1	Unambiguous	CH16: 2->1	node_74	Unambiguous	§	:	%%	$	$node_74: §Unambiguous: %%CH16: 2->1,
70	node_75	node_74	18	2	0.364	2	0	Unambiguous	CH18: 2->0							CH18: 2->0,
70	node_75	node_74	20	1	0.222	2	3	Unambiguous	CH20: 2->3							CH20: 2->3,
70	node_75	node_74	25	1	0.1	1	2	Unambiguous	CH25: 1->2							CH25: 1->2,
70	node_75	node_74	7	1	0.333	1	2	DELTRAN	CH7: 1->2		DELTRAN		:	%%	$	$: DELTRAN: %%CH7: 1->2,
70	node_75	node_74	29	1	0.167	1	2	ACCTRAN	CH29: 1->2		ACCTRAN		:	%%	$	$: ACCTRAN: %%CH29: 1->2,
70	node_75	node_74	110	1	0.333	1	0	ACCTRAN	CH110: 1->0							CH110: 1->0,
71	node_72	Kuhnemys maortuensis	19	1	0.4	3	2	DELTRAN	CH19: 3->2	Kuhnemys maortuensis	DELTRAN	§	:	%%	$	$Kuhnemys maortuensis: §DELTRAN: %%CH19: 3->2,
71	node_74	node_73	19	1	0.4	3	2	ACCTRAN	CH19: 3->2	node_73	ACCTRAN	§	:	%%	$	$node_73: §ACCTRAN: %%CH19: 3->2,
72	node_72	Kuhnemys maortuensis	25	1	0.1	2	1	Unambiguous	CH25: 2->1	Kuhnemys maortuensis	Unambiguous	§	:	%%	$	$Kuhnemys maortuensis: §Unambiguous: %%CH25: 2->1,
72	node_74	Perochelys lamadongensis	29	1	0.167	1	2	DELTRAN	CH29: 1->2	Perochelys lamadongensis	DELTRAN	§	:	%%	$	$Perochelys lamadongensis: §DELTRAN: %%CH29: 1->2,
72	node_74	Perochelys lamadongensis	110	1	0.333	1	0	DELTRAN	CH110: 1->0							CH110: 1->0,

## Sheet: by_character
	Node_original	Node_changed	Character	Steps	CI	State_plesiomorphic	State_apomorphic	Optimization
4	node_76	node_75	1	2	0.154	2	4	Unambiguous	Character 1: 2-> 4	§Unambiguous	$Ch1:	:	$Ch1: §Unambiguous: node_75 (2->4),
10	node_44	node_43	1	2	0.154	4	2	Unambiguous	Character 1: 4-> 2				node_43 (4->2),
27	node_47	Hutchemys sterea	1	1	0.154	4	3	Unambiguous	Character 1: 4-> 3				Hutchemys sterea (4->3),
41	node_52	Plastomenus vegetus	1	1	0.154	4	3	Unambiguous	Character 1: 4-> 3				Plastomenus vegetus (4->3),
42	node_70	node_69	1	1	0.154	4	3	Unambiguous	Character 1: 4-> 3				node_69 (4->3),
55	node_60	Apalone mutica	1	1	0.154	3	4	Unambiguous	Character 1: 3-> 4				Apalone mutica (3->4),
59	node_65	Dogania subplanus	1	1	0.154	3	4	Unambiguous	Character 1: 3-> 4				Dogania subplanus (3->4),
63	node_62	Nilssonia formosus	1	1	0.154	3	2	Unambiguous	Character 1: 3-> 2				Nilssonia formosus (3->2),
67	node_66	Palea steindachneri	1	1	0.154	3	2	Unambiguous	Character 1: 3-> 2				Palea steindachneri (3->2),
68	node_67	Pelodiscus sinensis	1	1	0.154	3	4	Unambiguous	Character 1: 3-> 4				Pelodiscus sinensis (3->4),
12	node_40	Cyclanorbis elegans	1	1	0.154	3	2	DELTRAN	Character 1: 3-> 2	§DELTRAN		:	§DELTRAN: Cyclanorbis elegans (3->2),
14	node_43	node_42	1	1	0.154	3	2	DELTRAN	Character 1: 3-> 2				node_42 (3->2),
13	node_40	Cyclanorbis senegalensis	1	1	0.154	2	3	ACCTRAN	Character 1: 2-> 3	§ACCTRAN		:	§ACCTRAN: Cyclanorbis senegalensis (2->3),
14	node_43	node_42	2	1	1	2	1	Unambiguous	Character 2: 2-> 1	§Unambiguous	$Ch2:	:	$Ch2: §Unambiguous: node_42 (2->1),
5	node_75	node_71	3	1	0.4	1	2	Unambiguous	Character 3: 1-> 2	Unambiguous	$Ch3:	:	$Ch3: Unambiguous: node_71 (1->2),
46	node_57	Chitra indica	3	1	0.4	2	3	Unambiguous	Character 3: 2-> 3				Chitra indica (2->3),
17	node_41	Cycloderma frenatum	3	1	0.4	2	1	DELTRAN	Character 3: 2-> 1	§DELTRAN		:	§DELTRAN: Cycloderma frenatum (2->1),
18	node_42	Lissemys punctata	3	1	0.4	2	1	DELTRAN	Character 3: 2-> 1				Lissemys punctata (2->1),
32	node_50	Aspideretoides foveatus	3	1	0.4	2	3	DELTRAN	Character 3: 2-> 3				Aspideretoides foveatus (2->3),
14	node_43	node_42	3	1	0.4	2	1	ACCTRAN	Character 3: 2-> 1	§ACCTRAN		:	§ACCTRAN: node_42 (2->1),
16	node_41	Cycloderma aubryi	3	1	0.4	1	2	ACCTRAN	Character 3: 1-> 2				Cycloderma aubryi (1->2),
29	node_56	node_55	3	1	0.4	2	3	ACCTRAN	Character 3: 2-> 3				node_55 (2->3),
7	node_70	node_56	4	1	0.333	2	1	Unambiguous	Character 4: 2-> 1	§Unambiguous	$Ch4:	:	$Ch4: §Unambiguous: node_56 (2->1),
64	node_62	Nilssonia hurum	4	1	0.333	2	1	DELTRAN	Character 4: 2-> 1	§DELTRAN		:	§DELTRAN: Nilssonia hurum (2->1),
65	node_63	Nilssonia gangetica	4	1	0.333	2	1	DELTRAN	Character 4: 2-> 1				Nilssonia gangetica (2->1),
61	node_64	node_63	4	1	0.333	2	1	ACCTRAN	Character 4: 2-> 1	§ACCTRAN		:	§ACCTRAN: node_63 (2->1),
63	node_62	Nilssonia formosus	4	1	0.333	1	2	ACCTRAN	Character 4: 1-> 2				Nilssonia formosus (1->2),
4	node_76	node_75	5	2	0.75	2	4	Unambiguous	Character 5: 2-> 4	§Unambiguous	$Ch5:	:	$Ch5: §Unambiguous: node_75 (2->4),
18	node_42	Lissemys punctata	5	1	0.75	4	3	Unambiguous	Character 5: 4-> 3				Lissemys punctata (4->3),
2	node_77	node_76	5	1	0.75	1	2	DELTRAN	Character 5: 1-> 2	§DELTRAN		:	§DELTRAN: node_76 (1->2),
2	node_77	node_76	5	1	0.75	1	2	ACCTRAN	Character 5: 1-> 2	§ACCTRAN		:	§ACCTRAN: node_76 (1->2),
13	node_40	Cyclanorbis senegalensis	6	1	0.5	1	2	Unambiguous	Character 6: 1-> 2	§Unambiguous	$Ch6:	:	$Ch6: §Unambiguous: Cyclanorbis senegalensis (1->2),
18	node_42	Lissemys punctata	6	1	0.5	1	2	Unambiguous	Character 6: 1-> 2				Lissemys punctata (1->2),
49	node_68	node_61	7	1	0.333	1	2	Unambiguous	Character 7: 1-> 2	Unambiguous	$Ch7:	:	$Ch7: Unambiguous: node_61 (1->2),
69	node_71	Gobiapalone orlovi	7	1	0.333	1	2	DELTRAN	Character 7: 1-> 2	§DELTRAN		:	§DELTRAN: Gobiapalone orlovi (1->2),
70	node_75	node_74	7	1	0.333	1	2	DELTRAN	Character 7: 1-> 2				node_74 (1->2),
4	node_76	node_75	7	1	0.333	1	2	ACCTRAN	Character 7: 1-> 2	§ACCTRAN		:	§ACCTRAN: node_75 (1->2),
6	node_71	node_70	7	1	0.333	2	1	ACCTRAN	Character 7: 2-> 1				node_70 (2->1),
68	node_67	Pelodiscus sinensis	8	1	0.167	0	1	Unambiguous	Character 8: 0-> 1	§Unambiguous	$Ch8:	:	$Ch8: §Unambiguous: Pelodiscus sinensis (0->1),
13	node_40	Cyclanorbis senegalensis	8	1	0.167	0	1	DELTRAN	Character 8: 0-> 1	§DELTRAN		:	§DELTRAN: Cyclanorbis senegalensis (0->1),
14	node_43	node_42	8	1	0.167	0	1	DELTRAN	Character 8: 0-> 1				node_42 (0->1),
21	node_48	node_47	8	1	0.167	0	1	DELTRAN	Character 8: 0-> 1				node_47 (0->1),
54	node_59	Apalone spinifera	8	1	0.167	0	1	DELTRAN	Character 8: 0-> 1				Apalone spinifera (0->1),
55	node_60	Apalone mutica	8	1	0.167	0	1	DELTRAN	Character 8: 0-> 1				Apalone mutica (0->1),
8	node_56	node_49	8	1	0.167	0	1	ACCTRAN	Character 8: 0-> 1	§ACCTRAN		:	§ACCTRAN: node_49 (0->1),
12	node_40	Cyclanorbis elegans	8	1	0.167	1	0	ACCTRAN	Character 8: 1-> 0				Cyclanorbis elegans (1->0),
19	node_44	Axestemys infernalis	8	1	0.167	1	0	ACCTRAN	Character 8: 1-> 0				Axestemys infernalis (1->0),
51	node_61	node_60	8	1	0.167	0	1	ACCTRAN	Character 8: 0-> 1				node_60 (0->1),
53	node_59	Apalone ferox	8	1	0.167	1	0	ACCTRAN	Character 8: 1-> 0				Apalone ferox (1->0),
60	node_65	node_64	9	1	0.1	0	1	Unambiguous	Character 9: 0-> 1	§Unambiguous	$Ch9:	:	$Ch9: §Unambiguous: node_64 (0->1),
63	node_62	Nilssonia formosus	9	1	0.1	1	0	Unambiguous	Character 9: 1-> 0				Nilssonia formosus (1->0),
68	node_67	Pelodiscus sinensis	9	1	0.1	0	1	Unambiguous	Character 9: 0-> 1				Pelodiscus sinensis (0->1),
13	node_40	Cyclanorbis senegalensis	9	1	0.1	0	1	DELTRAN	Character 9: 0-> 1	§DELTRAN		:	§DELTRAN: Cyclanorbis senegalensis (0->1),
14	node_43	node_42	9	1	0.1	0	1	DELTRAN	Character 9: 0-> 1				node_42 (0->1),
21	node_48	node_47	9	1	0.1	0	1	DELTRAN	Character 9: 0-> 1				node_47 (0->1),
36	node_53	Gilmoremys lancensis	9	1	0.1	0	1	DELTRAN	Character 9: 0-> 1				Gilmoremys lancensis (0->1),
39	node_51	Plastomenus thomasi	9	1	0.1	0	1	DELTRAN	Character 9: 0-> 1				Plastomenus thomasi (0->1),
54	node_59	Apalone spinifera	9	1	0.1	0	1	DELTRAN	Character 9: 0-> 1				Apalone spinifera (0->1),
55	node_60	Apalone mutica	9	1	0.1	0	1	DELTRAN	Character 9: 0-> 1				Apalone mutica (0->1),
8	node_56	node_49	9	1	0.1	0	1	ACCTRAN	Character 9: 0-> 1	§ACCTRAN		:	§ACCTRAN: node_49 (0->1),
12	node_40	Cyclanorbis elegans	9	1	0.1	1	0	ACCTRAN	Character 9: 1-> 0				Cyclanorbis elegans (1->0),
19	node_44	Axestemys infernalis	9	1	0.1	1	0	ACCTRAN	Character 9: 1-> 0				Axestemys infernalis (1->0),
35	node_54	node_53	9	1	0.1	0	1	ACCTRAN	Character 9: 0-> 1				node_53 (0->1),
40	node_51	Plastomenus joycei	9	1	0.1	1	0	ACCTRAN	Character 9: 1-> 0				Plastomenus joycei (1->0),
51	node_61	node_60	9	1	0.1	0	1	ACCTRAN	Character 9: 0-> 1				node_60 (0->1),
53	node_59	Apalone ferox	9	1	0.1	1	0	ACCTRAN	Character 9: 1-> 0				Apalone ferox (1->0),
5	node_75	node_71	10	1	1	0	1	DELTRAN	Character 10: 0-> 1	§DELTRAN	$Ch10:	:	$Ch10: §DELTRAN: node_71 (0->1),
5	node_75	node_71	10	1	1	0	1	ACCTRAN	Character 10: 0-> 1	§ACCTRAN		:	§ACCTRAN: node_71 (0->1),
6	node_71	node_70	11	1	0.333	0	1	Unambiguous	Character 11: 0-> 1	§Unambiguous	$Ch11:	:	$Ch11: §Unambiguous: node_70 (0->1),
12	node_40	Cyclanorbis elegans	11	1	0.333	1	0	Unambiguous	Character 11: 1-> 0				Cyclanorbis elegans (1->0),
50	node_61	Rafetus euphraticus	11	1	0.333	1	0	Unambiguous	Character 11: 1-> 0				Rafetus euphraticus (1->0),
13	node_40	Cyclanorbis senegalensis	12	1	1	0	1	Unambiguous	Character 12: 0-> 1	Unambiguous	$Ch12:	:	$Ch12: Unambiguous: Cyclanorbis senegalensis (0->1),
10	node_44	node_43	13	1	1	1	2	Unambiguous	Character 13: 1-> 2	Unambiguous	$Ch13:	:	$Ch13: Unambiguous: node_43 (1->2),
20	node_49	node_48	14	1	0.2	1	2	Unambiguous	Character 14: 1-> 2	Unambiguous	$Ch14:	:	$Ch14: Unambiguous: node_48 (1->2),
26	node_46	Hutchemys tetanetron	14	1	0.2	2	1	Unambiguous	Character 14: 2-> 1				Hutchemys tetanetron (2->1),
33	node_55	node_54	14	1	0.2	1	2	Unambiguous	Character 14: 1-> 2				node_54 (1->2),
16	node_41	Cycloderma aubryi	14	1	0.2	1	2	DELTRAN	Character 14: 1-> 2	§DELTRAN		:	§DELTRAN: Cycloderma aubryi (1->2),
18	node_42	Lissemys punctata	14	1	0.2	1	2	DELTRAN	Character 14: 1-> 2				Lissemys punctata (1->2),
14	node_43	node_42	14	1	0.2	1	2	ACCTRAN	Character 14: 1-> 2	§ACCTRAN		:	§ACCTRAN: node_42 (1->2),
17	node_41	Cycloderma frenatum	14	1	0.2	2	1	ACCTRAN	Character 14: 2-> 1				Cycloderma frenatum (2->1),
10	node_44	node_43	15	1	0.5	1	2	DELTRAN	Character 15: 1-> 2	§DELTRAN	$Ch15:	:	$Ch15: §DELTRAN: node_43 (1->2),
20	node_49	node_48	15	1	0.5	1	2	DELTRAN	Character 15: 1-> 2				node_48 (1->2),
8	node_56	node_49	15	1	0.5	1	2	ACCTRAN	Character 15: 1-> 2	§ACCTRAN		:	§ACCTRAN: node_49 (1->2),
19	node_44	Axestemys infernalis	15	1	0.5	2	1	ACCTRAN	Character 15: 2-> 1				Axestemys infernalis (2->1),
4	node_76	node_75	16	1	0.333	3	2	Unambiguous	Character 16: 3-> 2	§Unambiguous	$Ch16:	:	$Ch16: §Unambiguous: node_75 (3->2),
13	node_40	Cyclanorbis senegalensis	16	1	0.333	2	3	Unambiguous	Character 16: 2-> 3				Cyclanorbis senegalensis (2->3),
34	node_54	Gilmoremys gettyspherensis	16	1	0.333	2	1	Unambiguous	Character 16: 2-> 1				Gilmoremys gettyspherensis (2->1),
70	node_75	node_74	16	1	0.333	2	1	Unambiguous	Character 16: 2-> 1				node_74 (2->1),
46	node_57	Chitra indica	16	1	0.333	2	1	DELTRAN	Character 16: 2-> 1	§DELTRAN		:	§DELTRAN: Chitra indica (2->1),
58	node_66	node_65	16	1	0.333	2	1	DELTRAN	Character 16: 2-> 1				node_65 (2->1),
45	node_58	node_57	16	1	0.333	2	1	ACCTRAN	Character 16: 2-> 1	§ACCTRAN		:	§ACCTRAN: node_57 (2->1),
56	node_68	node_67	16	1	0.333	2	1	ACCTRAN	Character 16: 2-> 1				node_67 (2->1),
51	node_61	node_60	17	1	0.4	1	3	Unambiguous	Character 17: 1-> 3	§Unambiguous	$Ch17:	:	$Ch17: §Unambiguous: node_60 (1->3),
68	node_67	Pelodiscus sinensis	17	1	0.4	1	3	Unambiguous	Character 17: 1-> 3				Pelodiscus sinensis (1->3),
59	node_65	Dogania subplanus	17	1	0.4	1	2	DELTRAN	Character 17: 1-> 2	§DELTRAN		:	§DELTRAN: Dogania subplanus (1->2),
64	node_62	Nilssonia hurum	17	1	0.4	1	2	DELTRAN	Character 17: 1-> 2				Nilssonia hurum (1->2),
65	node_63	Nilssonia gangetica	17	1	0.4	1	2	DELTRAN	Character 17: 1-> 2				Nilssonia gangetica (1->2),
58	node_66	node_65	17	1	0.4	1	2	ACCTRAN	Character 17: 1-> 2	§ACCTRAN		:	§ACCTRAN: node_65 (1->2),
63	node_62	Nilssonia formosus	17	1	0.4	2	1	ACCTRAN	Character 17: 2-> 1				Nilssonia formosus (2->1),
66	node_64	Amyda cartilaginea	17	1	0.4	2	1	ACCTRAN	Character 17: 2-> 1				Amyda cartilaginea (2->1),
3	node_76	Carettochelys insculpta	18	1	0.364	2	3	Unambiguous	Character 18: 2-> 3	§Unambiguous	$Ch18:	:	$Ch18: §Unambiguous: Carettochelys insculpta (2->3),
13	node_40	Cyclanorbis senegalensis	18	2	0.364	2	4	Unambiguous	Character 18: 2-> 4				Cyclanorbis senegalensis (2->4),
34	node_54	Gilmoremys gettyspherensis	18	1	0.364	2	1	Unambiguous	Character 18: 2-> 1				Gilmoremys gettyspherensis (2->1),
45	node_58	node_57	18	1	0.364	2	1	Unambiguous	Character 18: 2-> 1				node_57 (2->1),
59	node_65	Dogania subplanus	18	1	0.364	1	0	Unambiguous	Character 18: 1-> 0				Dogania subplanus (1->0),
70	node_75	node_74	18	2	0.364	2	0	Unambiguous	Character 18: 2-> 0				node_74 (2->0),
63	node_62	Nilssonia formosus	18	1	0.364	2	1	DELTRAN	Character 18: 2-> 1	§DELTRAN		:	§DELTRAN: Nilssonia formosus (2->1),
66	node_64	Amyda cartilaginea	18	1	0.364	2	1	DELTRAN	Character 18: 2-> 1				Amyda cartilaginea (2->1),
58	node_66	node_65	18	1	0.364	2	1	ACCTRAN	Character 18: 2-> 1	§ACCTRAN		:	§ACCTRAN: node_65 (2->1),
61	node_64	node_63	18	1	0.364	1	2	ACCTRAN	Character 18: 1-> 2				node_63 (1->2),
63	node_62	Nilssonia formosus	18	1	0.364	2	1	ACCTRAN	Character 18: 2-> 1				Nilssonia formosus (2->1),
7	node_70	node_56	19	1	0.4	3	2	Unambiguous	Character 19: 3-> 2	§Unambiguous	$Ch19:	:	$Ch19: §Unambiguous: node_56 (3->2),
16	node_41	Cycloderma aubryi	19	1	0.4	2	1	Unambiguous	Character 19: 2-> 1				Cycloderma aubryi (2->1),
57	node_67	node_66	19	1	0.4	3	2	Unambiguous	Character 19: 3-> 2				node_66 (3->2),
12	node_40	Cyclanorbis elegans	19	1	0.4	2	1	DELTRAN	Character 19: 2-> 1	§DELTRAN		:	§DELTRAN: Cyclanorbis elegans (2->1),
71	node_72	Kuhnemys maortuensis	19	1	0.4	3	2	DELTRAN	Character 19: 3-> 2				Kuhnemys maortuensis (3->2),
11	node_43	node_40	19	1	0.4	2	1	ACCTRAN	Character 19: 2-> 1	§ACCTRAN		:	§ACCTRAN: node_40 (2->1),
71	node_74	node_73	19	1	0.4	3	2	ACCTRAN	Character 19: 3-> 2				node_73 (3->2),
4	node_76	node_75	20	1	0.222	1	2	Unambiguous	Character 20: 1-> 2	§Unambiguous	$Ch20:	:	$Ch20: §Unambiguous: node_75 (1->2),
7	node_70	node_56	20	1	0.222	2	1	Unambiguous	Character 20: 2-> 1				node_56 (2->1),
46	node_57	Chitra indica	20	1	0.222	2	1	Unambiguous	Character 20: 2-> 1				Chitra indica (2->1),
59	node_65	Dogania subplanus	20	1	0.222	2	3	Unambiguous	Character 20: 2-> 3				Dogania subplanus (2->3),
61	node_64	node_63	20	1	0.222	2	1	Unambiguous	Character 20: 2-> 1				node_63 (2->1),
67	node_66	Palea steindachneri	20	1	0.222	2	1	Unambiguous	Character 20: 2-> 1				Palea steindachneri (2->1),
70	node_75	node_74	20	1	0.222	2	3	Unambiguous	Character 20: 2-> 3				node_74 (2->3),
54	node_59	Apalone spinifera	20	1	0.222	2	3	DELTRAN	Character 20: 2-> 3	§DELTRAN		:	§DELTRAN: Apalone spinifera (2->3),
55	node_60	Apalone mutica	20	1	0.222	2	3	DELTRAN	Character 20: 2-> 3				Apalone mutica (2->3),
51	node_61	node_60	20	1	0.222	2	3	ACCTRAN	Character 20: 2-> 3	§ACCTRAN		:	§ACCTRAN: node_60 (2->3),
53	node_59	Apalone ferox	20	1	0.222	3	2	ACCTRAN	Character 20: 3-> 2				Apalone ferox (3->2),
14	node_43	node_42	21	1	0.5	1	2	Unambiguous	Character 21: 1-> 2	§Unambiguous	$Ch21:	:	$Ch21: §Unambiguous: node_42 (1->2),
38	node_52	node_51	21	1	0.5	1	2	DELTRAN	Character 21: 1-> 2	§DELTRAN		:	§DELTRAN: node_51 (1->2),
33	node_55	node_54	21	1	0.5	1	2	ACCTRAN	Character 21: 1-> 2	§ACCTRAN		:	§ACCTRAN: node_54 (1->2),
3	node_76	Carettochelys insculpta	22	1	0.4	1	2	Unambiguous	Character 22: 1-> 2	§Unambiguous	$Ch22:	:	$Ch22: §Unambiguous: Carettochelys insculpta (1->2),
56	node_68	node_67	22	2	0.4	1	3	Unambiguous	Character 22: 1-> 3				node_67 (1->3),
61	node_64	node_63	22	1	0.4	3	2	Unambiguous	Character 22: 3-> 2				node_63 (3->2),
63	node_62	Nilssonia formosus	22	1	0.4	2	1	Unambiguous	Character 22: 2-> 1				Nilssonia formosus (2->1),
21	node_48	node_47	23	1	0.25	2	1	Unambiguous	Character 23: 2-> 1	Unambiguous	$Ch23:	:	$Ch23: Unambiguous: node_47 (2->1),
13	node_40	Cyclanorbis senegalensis	23	1	0.25	2	1	DELTRAN	Character 23: 2-> 1	§DELTRAN		:	§DELTRAN: Cyclanorbis senegalensis (2->1),
14	node_43	node_42	23	1	0.25	2	1	DELTRAN	Character 23: 2-> 1				node_42 (2->1),
38	node_52	node_51	23	1	0.25	2	1	DELTRAN	Character 23: 2-> 1				node_51 (2->1),
10	node_44	node_43	23	1	0.25	2	1	ACCTRAN	Character 23: 2-> 1	§ACCTRAN		:	§ACCTRAN: node_43 (2->1),
12	node_40	Cyclanorbis elegans	23	1	0.25	1	2	ACCTRAN	Character 23: 1-> 2				Cyclanorbis elegans (1->2),
37	node_53	node_52	23	1	0.25	2	1	ACCTRAN	Character 23: 2-> 1				node_52 (2->1),
8	node_56	node_49	24	1	0.333	2	1	Unambiguous	Character 24: 2-> 1	§Unambiguous	$Ch24:	:	$Ch24: §Unambiguous: node_49 (2->1),
12	node_40	Cyclanorbis elegans	24	1	0.333	1	2	Unambiguous	Character 24: 1-> 2				Cyclanorbis elegans (1->2),
37	node_53	node_52	24	1	0.333	2	1	Unambiguous	Character 24: 2-> 1				node_52 (2->1),
31	node_50	Atoposemys superstes	25	1	0.1	1	2	Unambiguous	Character 25: 1-> 2	Unambiguous	$Ch25:	:	$Ch25: Unambiguous: Atoposemys superstes (1->2),
37	node_53	node_52	25	1	0.1	1	2	Unambiguous	Character 25: 1-> 2				node_52 (1->2),
60	node_65	node_64	25	1	0.1	2	1	Unambiguous	Character 25: 2-> 1				node_64 (2->1),
70	node_75	node_74	25	1	0.1	1	2	Unambiguous	Character 25: 1-> 2				node_74 (1->2),
72	node_72	Kuhnemys maortuensis	25	1	0.1	2	1	Unambiguous	Character 25: 2-> 1				Kuhnemys maortuensis (2->1),
26	node_46	Hutchemys tetanetron	25	1	0.1	1	2	DELTRAN	Character 25: 1-> 2	§DELTRAN		:	§DELTRAN: Hutchemys tetanetron (1->2),
27	node_47	Hutchemys sterea	25	1	0.1	1	2	DELTRAN	Character 25: 1-> 2				Hutchemys sterea (1->2),
54	node_59	Apalone spinifera	25	1	0.1	1	2	DELTRAN	Character 25: 1-> 2				Apalone spinifera (1->2),
55	node_60	Apalone mutica	25	1	0.1	1	2	DELTRAN	Character 25: 1-> 2				Apalone mutica (1->2),
56	node_68	node_67	25	1	0.1	1	2	DELTRAN	Character 25: 1-> 2				node_67 (1->2),
21	node_48	node_47	25	1	0.1	1	2	ACCTRAN	Character 25: 1-> 2	§ACCTRAN		:	§ACCTRAN: node_47 (1->2),
23	node_46	node_45	25	1	0.1	2	1	ACCTRAN	Character 25: 2-> 1				node_45 (2->1),
48	node_69	node_68	25	1	0.1	1	2	ACCTRAN	Character 25: 1-> 2				node_68 (1->2),
50	node_61	Rafetus euphraticus	25	1	0.1	2	1	ACCTRAN	Character 25: 2-> 1				Rafetus euphraticus (2->1),
53	node_59	Apalone ferox	25	1	0.1	2	1	ACCTRAN	Character 25: 2-> 1				Apalone ferox (2->1),
14	node_43	node_42	26	1	1	1	2	Unambiguous	Character 26: 1-> 2	§Unambiguous	$Ch26:	:	$Ch26: §Unambiguous: node_42 (1->2),
46	node_57	Chitra indica	27	1	0.5	1	2	Unambiguous	Character 27: 1-> 2	Unambiguous	$Ch27:	:	$Ch27: Unambiguous: Chitra indica (1->2),
51	node_61	node_60	27	1	0.5	1	2	Unambiguous	Character 27: 1-> 2				node_60 (1->2),
55	node_60	Apalone mutica	28	1	0.25	1	2	Unambiguous	Character 28: 1-> 2	Unambiguous	$Ch28:	:	$Ch28: Unambiguous: Apalone mutica (1->2),
63	node_62	Nilssonia formosus	28	1	0.25	1	2	Unambiguous	Character 28: 1-> 2				Nilssonia formosus (1->2),
68	node_67	Pelodiscus sinensis	28	1	0.25	1	2	Unambiguous	Character 28: 1-> 2				Pelodiscus sinensis (1->2),
35	node_54	node_53	28	1	0.25	1	2	DELTRAN	Character 28: 1-> 2	§DELTRAN		:	§DELTRAN: node_53 (1->2),
29	node_56	node_55	28	1	0.25	1	2	ACCTRAN	Character 28: 1-> 2	§ACCTRAN		:	§ACCTRAN: node_55 (1->2),
45	node_58	node_57	29	1	0.167	1	2	Unambiguous	Character 29: 1-> 2	§Unambiguous	$Ch29:	:	$Ch29: §Unambiguous: node_57 (1->2),
67	node_66	Palea steindachneri	29	1	0.167	1	2	Unambiguous	Character 29: 1-> 2				Palea steindachneri (1->2),
10	node_44	node_43	29	1	0.167	1	2	DELTRAN	Character 29: 1-> 2	§DELTRAN		:	§DELTRAN: node_43 (1->2),
35	node_54	node_53	29	1	0.167	1	2	DELTRAN	Character 29: 1-> 2				node_53 (1->2),
63	node_62	Nilssonia formosus	29	1	0.167	1	2	DELTRAN	Character 29: 1-> 2				Nilssonia formosus (1->2),
72	node_74	Perochelys lamadongensis	29	1	0.167	1	2	DELTRAN	Character 29: 1-> 2				Perochelys lamadongensis (1->2),
7	node_70	node_56	29	1	0.167	1	2	ACCTRAN	Character 29: 1-> 2	§ACCTRAN		:	§ACCTRAN: node_56 (1->2),
19	node_44	Axestemys infernalis	29	1	0.167	2	1	ACCTRAN	Character 29: 2-> 1				Axestemys infernalis (2->1),
62	node_63	node_62	29	1	0.167	1	2	ACCTRAN	Character 29: 1-> 2				node_62 (1->2),
70	node_75	node_74	29	1	0.167	1	2	ACCTRAN	Character 29: 1-> 2				node_74 (1->2),
13	node_40	Cyclanorbis senegalensis	30	1	0.333	1	2	Unambiguous	Character 30: 1-> 2	§Unambiguous	$Ch30:	:	$Ch30: §Unambiguous: Cyclanorbis senegalensis (1->2),
15	node_42	node_41	30	1	0.333	1	2	Unambiguous	Character 30: 1-> 2				node_41 (1->2),
46	node_57	Chitra indica	30	1	0.333	1	2	Unambiguous	Character 30: 1-> 2				Chitra indica (1->2),
13	node_40	Cyclanorbis senegalensis	31	1	0.182	1	2	Unambiguous	Character 31: 1-> 2	Unambiguous	$Ch31:	:	$Ch31: Unambiguous: Cyclanorbis senegalensis (1->2),
16	node_41	Cycloderma aubryi	31	1	0.182	1	2	Unambiguous	Character 31: 1-> 2				Cycloderma aubryi (1->2),
45	node_58	node_57	31	2	0.182	3	1	Unambiguous	Character 31: 3-> 1				node_57 (3->1),
60	node_65	node_64	31	1	0.182	3	2	Unambiguous	Character 31: 3-> 2				node_64 (3->2),
64	node_62	Nilssonia hurum	31	1	0.182	2	3	Unambiguous	Character 31: 2-> 3				Nilssonia hurum (2->3),
5	node_75	node_71	31	1	0.182	1	2	DELTRAN	Character 31: 1-> 2	§DELTRAN		:	§DELTRAN: node_71 (1->2),
9	node_49	node_44	31	1	0.182	2	1	DELTRAN	Character 31: 2-> 1				node_44 (2->1),
35	node_54	node_53	31	1	0.182	2	3	DELTRAN	Character 31: 2-> 3				node_53 (2->3),
44	node_58	Trionyx triunguis	31	1	0.182	2	3	DELTRAN	Character 31: 2-> 3				Trionyx triunguis (2->3),
51	node_61	node_60	31	1	0.182	2	3	DELTRAN	Character 31: 2-> 3				node_60 (2->3),
56	node_68	node_67	31	1	0.182	2	3	DELTRAN	Character 31: 2-> 3				node_67 (2->3),
4	node_76	node_75	31	1	0.182	1	2	ACCTRAN	Character 31: 1-> 2	§ACCTRAN		:	§ACCTRAN: node_75 (1->2),
8	node_56	node_49	31	1	0.182	2	1	ACCTRAN	Character 31: 2-> 1				node_49 (2->1),
33	node_55	node_54	31	1	0.182	2	3	ACCTRAN	Character 31: 2-> 3				node_54 (2->3),
42	node_70	node_69	31	1	0.182	2	3	ACCTRAN	Character 31: 2-> 3				node_69 (2->3),
50	node_61	Rafetus euphraticus	31	1	0.182	3	2	ACCTRAN	Character 31: 3-> 2				Rafetus euphraticus (3->2),
12	node_40	Cyclanorbis elegans	32	1	1	1	2	Unambiguous	Character 32: 1-> 2	§Unambiguous	$Ch32:	:	$Ch32: §Unambiguous: Cyclanorbis elegans (1->2),
3	node_76	Carettochelys insculpta	33	1	0.333	1	2	Unambiguous	Character 33: 1-> 2	Unambiguous	$Ch33:	:	$Ch33: Unambiguous: Carettochelys insculpta (1->2),
29	node_56	node_55	33	1	0.333	1	2	Unambiguous	Character 33: 1-> 2				node_55 (1->2),
50	node_61	Rafetus euphraticus	33	1	0.333	1	2	Unambiguous	Character 33: 1-> 2				Rafetus euphraticus (1->2),
13	node_40	Cyclanorbis senegalensis	34	1	0.25	2	1	Unambiguous	Character 34: 2-> 1	Unambiguous	$Ch34:	:	$Ch34: Unambiguous: Cyclanorbis senegalensis (2->1),
7	node_70	node_56	34	1	0.25	1	2	DELTRAN	Character 34: 1-> 2	§DELTRAN		:	§DELTRAN: node_56 (1->2),
44	node_58	Trionyx triunguis	34	1	0.25	1	2	DELTRAN	Character 34: 1-> 2				Trionyx triunguis (1->2),
56	node_68	node_67	34	1	0.25	1	2	DELTRAN	Character 34: 1-> 2				node_67 (1->2),
6	node_71	node_70	34	1	0.25	1	2	ACCTRAN	Character 34: 1-> 2	§ACCTRAN		:	§ACCTRAN: node_70 (1->2),
45	node_58	node_57	34	1	0.25	2	1	ACCTRAN	Character 34: 2-> 1				node_57 (2->1),
49	node_68	node_61	34	1	0.25	2	1	ACCTRAN	Character 34: 2-> 1				node_61 (2->1),
13	node_40	Cyclanorbis senegalensis	35	1	0.167	2	1	Unambiguous	Character 35: 2-> 1	§Unambiguous	$Ch35:	:	$Ch35: §Unambiguous: Cyclanorbis senegalensis (2->1),
18	node_42	Lissemys punctata	35	1	0.167	2	1	Unambiguous	Character 35: 2-> 1				Lissemys punctata (2->1),
7	node_70	node_56	35	1	0.167	1	2	DELTRAN	Character 35: 1-> 2	§DELTRAN		:	§DELTRAN: node_56 (1->2),
44	node_58	Trionyx triunguis	35	1	0.167	1	2	DELTRAN	Character 35: 1-> 2				Trionyx triunguis (1->2),
55	node_60	Apalone mutica	35	1	0.167	1	2	DELTRAN	Character 35: 1-> 2				Apalone mutica (1->2),
56	node_68	node_67	35	1	0.167	1	2	DELTRAN	Character 35: 1-> 2				node_67 (1->2),
6	node_71	node_70	35	1	0.167	1	2	ACCTRAN	Character 35: 1-> 2	§ACCTRAN		:	§ACCTRAN: node_70 (1->2),
45	node_58	node_57	35	1	0.167	2	1	ACCTRAN	Character 35: 2-> 1				node_57 (2->1),
49	node_68	node_61	35	1	0.167	2	1	ACCTRAN	Character 35: 2-> 1				node_61 (2->1),
55	node_60	Apalone mutica	35	1	0.167	1	2	ACCTRAN	Character 35: 1-> 2				Apalone mutica (1->2),
47	node_57	Pelochelys bibroni	36	1	1	1	2	Unambiguous	Character 36: 1-> 2	§Unambiguous	$Ch36:	:	$Ch36: §Unambiguous: Pelochelys bibroni (1->2),
11	node_43	node_40	37	1	0.667	2	3	Unambiguous	Character 37: 2-> 3	Unambiguous	$Ch37:	:	$Ch37: Unambiguous: node_40 (2->3),
15	node_42	node_41	37	1	0.667	2	4	Unambiguous	Character 37: 2-> 4				node_41 (2->4),
35	node_54	node_53	37	1	0.667	2	3	DELTRAN	Character 37: 2-> 3	§DELTRAN		:	§DELTRAN: node_53 (2->3),
33	node_55	node_54	37	1	0.667	2	3	ACCTRAN	Character 37: 2-> 3	§ACCTRAN		:	§ACCTRAN: node_54 (2->3),
3	node_76	Carettochelys insculpta	38	1	0.2	1	2	Unambiguous	Character 38: 1-> 2	§Unambiguous	$Ch38:	:	$Ch38: §Unambiguous: Carettochelys insculpta (1->2),
56	node_68	node_67	38	1	0.2	1	2	Unambiguous	Character 38: 1-> 2				node_67 (1->2),
60	node_65	node_64	38	1	0.2	2	1	Unambiguous	Character 38: 2-> 1				node_64 (2->1),
10	node_44	node_43	38	1	0.2	1	2	DELTRAN	Character 38: 1-> 2	§DELTRAN		:	§DELTRAN: node_43 (1->2),
35	node_54	node_53	38	1	0.2	1	2	DELTRAN	Character 38: 1-> 2				node_53 (1->2),
7	node_70	node_56	38	1	0.2	1	2	ACCTRAN	Character 38: 1-> 2	§ACCTRAN		:	§ACCTRAN: node_56 (1->2),
19	node_44	Axestemys infernalis	38	1	0.2	2	1	ACCTRAN	Character 38: 2-> 1				Axestemys infernalis (2->1),
10	node_44	node_43	39	1	1	0	1	DELTRAN	Character 39: 0-> 1	§DELTRAN	$Ch39:	:	$Ch39: §DELTRAN: node_43 (0->1),
8	node_56	node_49	39	1	1	0	1	ACCTRAN	Character 39: 0-> 1	§ACCTRAN		:	§ACCTRAN: node_49 (0->1),
45	node_58	node_57	40	1	0.5	3	2	Unambiguous	Character 40: 3-> 2	§Unambiguous	$Ch40:	:	$Ch40: §Unambiguous: node_57 (3->2),
66	node_64	Amyda cartilaginea	40	1	0.5	3	2	Unambiguous	Character 40: 3-> 2				Amyda cartilaginea (3->2),
5	node_75	node_71	40	2	0.5	1	3	DELTRAN	Character 40: 1-> 3	§DELTRAN		:	§DELTRAN: node_71 (1->3),
4	node_76	node_75	40	2	0.5	1	3	ACCTRAN	Character 40: 1-> 3	§ACCTRAN		:	§ACCTRAN: node_75 (1->3),
59	node_65	Dogania subplanus	41	1	1	1	2	Unambiguous	Character 41: 1-> 2	§Unambiguous	$Ch41:	:	$Ch41: §Unambiguous: Dogania subplanus (1->2),
44	node_58	Trionyx triunguis	42	1	1	1	2	Unambiguous	Character 42: 1-> 2	Unambiguous	$Ch42:	:	$Ch42: Unambiguous: Trionyx triunguis (1->2),
56	node_68	node_67	43	1	1	1	2	Unambiguous	Character 43: 1-> 2	Unambiguous	$Ch43:	:	$Ch43: Unambiguous: node_67 (1->2),
17	node_41	Cycloderma frenatum	44	1	0.667	1	2	Unambiguous	Character 44: 1-> 2	Unambiguous	$Ch44:	:	$Ch44: Unambiguous: Cycloderma frenatum (1->2),
45	node_58	node_57	44	1	0.667	1	2	Unambiguous	Character 44: 1-> 2				node_57 (1->2),
47	node_57	Pelochelys bibroni	44	1	0.667	2	3	Unambiguous	Character 44: 2-> 3				Pelochelys bibroni (2->3),
17	node_41	Cycloderma frenatum	45	1	1	1	2	Unambiguous	Character 45: 1-> 2	Unambiguous	$Ch45:	:	$Ch45: Unambiguous: Cycloderma frenatum (1->2),
16	node_41	Cycloderma aubryi	46	1	1	1	2	Unambiguous	Character 46: 1-> 2	Unambiguous	$Ch46:	:	$Ch46: Unambiguous: Cycloderma aubryi (1->2),
45	node_58	node_57	47	1	0.333	1	2	Unambiguous	Character 47: 1-> 2	Unambiguous	$Ch47:	:	$Ch47: Unambiguous: node_57 (1->2),
13	node_40	Cyclanorbis senegalensis	47	1	0.333	1	2	DELTRAN	Character 47: 1-> 2	§DELTRAN		:	§DELTRAN: Cyclanorbis senegalensis (1->2),
17	node_41	Cycloderma frenatum	47	1	0.333	1	2	DELTRAN	Character 47: 1-> 2				Cycloderma frenatum (1->2),
8	node_56	node_49	47	1	0.333	1	2	ACCTRAN	Character 47: 1-> 2	§ACCTRAN		:	§ACCTRAN: node_49 (1->2),
12	node_40	Cyclanorbis elegans	47	1	0.333	2	1	ACCTRAN	Character 47: 2-> 1				Cyclanorbis elegans (2->1),
18	node_42	Lissemys punctata	48	1	0.167	2	1	Unambiguous	Character 48: 2-> 1	§Unambiguous	$Ch48:	:	$Ch48: §Unambiguous: Lissemys punctata (2->1),
67	node_66	Palea steindachneri	48	1	0.167	1	2	Unambiguous	Character 48: 1-> 2				Palea steindachneri (1->2),
3	node_76	Carettochelys insculpta	48	1	0.167	1	2	DELTRAN	Character 48: 1-> 2	§DELTRAN		:	§DELTRAN: Carettochelys insculpta (1->2),
7	node_70	node_56	48	1	0.167	1	2	DELTRAN	Character 48: 1-> 2				node_56 (1->2),
54	node_59	Apalone spinifera	48	1	0.167	1	2	DELTRAN	Character 48: 1-> 2				Apalone spinifera (1->2),
55	node_60	Apalone mutica	48	1	0.167	1	2	DELTRAN	Character 48: 1-> 2				Apalone mutica (1->2),
2	node_77	node_76	48	1	0.167	1	2	ACCTRAN	Character 48: 1-> 2	§ACCTRAN		:	§ACCTRAN: node_76 (1->2),
42	node_70	node_69	48	1	0.167	2	1	ACCTRAN	Character 48: 2-> 1				node_69 (2->1),
51	node_61	node_60	48	1	0.167	1	2	ACCTRAN	Character 48: 1-> 2				node_60 (1->2),
53	node_59	Apalone ferox	48	1	0.167	2	1	ACCTRAN	Character 48: 2-> 1				Apalone ferox (2->1),
1	node_77	Adocus lineolatus	49	1	0.5	0	2	Unambiguous	Character 49: 0-> 2	§Unambiguous	$Ch49:	:	$Ch49: §Unambiguous: Adocus lineolatus (0->2),
61	node_64	node_63	49	1	0.5	0	1	Unambiguous	Character 49: 0-> 1				node_63 (0->1),
68	node_67	Pelodiscus sinensis	49	1	0.5	0	2	Unambiguous	Character 49: 0-> 2				Pelodiscus sinensis (0->2),
18	node_42	Lissemys punctata	49	1	0.5	0	1	DELTRAN	Character 49: 0-> 1	§DELTRAN		:	§DELTRAN: Lissemys punctata (0->1),
7	node_70	node_56	49	1	0.5	0	1	ACCTRAN	Character 49: 0-> 1	§ACCTRAN		:	§ACCTRAN: node_56 (0->1),
67	node_66	Palea steindachneri	50	1	0.333	1	2	Unambiguous	Character 50: 1-> 2	§Unambiguous	$Ch50:	:	$Ch50: §Unambiguous: Palea steindachneri (1->2),
35	node_54	node_53	50	1	0.333	1	2	DELTRAN	Character 50: 1-> 2	§DELTRAN		:	§DELTRAN: node_53 (1->2),
46	node_57	Chitra indica	50	1	0.333	1	2	DELTRAN	Character 50: 1-> 2				Chitra indica (1->2),
29	node_56	node_55	50	1	0.333	1	2	ACCTRAN	Character 50: 1-> 2	§ACCTRAN		:	§ACCTRAN: node_55 (1->2),
45	node_58	node_57	50	1	0.333	1	2	ACCTRAN	Character 50: 1-> 2				node_57 (1->2),
11	node_43	node_40	51	1	0.5	1	2	DELTRAN	Character 51: 1-> 2	§DELTRAN	$Ch51:	:	$Ch51: §DELTRAN: node_40 (1->2),
15	node_42	node_41	51	1	0.5	1	2	DELTRAN	Character 51: 1-> 2				node_41 (1->2),
8	node_56	node_49	51	1	0.5	1	2	ACCTRAN	Character 51: 1-> 2	§ACCTRAN		:	§ACCTRAN: node_49 (1->2),
18	node_42	Lissemys punctata	51	1	0.5	2	1	ACCTRAN	Character 51: 2-> 1				Lissemys punctata (2->1),
12	node_40	Cyclanorbis elegans	52	1	0.25	1	2	Unambiguous	Character 52: 1-> 2	§Unambiguous	$Ch52:	:	$Ch52: §Unambiguous: Cyclanorbis elegans (1->2),
17	node_41	Cycloderma frenatum	52	1	0.25	1	2	Unambiguous	Character 52: 1-> 2				Cycloderma frenatum (1->2),
55	node_60	Apalone mutica	52	1	0.25	3	2	Unambiguous	Character 52: 3-> 2				Apalone mutica (3->2),
59	node_65	Dogania subplanus	52	1	0.25	3	2	Unambiguous	Character 52: 3-> 2				Dogania subplanus (3->2),
65	node_63	Nilssonia gangetica	52	1	0.25	3	2	Unambiguous	Character 52: 3-> 2				Nilssonia gangetica (3->2),
10	node_44	node_43	52	1	0.25	3	1	DELTRAN	Character 52: 3-> 1	§DELTRAN		:	§DELTRAN: node_43 (3->1),
44	node_58	Trionyx triunguis	52	1	0.25	3	2	DELTRAN	Character 52: 3-> 2				Trionyx triunguis (3->2),
47	node_57	Pelochelys bibroni	52	1	0.25	3	2	DELTRAN	Character 52: 3-> 2				Pelochelys bibroni (3->2),
8	node_56	node_49	52	1	0.25	3	1	ACCTRAN	Character 52: 3-> 1	§ACCTRAN		:	§ACCTRAN: node_49 (3->1),
43	node_69	node_58	52	1	0.25	3	2	ACCTRAN	Character 52: 3-> 2				node_58 (3->2),
46	node_57	Chitra indica	52	1	0.25	2	3	ACCTRAN	Character 52: 2-> 3				Chitra indica (2->3),
46	node_57	Chitra indica	53	1	0.667	1	0	Unambiguous	Character 53: 1-> 0	§Unambiguous	$Ch53:	:	$Ch53: §Unambiguous: Chitra indica (1->0),
49	node_68	node_61	53	1	0.667	1	2	Unambiguous	Character 53: 1-> 2				node_61 (1->2),
69	node_71	Gobiapalone orlovi	53	1	0.667	1	2	DELTRAN	Character 53: 1-> 2	§DELTRAN		:	§DELTRAN: Gobiapalone orlovi (1->2),
69	node_71	Gobiapalone orlovi	53	1	0.667	1	2	ACCTRAN	Character 53: 1-> 2	§ACCTRAN		:	§ACCTRAN: Gobiapalone orlovi (1->2),
44	node_58	Trionyx triunguis	54	1	0.25	1	2	Unambiguous	Character 54: 1-> 2	§Unambiguous	$Ch54:	:	$Ch54: §Unambiguous: Trionyx triunguis (1->2),
46	node_57	Chitra indica	54	1	0.25	1	0	Unambiguous	Character 54: 1-> 0				Chitra indica (1->0),
69	node_71	Gobiapalone orlovi	54	1	0.25	1	2	Unambiguous	Character 54: 1-> 2				Gobiapalone orlovi (1->2),
39	node_51	Plastomenus thomasi	54	1	0.25	1	2	DELTRAN	Character 54: 1-> 2	§DELTRAN		:	§DELTRAN: Plastomenus thomasi (1->2),
54	node_59	Apalone spinifera	54	1	0.25	1	2	DELTRAN	Character 54: 1-> 2				Apalone spinifera (1->2),
55	node_60	Apalone mutica	54	1	0.25	1	2	DELTRAN	Character 54: 1-> 2				Apalone mutica (1->2),
59	node_65	Dogania subplanus	54	1	0.25	1	2	DELTRAN	Character 54: 1-> 2				Dogania subplanus (1->2),
67	node_66	Palea steindachneri	54	1	0.25	1	2	DELTRAN	Character 54: 1-> 2				Palea steindachneri (1->2),
37	node_53	node_52	54	1	0.25	1	2	ACCTRAN	Character 54: 1-> 2	§ACCTRAN		:	§ACCTRAN: node_52 (1->2),
51	node_61	node_60	54	1	0.25	1	2	ACCTRAN	Character 54: 1-> 2				node_60 (1->2),
53	node_59	Apalone ferox	54	1	0.25	2	1	ACCTRAN	Character 54: 2-> 1				Apalone ferox (2->1),
57	node_67	node_66	54	1	0.25	1	2	ACCTRAN	Character 54: 1-> 2				node_66 (1->2),
60	node_65	node_64	54	1	0.25	2	1	ACCTRAN	Character 54: 2-> 1				node_64 (2->1),
12	node_40	Cyclanorbis elegans	55	1	0.25	1	2	Unambiguous	Character 55: 1-> 2	§Unambiguous	$Ch55:	:	$Ch55: §Unambiguous: Cyclanorbis elegans (1->2),
19	node_44	Axestemys infernalis	55	1	0.25	1	2	Unambiguous	Character 55: 1-> 2				Axestemys infernalis (1->2),
44	node_58	Trionyx triunguis	55	1	0.25	1	2	Unambiguous	Character 55: 1-> 2				Trionyx triunguis (1->2),
49	node_68	node_61	55	1	0.25	1	2	Unambiguous	Character 55: 1-> 2				node_61 (1->2),
1	node_77	Adocus lineolatus	56	1	0.25	1	2	Unambiguous	Character 56: 1-> 2	Unambiguous	$Ch56:	:	$Ch56: Unambiguous: Adocus lineolatus (1->2),
45	node_58	node_57	56	1	0.25	1	2	Unambiguous	Character 56: 1-> 2				node_57 (1->2),
50	node_61	Rafetus euphraticus	56	1	0.25	1	2	Unambiguous	Character 56: 1-> 2				Rafetus euphraticus (1->2),
66	node_64	Amyda cartilaginea	56	1	0.25	1	2	Unambiguous	Character 56: 1-> 2				Amyda cartilaginea (1->2),
15	node_42	node_41	57	1	0.5	1	2	Unambiguous	Character 57: 1-> 2	Unambiguous	$Ch57:	:	$Ch57: Unambiguous: node_41 (1->2),
45	node_58	node_57	57	1	0.5	1	2	Unambiguous	Character 57: 1-> 2				node_57 (1->2),
45	node_58	node_57	58	1	0.2	2	3	Unambiguous	Character 58: 2-> 3	Unambiguous	$Ch58:	:	$Ch58: Unambiguous: node_57 (2->3),
50	node_61	Rafetus euphraticus	58	1	0.2	2	3	Unambiguous	Character 58: 2-> 3				Rafetus euphraticus (2->3),
53	node_59	Apalone ferox	58	1	0.2	2	3	Unambiguous	Character 58: 2-> 3				Apalone ferox (2->3),
58	node_66	node_65	58	1	0.2	2	3	Unambiguous	Character 58: 2-> 3				node_65 (2->3),
65	node_63	Nilssonia gangetica	58	1	0.2	3	2	Unambiguous	Character 58: 3-> 2				Nilssonia gangetica (3->2),
42	node_70	node_69	59	1	0.4	1	2	Unambiguous	Character 59: 1-> 2	Unambiguous	$Ch59:	:	$Ch59: Unambiguous: node_69 (1->2),
64	node_62	Nilssonia hurum	59	1	0.4	2	1	Unambiguous	Character 59: 2-> 1				Nilssonia hurum (2->1),
65	node_63	Nilssonia gangetica	59	1	0.4	2	3	Unambiguous	Character 59: 2-> 3				Nilssonia gangetica (2->3),
50	node_61	Rafetus euphraticus	59	1	0.4	2	3	DELTRAN	Character 59: 2-> 3	§DELTRAN		:	§DELTRAN: Rafetus euphraticus (2->3),
52	node_60	node_59	59	1	0.4	2	3	DELTRAN	Character 59: 2-> 3				node_59 (2->3),
49	node_68	node_61	59	1	0.4	2	3	ACCTRAN	Character 59: 2-> 3	§ACCTRAN		:	§ACCTRAN: node_61 (2->3),
55	node_60	Apalone mutica	59	1	0.4	3	2	ACCTRAN	Character 59: 3-> 2				Apalone mutica (3->2),
45	node_58	node_57	60	1	1	1	2	Unambiguous	Character 60: 1-> 2	§Unambiguous	$Ch60:	:	$Ch60: §Unambiguous: node_57 (1->2),
10	node_44	node_43	61	1	1	1	2	DELTRAN	Character 61: 1-> 2	§DELTRAN	$Ch61:	:	$Ch61: §DELTRAN: node_43 (1->2),
8	node_56	node_49	61	1	1	1	2	ACCTRAN	Character 61: 1-> 2	§ACCTRAN		:	§ACCTRAN: node_49 (1->2),
58	node_66	node_65	62	1	1	1	2	Unambiguous	Character 62: 1-> 2	§Unambiguous	$Ch62:	:	$Ch62: §Unambiguous: node_65 (1->2),
3	node_76	Carettochelys insculpta	63	1	0.2	1	0	Unambiguous	Character 63: 1-> 0	Unambiguous	$Ch63:	:	$Ch63: Unambiguous: Carettochelys insculpta (1->0),
46	node_57	Chitra indica	63	1	0.2	1	0	Unambiguous	Character 63: 1-> 0				Chitra indica (1->0),
50	node_61	Rafetus euphraticus	63	1	0.2	1	0	Unambiguous	Character 63: 1-> 0				Rafetus euphraticus (1->0),
63	node_62	Nilssonia formosus	63	1	0.2	1	0	Unambiguous	Character 63: 1-> 0				Nilssonia formosus (1->0),
9	node_49	node_44	63	1	0.2	1	0	DELTRAN	Character 63: 1-> 0	§DELTRAN		:	§DELTRAN: node_44 (1->0),
7	node_70	node_56	63	1	0.2	1	0	ACCTRAN	Character 63: 1-> 0	§ACCTRAN		:	§ACCTRAN: node_56 (1->0),
3	node_76	Carettochelys insculpta	64	1	0.333	1	2	Unambiguous	Character 64: 1-> 2	§Unambiguous	$Ch64:	:	$Ch64: §Unambiguous: Carettochelys insculpta (1->2),
13	node_40	Cyclanorbis senegalensis	64	1	0.333	1	2	Unambiguous	Character 64: 1-> 2				Cyclanorbis senegalensis (1->2),
15	node_42	node_41	64	1	0.333	1	2	Unambiguous	Character 64: 1-> 2				node_41 (1->2),
14	node_43	node_42	65	1	0.5	2	1	Unambiguous	Character 65: 2-> 1	Unambiguous	$Ch65:	:	$Ch65: Unambiguous: node_42 (2->1),
2	node_77	node_76	65	1	0.5	1	2	DELTRAN	Character 65: 1-> 2	§DELTRAN		:	§DELTRAN: node_76 (1->2),
2	node_77	node_76	65	1	0.5	1	2	ACCTRAN	Character 65: 1-> 2	§ACCTRAN		:	§ACCTRAN: node_76 (1->2),
10	node_44	node_43	66	1	0.333	1	2	Unambiguous	Character 66: 1-> 2	§Unambiguous	$Ch66:	:	$Ch66: §Unambiguous: node_43 (1->2),
50	node_61	Rafetus euphraticus	66	1	0.333	1	2	Unambiguous	Character 66: 1-> 2				Rafetus euphraticus (1->2),
53	node_59	Apalone ferox	66	1	0.333	1	2	Unambiguous	Character 66: 1-> 2				Apalone ferox (1->2),
11	node_43	node_40	67	1	0.2	1	2	Unambiguous	Character 67: 1-> 2	Unambiguous	$Ch67:	:	$Ch67: Unambiguous: node_40 (1->2),
45	node_58	node_57	67	1	0.2	1	2	Unambiguous	Character 67: 1-> 2				node_57 (1->2),
5	node_75	node_71	67	1	0.2	2	1	DELTRAN	Character 67: 2-> 1	§DELTRAN		:	§DELTRAN: node_71 (2->1),
54	node_59	Apalone spinifera	67	1	0.2	1	2	DELTRAN	Character 67: 1-> 2				Apalone spinifera (1->2),
55	node_60	Apalone mutica	67	1	0.2	1	2	DELTRAN	Character 67: 1-> 2				Apalone mutica (1->2),
4	node_76	node_75	67	1	0.2	2	1	ACCTRAN	Character 67: 2-> 1	§ACCTRAN		:	§ACCTRAN: node_75 (2->1),
51	node_61	node_60	67	1	0.2	1	2	ACCTRAN	Character 67: 1-> 2				node_60 (1->2),
53	node_59	Apalone ferox	67	1	0.2	2	1	ACCTRAN	Character 67: 2-> 1				Apalone ferox (2->1),
18	node_42	Lissemys punctata	68	1	0.333	1	2	Unambiguous	Character 68: 1-> 2	§Unambiguous	$Ch68:	:	$Ch68: §Unambiguous: Lissemys punctata (1->2),
3	node_76	Carettochelys insculpta	68	1	0.333	1	2	DELTRAN	Character 68: 1-> 2	§DELTRAN		:	§DELTRAN: Carettochelys insculpta (1->2),
42	node_70	node_69	68	1	0.333	1	2	DELTRAN	Character 68: 1-> 2				node_69 (1->2),
2	node_77	node_76	68	1	0.333	1	2	ACCTRAN	Character 68: 1-> 2	§ACCTRAN		:	§ACCTRAN: node_76 (1->2),
7	node_70	node_56	68	1	0.333	2	1	ACCTRAN	Character 68: 2-> 1				node_56 (2->1),
39	node_51	Plastomenus thomasi	69	1	0.25	0	1	Unambiguous	Character 69: 0-> 1	§Unambiguous	$Ch69:	:	$Ch69: §Unambiguous: Plastomenus thomasi (0->1),
22	node_47	node_46	69	1	0.25	0	1	DELTRAN	Character 69: 0-> 1	§DELTRAN		:	§DELTRAN: node_46 (0->1),
30	node_55	node_50	69	1	0.25	0	1	DELTRAN	Character 69: 0-> 1				node_50 (0->1),
34	node_54	Gilmoremys gettyspherensis	69	1	0.25	0	1	DELTRAN	Character 69: 0-> 1				Gilmoremys gettyspherensis (0->1),
21	node_48	node_47	69	1	0.25	0	1	ACCTRAN	Character 69: 0-> 1	§ACCTRAN		:	§ACCTRAN: node_47 (0->1),
29	node_56	node_55	69	1	0.25	0	1	ACCTRAN	Character 69: 0-> 1				node_55 (0->1),
35	node_54	node_53	69	1	0.25	1	0	ACCTRAN	Character 69: 1-> 0				node_53 (1->0),
22	node_47	node_46	70	1	0.5	0	1	Unambiguous	Character 70: 0-> 1	§Unambiguous	$Ch70:	:	$Ch70: §Unambiguous: node_46 (0->1),
31	node_50	Atoposemys superstes	70	1	0.5	0	1	Unambiguous	Character 70: 0-> 1				Atoposemys superstes (0->1),
23	node_46	node_45	71	1	1	0	1	Unambiguous	Character 71: 0-> 1	Unambiguous	$Ch71:	:	$Ch71: Unambiguous: node_45 (0->1),
31	node_50	Atoposemys superstes	72	1	0.333	0	1	Unambiguous	Character 72: 0-> 1	Unambiguous	$Ch72:	:	$Ch72: Unambiguous: Atoposemys superstes (0->1),
39	node_51	Plastomenus thomasi	72	1	0.333	0	1	Unambiguous	Character 72: 0-> 1				Plastomenus thomasi (0->1),
21	node_48	node_47	72	1	0.333	0	1	DELTRAN	Character 72: 0-> 1	§DELTRAN		:	§DELTRAN: node_47 (0->1),
20	node_49	node_48	72	1	0.333	0	1	ACCTRAN	Character 72: 0-> 1	§ACCTRAN		:	§ACCTRAN: node_48 (0->1),
25	node_45	Hutchemys arctochelys	73	1	1	0	1	Unambiguous	Character 73: 0-> 1	§Unambiguous	$Ch73:	:	$Ch73: §Unambiguous: Hutchemys arctochelys (0->1),
25	node_45	Hutchemys arctochelys	74	1	1	0	1	Unambiguous	Character 74: 0-> 1	Unambiguous	$Ch74:	:	$Ch74: Unambiguous: Hutchemys arctochelys (0->1),
4	node_76	node_75	75	1	0.333	1	0	Unambiguous	Character 75: 1-> 0	Unambiguous	$Ch75:	:	$Ch75: Unambiguous: node_75 (1->0),
20	node_49	node_48	75	1	0.333	0	1	Unambiguous	Character 75: 0-> 1				node_48 (0->1),
39	node_51	Plastomenus thomasi	75	1	0.333	0	1	Unambiguous	Character 75: 0-> 1				Plastomenus thomasi (0->1),
21	node_48	node_47	76	1	0.5	0	1	DELTRAN	Character 76: 0-> 1	§DELTRAN	$Ch76:	:	$Ch76: §DELTRAN: node_47 (0->1),
29	node_56	node_55	76	1	0.5	0	1	DELTRAN	Character 76: 0-> 1				node_55 (0->1),
7	node_70	node_56	76	1	0.5	0	1	ACCTRAN	Character 76: 0-> 1	§ACCTRAN		:	§ACCTRAN: node_56 (0->1),
9	node_49	node_44	76	1	0.5	1	0	ACCTRAN	Character 76: 1-> 0				node_44 (1->0),
7	node_70	node_56	77	1	0.667	0	1	Unambiguous	Character 77: 0-> 1	§Unambiguous	$Ch77:	:	$Ch77: §Unambiguous: node_56 (0->1),
19	node_44	Axestemys infernalis	77	1	0.667	1	0	Unambiguous	Character 77: 1-> 0				Axestemys infernalis (1->0),
21	node_48	node_47	77	1	0.667	1	2	Unambiguous	Character 77: 1-> 2				node_47 (1->2),
18	node_42	Lissemys punctata	78	1	0.25	0	1	Unambiguous	Character 78: 0-> 1	Unambiguous	$Ch78:	:	$Ch78: Unambiguous: Lissemys punctata (0->1),
25	node_45	Hutchemys arctochelys	78	1	0.25	0	1	DELTRAN	Character 78: 0-> 1	§DELTRAN		:	§DELTRAN: Hutchemys arctochelys (0->1),
27	node_47	Hutchemys sterea	78	1	0.25	0	1	DELTRAN	Character 78: 0-> 1				Hutchemys sterea (0->1),
28	node_48	Helopanoplia distincta	78	1	0.25	0	1	DELTRAN	Character 78: 0-> 1				Helopanoplia distincta (0->1),
20	node_49	node_48	78	1	0.25	0	1	ACCTRAN	Character 78: 0-> 1	§ACCTRAN		:	§ACCTRAN: node_48 (0->1),
22	node_47	node_46	78	1	0.25	1	0	ACCTRAN	Character 78: 1-> 0				node_46 (1->0),
25	node_45	Hutchemys arctochelys	78	1	0.25	0	1	ACCTRAN	Character 78: 0-> 1				Hutchemys arctochelys (0->1),
13	node_40	Cyclanorbis senegalensis	79	1	0.25	1	2	Unambiguous	Character 79: 1-> 2	§Unambiguous	$Ch79:	:	$Ch79: §Unambiguous: Cyclanorbis senegalensis (1->2),
51	node_61	node_60	79	1	0.25	2	1	Unambiguous	Character 79: 2-> 1				node_60 (2->1),
8	node_56	node_49	79	1	0.25	2	1	DELTRAN	Character 79: 2-> 1	§DELTRAN		:	§DELTRAN: node_49 (2->1),
30	node_55	node_50	79	1	0.25	2	1	DELTRAN	Character 79: 2-> 1				node_50 (2->1),
7	node_70	node_56	79	1	0.25	2	1	ACCTRAN	Character 79: 2-> 1	§ACCTRAN		:	§ACCTRAN: node_56 (2->1),
33	node_55	node_54	79	1	0.25	1	2	ACCTRAN	Character 79: 1-> 2				node_54 (1->2),
35	node_54	node_53	80	1	1	0	1	DELTRAN	Character 80: 0-> 1	§DELTRAN	$Ch80:	:	$Ch80: §DELTRAN: node_53 (0->1),
29	node_56	node_55	80	1	1	0	1	ACCTRAN	Character 80: 0-> 1	§ACCTRAN		:	§ACCTRAN: node_55 (0->1),
1	node_77	Adocus lineolatus	81	1	0.5	0	1	Unambiguous	Character 81: 0-> 1	§Unambiguous	$Ch81:	:	$Ch81: §Unambiguous: Adocus lineolatus (0->1),
36	node_53	Gilmoremys lancensis	81	1	0.5	0	1	Unambiguous	Character 81: 0-> 1				Gilmoremys lancensis (0->1),
35	node_54	node_53	82	1	1	0	1	DELTRAN	Character 82: 0-> 1	§DELTRAN	$Ch82:	:	$Ch82: §DELTRAN: node_53 (0->1),
33	node_55	node_54	82	1	1	0	1	ACCTRAN	Character 82: 0-> 1	§ACCTRAN		:	§ACCTRAN: node_54 (0->1),
39	node_51	Plastomenus thomasi	83	1	1	0	1	DELTRAN	Character 83: 0-> 1	§DELTRAN	$Ch83:	:	$Ch83: §DELTRAN: Plastomenus thomasi (0->1),
29	node_56	node_55	83	1	1	0	1	ACCTRAN	Character 83: 0-> 1	§ACCTRAN		:	§ACCTRAN: node_55 (0->1),
4	node_76	node_75	84	1	0.25	1	0	Unambiguous	Character 84: 1-> 0	§Unambiguous	$Ch84:	:	$Ch84: §Unambiguous: node_75 (1->0),
38	node_52	node_51	84	1	0.25	0	1	Unambiguous	Character 84: 0-> 1				node_51 (0->1),
25	node_45	Hutchemys arctochelys	84	1	0.25	0	1	DELTRAN	Character 84: 0-> 1	§DELTRAN		:	§DELTRAN: Hutchemys arctochelys (0->1),
27	node_47	Hutchemys sterea	84	1	0.25	0	1	DELTRAN	Character 84: 0-> 1				Hutchemys sterea (0->1),
20	node_49	node_48	84	1	0.25	0	1	ACCTRAN	Character 84: 0-> 1	§ACCTRAN		:	§ACCTRAN: node_48 (0->1),
26	node_46	Hutchemys tetanetron	84	1	0.25	1	0	ACCTRAN	Character 84: 1-> 0				Hutchemys tetanetron (1->0),
4	node_76	node_75	85	1	0.25	1	0	Unambiguous	Character 85: 1-> 0	§Unambiguous	$Ch85:	:	$Ch85: §Unambiguous: node_75 (1->0),
7	node_70	node_56	85	1	0.25	0	1	Unambiguous	Character 85: 0-> 1				node_56 (0->1),
11	node_43	node_40	85	1	0.25	1	0	DELTRAN	Character 85: 1-> 0	§DELTRAN		:	§DELTRAN: node_40 (1->0),
15	node_42	node_41	85	1	0.25	1	0	DELTRAN	Character 85: 1-> 0				node_41 (1->0),
10	node_44	node_43	85	1	0.25	1	0	ACCTRAN	Character 85: 1-> 0	§ACCTRAN		:	§ACCTRAN: node_43 (1->0),
18	node_42	Lissemys punctata	85	1	0.25	0	1	ACCTRAN	Character 85: 0-> 1				Lissemys punctata (0->1),
5	node_75	node_71	86	1	1	0	1	DELTRAN	Character 86: 0-> 1	§DELTRAN	$Ch86:	:	$Ch86: §DELTRAN: node_71 (0->1),
5	node_75	node_71	86	1	1	0	1	ACCTRAN	Character 86: 0-> 1	§ACCTRAN		:	§ACCTRAN: node_71 (0->1),
43	node_69	node_58	87	1	0.5	1	0	Unambiguous	Character 87: 1-> 0	§Unambiguous	$Ch87:	:	$Ch87: §Unambiguous: node_58 (1->0),
5	node_75	node_71	87	1	0.5	0	1	DELTRAN	Character 87: 0-> 1	§DELTRAN		:	§DELTRAN: node_71 (0->1),
5	node_75	node_71	87	1	0.5	0	1	ACCTRAN	Character 87: 0-> 1	§ACCTRAN		:	§ACCTRAN: node_71 (0->1),
6	node_71	node_70	88	1	1	0	1	DELTRAN	Character 88: 0-> 1	§DELTRAN	$Ch88:	:	$Ch88: §DELTRAN: node_70 (0->1),
5	node_75	node_71	88	1	1	0	1	ACCTRAN	Character 88: 0-> 1	§ACCTRAN		:	§ACCTRAN: node_71 (0->1),
39	node_51	Plastomenus thomasi	89	1	0.2	0	1	Unambiguous	Character 89: 0-> 1	§Unambiguous	$Ch89:	:	$Ch89: §Unambiguous: Plastomenus thomasi (0->1),
64	node_62	Nilssonia hurum	89	1	0.2	0	1	Unambiguous	Character 89: 0-> 1				Nilssonia hurum (0->1),
13	node_40	Cyclanorbis senegalensis	89	1	0.2	0	1	DELTRAN	Character 89: 0-> 1	§DELTRAN		:	§DELTRAN: Cyclanorbis senegalensis (0->1),
14	node_43	node_42	89	1	0.2	0	1	DELTRAN	Character 89: 0-> 1				node_42 (0->1),
20	node_49	node_48	89	1	0.2	0	1	DELTRAN	Character 89: 0-> 1				node_48 (0->1),
8	node_56	node_49	89	1	0.2	0	1	ACCTRAN	Character 89: 0-> 1	§ACCTRAN		:	§ACCTRAN: node_49 (0->1),
12	node_40	Cyclanorbis elegans	89	1	0.2	1	0	ACCTRAN	Character 89: 1-> 0				Cyclanorbis elegans (1->0),
19	node_44	Axestemys infernalis	89	1	0.2	1	0	ACCTRAN	Character 89: 1-> 0				Axestemys infernalis (1->0),
13	node_40	Cyclanorbis senegalensis	90	1	0.286	0	2	Unambiguous	Character 90: 0-> 2	§Unambiguous	$Ch90:	:	$Ch90: §Unambiguous: Cyclanorbis senegalensis (0->2),
18	node_42	Lissemys punctata	90	1	0.286	0	2	Unambiguous	Character 90: 0-> 2				Lissemys punctata (0->2),
24	node_45	Hutchemys rememdium	90	1	0.286	2	0	Unambiguous	Character 90: 2-> 0				Hutchemys rememdium (2->0),
31	node_50	Atoposemys superstes	90	1	0.286	0	1	Unambiguous	Character 90: 0-> 1				Atoposemys superstes (0->1),
59	node_65	Dogania subplanus	90	1	0.286	0	2	Unambiguous	Character 90: 0-> 2				Dogania subplanus (0->2),
21	node_48	node_47	90	1	0.286	0	2	DELTRAN	Character 90: 0-> 2	§DELTRAN		:	§DELTRAN: node_47 (0->2),
28	node_48	Helopanoplia distincta	90	1	0.286	0	1	DELTRAN	Character 90: 0-> 1				Helopanoplia distincta (0->1),
20	node_49	node_48	90	1	0.286	0	1	ACCTRAN	Character 90: 0-> 1	§ACCTRAN		:	§ACCTRAN: node_48 (0->1),
21	node_48	node_47	90	1	0.286	1	2	ACCTRAN	Character 90: 1-> 2				node_47 (1->2),
33	node_55	node_54	91	1	0.5	0	1	Unambiguous	Character 91: 0-> 1	§Unambiguous	$Ch91:	:	$Ch91: §Unambiguous: node_54 (0->1),
40	node_51	Plastomenus joycei	91	1	0.5	1	0	Unambiguous	Character 91: 1-> 0				Plastomenus joycei (1->0),
10	node_44	node_43	92	1	1	1	0	DELTRAN	Character 92: 1-> 0	§DELTRAN	$Ch92:	:	$Ch92: §DELTRAN: node_43 (1->0),
8	node_56	node_49	92	1	1	1	0	ACCTRAN	Character 92: 1-> 0	§ACCTRAN		:	§ACCTRAN: node_49 (1->0),
35	node_54	node_53	93	1	1	0	1	DELTRAN	Character 93: 0-> 1	§DELTRAN	$Ch93:	:	$Ch93: §DELTRAN: node_53 (0->1),
29	node_56	node_55	93	1	1	0	1	ACCTRAN	Character 93: 0-> 1	§ACCTRAN		:	§ACCTRAN: node_55 (0->1),
39	node_51	Plastomenus thomasi	94	1	1	0	1	DELTRAN	Character 94: 0-> 1	§DELTRAN	$Ch94:	:	$Ch94: §DELTRAN: Plastomenus thomasi (0->1),
33	node_55	node_54	94	1	1	0	1	ACCTRAN	Character 94: 0-> 1	§ACCTRAN		:	§ACCTRAN: node_54 (0->1),
3	node_76	Carettochelys insculpta	95	1	0.333	1	0	Unambiguous	Character 95: 1-> 0	§Unambiguous	$Ch95:	:	$Ch95: §Unambiguous: Carettochelys insculpta (1->0),
16	node_41	Cycloderma aubryi	95	1	0.333	1	0	Unambiguous	Character 95: 1-> 0				Cycloderma aubryi (1->0),
47	node_57	Pelochelys bibroni	95	1	0.333	1	0	Unambiguous	Character 95: 1-> 0				Pelochelys bibroni (1->0),
18	node_42	Lissemys punctata	96	1	1	1	0	Unambiguous	Character 96: 1-> 0	Unambiguous	$Ch96:	:	$Ch96: Unambiguous: Lissemys punctata (1->0),
39	node_51	Plastomenus thomasi	97	1	1	1	0	DELTRAN	Character 97: 1-> 0	§DELTRAN	$Ch97:	:	$Ch97: §DELTRAN: Plastomenus thomasi (1->0),
37	node_53	node_52	97	1	1	1	0	ACCTRAN	Character 97: 1-> 0	§ACCTRAN		:	§ACCTRAN: node_52 (1->0),
4	node_76	node_75	98	1	0.167	0	1	Unambiguous	Character 98: 0-> 1	§Unambiguous	$Ch98:	:	$Ch98: §Unambiguous: node_75 (0->1),
42	node_70	node_69	98	1	0.167	1	0	Unambiguous	Character 98: 1-> 0				node_69 (1->0),
50	node_61	Rafetus euphraticus	98	1	0.167	0	1	Unambiguous	Character 98: 0-> 1				Rafetus euphraticus (0->1),
53	node_59	Apalone ferox	98	1	0.167	0	1	Unambiguous	Character 98: 0-> 1				Apalone ferox (0->1),
66	node_64	Amyda cartilaginea	98	1	0.167	0	1	Unambiguous	Character 98: 0-> 1				Amyda cartilaginea (0->1),
17	node_41	Cycloderma frenatum	98	1	0.167	1	0	DELTRAN	Character 98: 1-> 0	§DELTRAN		:	§DELTRAN: Cycloderma frenatum (1->0),
15	node_42	node_41	98	1	0.167	1	0	ACCTRAN	Character 98: 1-> 0	§ACCTRAN		:	§ACCTRAN: node_41 (1->0),
3	node_76	Carettochelys insculpta	99	1	0.667	0	1	DELTRAN	Character 99: 0-> 1	§DELTRAN	$Ch99:	:	$Ch99: §DELTRAN: Carettochelys insculpta (0->1),
39	node_51	Plastomenus thomasi	99	1	0.667	0	2	DELTRAN	Character 99: 0-> 2				Plastomenus thomasi (0->2),
42	node_70	node_69	99	1	0.667	0	1	DELTRAN	Character 99: 0-> 1				node_69 (0->1),
2	node_77	node_76	99	1	0.667	0	1	ACCTRAN	Character 99: 0-> 1	§ACCTRAN		:	§ACCTRAN: node_76 (0->1),
7	node_70	node_56	99	1	0.667	1	0	ACCTRAN	Character 99: 1-> 0				node_56 (1->0),
29	node_56	node_55	99	1	0.667	0	2	ACCTRAN	Character 99: 0-> 2				node_55 (0->2),
1	node_77	Adocus lineolatus	100	1	0.5	0	1	Unambiguous	Character 100: 0-> 1	§Unambiguous	$Ch100:	:	$Ch100: §Unambiguous: Adocus lineolatus (0->1),
35	node_54	node_53	100	1	0.5	0	1	DELTRAN	Character 100: 0-> 1	§DELTRAN		:	§DELTRAN: node_53 (0->1),
29	node_56	node_55	100	1	0.5	0	1	ACCTRAN	Character 100: 0-> 1	§ACCTRAN		:	§ACCTRAN: node_55 (0->1),
9	node_49	node_44	101	1	0.333	0	1	DELTRAN	Character 101: 0-> 1	§DELTRAN	$Ch101:	:	$Ch101: §DELTRAN: node_44 (0->1),
44	node_58	Trionyx triunguis	101	1	0.333	0	1	DELTRAN	Character 101: 0-> 1				Trionyx triunguis (0->1),
48	node_69	node_68	101	1	0.333	0	1	DELTRAN	Character 101: 0-> 1				node_68 (0->1),
6	node_71	node_70	101	1	0.333	0	1	ACCTRAN	Character 101: 0-> 1	§ACCTRAN		:	§ACCTRAN: node_70 (0->1),
29	node_56	node_55	101	1	0.333	1	0	ACCTRAN	Character 101: 1-> 0				node_55 (1->0),
45	node_58	node_57	101	1	0.333	1	0	ACCTRAN	Character 101: 1-> 0				node_57 (1->0),
12	node_40	Cyclanorbis elegans	102	1	0.222	1	0	Unambiguous	Character 102: 1-> 0	§Unambiguous	$Ch102:	:	$Ch102: §Unambiguous: Cyclanorbis elegans (1->0),
15	node_42	node_41	102	1	0.222	1	0	Unambiguous	Character 102: 1-> 0				node_41 (1->0),
43	node_69	node_58	102	1	0.222	1	0	Unambiguous	Character 102: 1-> 0				node_58 (1->0),
54	node_59	Apalone spinifera	102	1	0.222	1	0	Unambiguous	Character 102: 1-> 0				Apalone spinifera (1->0),
59	node_65	Dogania subplanus	102	1	0.222	1	0	Unambiguous	Character 102: 1-> 0				Dogania subplanus (1->0),
62	node_63	node_62	102	1	0.222	1	0	Unambiguous	Character 102: 1-> 0				node_62 (1->0),
68	node_67	Pelodiscus sinensis	102	1	0.222	1	0	Unambiguous	Character 102: 1-> 0				Pelodiscus sinensis (1->0),
5	node_75	node_71	102	1	0.222	0	1	DELTRAN	Character 102: 0-> 1	§DELTRAN		:	§DELTRAN: node_71 (0->1),
39	node_51	Plastomenus thomasi	102	1	0.222	1	2	DELTRAN	Character 102: 1-> 2				Plastomenus thomasi (1->2),
4	node_76	node_75	102	1	0.222	0	1	ACCTRAN	Character 102: 0-> 1	§ACCTRAN		:	§ACCTRAN: node_75 (0->1),
37	node_53	node_52	102	1	0.222	1	2	ACCTRAN	Character 102: 1-> 2				node_52 (1->2),
1	node_77	Adocus lineolatus	103	1	0.5	0	1	Unambiguous	Character 103: 0-> 1	§Unambiguous	$Ch103:	:	$Ch103: §Unambiguous: Adocus lineolatus (0->1),
69	node_71	Gobiapalone orlovi	103	1	0.5	0	1	DELTRAN	Character 103: 0-> 1	§DELTRAN		:	§DELTRAN: Gobiapalone orlovi (0->1),
69	node_71	Gobiapalone orlovi	103	1	0.5	0	1	ACCTRAN	Character 103: 0-> 1	§ACCTRAN		:	§ACCTRAN: Gobiapalone orlovi (0->1),
19	node_44	Axestemys infernalis	104	1	0.167	0	1	Unambiguous	Character 104: 0-> 1	§Unambiguous	$Ch104:	:	$Ch104: §Unambiguous: Axestemys infernalis (0->1),
43	node_69	node_58	104	1	0.167	0	1	DELTRAN	Character 104: 0-> 1	§DELTRAN		:	§DELTRAN: node_58 (0->1),
59	node_65	Dogania subplanus	104	1	0.167	0	1	DELTRAN	Character 104: 0-> 1				Dogania subplanus (0->1),
64	node_62	Nilssonia hurum	104	1	0.167	0	1	DELTRAN	Character 104: 0-> 1				Nilssonia hurum (0->1),
66	node_64	Amyda cartilaginea	104	1	0.167	0	1	DELTRAN	Character 104: 0-> 1				Amyda cartilaginea (0->1),
68	node_67	Pelodiscus sinensis	104	1	0.167	0	1	DELTRAN	Character 104: 0-> 1				Pelodiscus sinensis (0->1),
42	node_70	node_69	104	1	0.167	0	1	ACCTRAN	Character 104: 0-> 1	§ACCTRAN		:	§ACCTRAN: node_69 (0->1),
49	node_68	node_61	104	1	0.167	1	0	ACCTRAN	Character 104: 1-> 0				node_61 (1->0),
61	node_64	node_63	104	1	0.167	1	0	ACCTRAN	Character 104: 1-> 0				node_63 (1->0),
64	node_62	Nilssonia hurum	104	1	0.167	0	1	ACCTRAN	Character 104: 0-> 1				Nilssonia hurum (0->1),
67	node_66	Palea steindachneri	104	1	0.167	1	0	ACCTRAN	Character 104: 1-> 0				Palea steindachneri (1->0),
10	node_44	node_43	105	1	0.5	1	0	DELTRAN	Character 105: 1-> 0	§DELTRAN	$Ch105:	:	$Ch105: §DELTRAN: node_43 (1->0),
35	node_54	node_53	105	1	0.5	1	0	DELTRAN	Character 105: 1-> 0				node_53 (1->0),
7	node_70	node_56	105	1	0.5	1	0	ACCTRAN	Character 105: 1-> 0	§ACCTRAN		:	§ACCTRAN: node_56 (1->0),
19	node_44	Axestemys infernalis	105	1	0.5	0	1	ACCTRAN	Character 105: 0-> 1				Axestemys infernalis (0->1),
13	node_40	Cyclanorbis senegalensis	106	1	0.333	0	1	DELTRAN	Character 106: 0-> 1	§DELTRAN	$Ch106:	:	$Ch106: §DELTRAN: Cyclanorbis senegalensis (0->1),
18	node_42	Lissemys punctata	106	1	0.333	0	1	DELTRAN	Character 106: 0-> 1				Lissemys punctata (0->1),
39	node_51	Plastomenus thomasi	106	1	0.333	0	1	DELTRAN	Character 106: 0-> 1				Plastomenus thomasi (0->1),
7	node_70	node_56	106	1	0.333	0	1	ACCTRAN	Character 106: 0-> 1	§ACCTRAN		:	§ACCTRAN: node_56 (0->1),
15	node_42	node_41	106	1	0.333	1	0	ACCTRAN	Character 106: 1-> 0				node_41 (1->0),
19	node_44	Axestemys infernalis	106	1	0.333	1	0	ACCTRAN	Character 106: 1-> 0				Axestemys infernalis (1->0),
68	node_67	Pelodiscus sinensis	107	1	0.5	0	1	Unambiguous	Character 107: 0-> 1	§Unambiguous	$Ch107:	:	$Ch107: §Unambiguous: Pelodiscus sinensis (0->1),
39	node_51	Plastomenus thomasi	107	1	0.5	0	1	DELTRAN	Character 107: 0-> 1	§DELTRAN		:	§DELTRAN: Plastomenus thomasi (0->1),
29	node_56	node_55	107	1	0.5	0	1	ACCTRAN	Character 107: 0-> 1	§ACCTRAN		:	§ACCTRAN: node_55 (0->1),
3	node_76	Carettochelys insculpta	108	1	0.182	1	2	Unambiguous	Character 108: 1-> 2	§Unambiguous	$Ch108:	:	$Ch108: §Unambiguous: Carettochelys insculpta (1->2),
12	node_40	Cyclanorbis elegans	108	1	0.182	1	2	Unambiguous	Character 108: 1-> 2				Cyclanorbis elegans (1->2),
17	node_41	Cycloderma frenatum	108	1	0.182	1	2	Unambiguous	Character 108: 1-> 2				Cycloderma frenatum (1->2),
19	node_44	Axestemys infernalis	108	1	0.182	1	2	Unambiguous	Character 108: 1-> 2				Axestemys infernalis (1->2),
36	node_53	Gilmoremys lancensis	108	1	0.182	1	2	Unambiguous	Character 108: 1-> 2				Gilmoremys lancensis (1->2),
47	node_57	Pelochelys bibroni	108	1	0.182	1	2	Unambiguous	Character 108: 1-> 2				Pelochelys bibroni (1->2),
54	node_59	Apalone spinifera	108	1	0.182	1	0	Unambiguous	Character 108: 1-> 0				Apalone spinifera (1->0),
63	node_62	Nilssonia formosus	108	1	0.182	1	2	Unambiguous	Character 108: 1-> 2				Nilssonia formosus (1->2),
69	node_71	Gobiapalone orlovi	108	1	0.182	1	2	Unambiguous	Character 108: 1-> 2				Gobiapalone orlovi (1->2),
67	node_66	Palea steindachneri	108	1	0.182	1	0	DELTRAN	Character 108: 1-> 0	§DELTRAN		:	§DELTRAN: Palea steindachneri (1->0),
68	node_67	Pelodiscus sinensis	108	1	0.182	1	0	DELTRAN	Character 108: 1-> 0				Pelodiscus sinensis (1->0),
56	node_68	node_67	108	1	0.182	1	0	ACCTRAN	Character 108: 1-> 0	§ACCTRAN		:	§ACCTRAN: node_67 (1->0),
58	node_66	node_65	108	1	0.182	0	1	ACCTRAN	Character 108: 0-> 1				node_65 (0->1),
3	node_76	Carettochelys insculpta	109	1	0.286	1	0	Unambiguous	Character 109: 1-> 0	§Unambiguous	$Ch109:	:	$Ch109: §Unambiguous: Carettochelys insculpta (1->0),
15	node_42	node_41	109	1	0.286	1	0	Unambiguous	Character 109: 1-> 0				node_41 (1->0),
19	node_44	Axestemys infernalis	109	1	0.286	1	0	Unambiguous	Character 109: 1-> 0				Axestemys infernalis (1->0),
43	node_69	node_58	109	1	0.286	1	0	Unambiguous	Character 109: 1-> 0				node_58 (1->0),
35	node_54	node_53	109	1	0.286	1	2	DELTRAN	Character 109: 1-> 2	§DELTRAN		:	§DELTRAN: node_53 (1->2),
53	node_59	Apalone ferox	109	1	0.286	1	0	DELTRAN	Character 109: 1-> 0				Apalone ferox (1->0),
55	node_60	Apalone mutica	109	1	0.286	1	0	DELTRAN	Character 109: 1-> 0				Apalone mutica (1->0),
33	node_55	node_54	109	1	0.286	1	2	ACCTRAN	Character 109: 1-> 2	§ACCTRAN		:	§ACCTRAN: node_54 (1->2),
51	node_61	node_60	109	1	0.286	1	0	ACCTRAN	Character 109: 1-> 0				node_60 (1->0),
54	node_59	Apalone spinifera	109	1	0.286	0	1	ACCTRAN	Character 109: 0-> 1				Apalone spinifera (0->1),
3	node_76	Carettochelys insculpta	110	1	0.333	1	2	Unambiguous	Character 110: 1-> 2	§Unambiguous	$Ch110:	:	$Ch110: §Unambiguous: Carettochelys insculpta (1->2),
10	node_44	node_43	110	1	0.333	1	0	Unambiguous	Character 110: 1-> 0				node_43 (1->0),
45	node_58	node_57	110	1	0.333	1	0	Unambiguous	Character 110: 1-> 0				node_57 (1->0),
59	node_65	Dogania subplanus	110	1	0.333	1	2	Unambiguous	Character 110: 1-> 2				Dogania subplanus (1->2),
35	node_54	node_53	110	1	0.333	1	2	DELTRAN	Character 110: 1-> 2	§DELTRAN		:	§DELTRAN: node_53 (1->2),
72	node_74	Perochelys lamadongensis	110	1	0.333	1	0	DELTRAN	Character 110: 1-> 0				Perochelys lamadongensis (1->0),
29	node_56	node_55	110	1	0.333	1	2	ACCTRAN	Character 110: 1-> 2	§ACCTRAN		:	§ACCTRAN: node_55 (1->2),
70	node_75	node_74	110	1	0.333	1	0	ACCTRAN	Character 110: 1-> 0				node_74 (1->0),
5	node_75	node_71	111	1	0.5	1	0	DELTRAN	Character 111: 1-> 0	§DELTRAN	$Ch111:	:	$Ch111: §DELTRAN: node_71 (1->0),
35	node_54	node_53	111	1	0.5	0	1	DELTRAN	Character 111: 0-> 1				node_53 (0->1),
4	node_76	node_75	111	1	0.5	1	0	ACCTRAN	Character 111: 1-> 0	§ACCTRAN		:	§ACCTRAN: node_75 (1->0),
29	node_56	node_55	111	1	0.5	0	1	ACCTRAN	Character 111: 0-> 1				node_55 (0->1),
17	node_41	Cycloderma frenatum	112	1	0.5	0	1	Unambiguous	Character 112: 0-> 1	§Unambiguous	$Ch112:	:	$Ch112: §Unambiguous: Cycloderma frenatum (0->1),
46	node_57	Chitra indica	112	1	0.5	0	1	Unambiguous	Character 112: 0-> 1				Chitra indica (0->1),
46	node_57	Chitra indica	113	1	0.333	1	0	Unambiguous	Character 113: 1-> 0	Unambiguous	$Ch113:	:	$Ch113: Unambiguous: Chitra indica (1->0),
2	node_77	node_76	113	1	0.333	0	1	DELTRAN	Character 113: 0-> 1	§DELTRAN		:	§DELTRAN: node_76 (0->1),
16	node_41	Cycloderma aubryi	113	1	0.333	1	0	DELTRAN	Character 113: 1-> 0				Cycloderma aubryi (1->0),
2	node_77	node_76	113	1	0.333	0	1	ACCTRAN	Character 113: 0-> 1	§ACCTRAN		:	§ACCTRAN: node_76 (0->1),
15	node_42	node_41	113	1	0.333	1	0	ACCTRAN	Character 113: 1-> 0				node_41 (1->0),
1	node_77	Adocus lineolatus	114	1	1	0	1	Unambiguous	Character 114: 0-> 1	§Unambiguous	$Ch114:	:	$Ch114: §Unambiguous: Adocus lineolatus (0->1),
1	node_77	Adocus lineolatus	115	1	0.5	0	1	Unambiguous	Character 115: 0-> 1	Unambiguous	$Ch115:	:	$Ch115: Unambiguous: Adocus lineolatus (0->1),
66	node_64	Amyda cartilaginea	115	1	0.5	0	1	Unambiguous	Character 115: 0-> 1				Amyda cartilaginea (0->1),
19	node_44	Axestemys infernalis	116	1	0.333	1	0	Unambiguous	Character 116: 1-> 0	Unambiguous	$Ch116:	:	$Ch116: Unambiguous: Axestemys infernalis (1->0),
55	node_60	Apalone mutica	116	1	0.333	1	0	Unambiguous	Character 116: 1-> 0				Apalone mutica (1->0),
69	node_71	Gobiapalone orlovi	116	1	0.333	1	0	Unambiguous	Character 116: 1-> 0				Gobiapalone orlovi (1->0),
