# Supplementary material for: Cranial and mandibular anatomy of Plastomenus thomasii and a new time-tree of trionychid evolution
Source: Swiss J Palaeontol. 2023 Mar 16;142(1):1. doi: 10.1186/s13358-023-00267-5 (PMC10020266; doi:10.1186/s13358-023-00267-5)
Supplement: Supplementary file 9 — Additional file 9. Log file of PAUP* optimization, with numerical key for nodes that match those of the optimization spreadseheet. [file 13358_2023_267_MOESM9_ESM.txt]

P A U P *
Version 4.0a (build 169) for Macintosh (X86) (built on Feb 10 2021 at 16:12:22)
Thursday, 18 August 2022 at 10:47:24 Central European Summer Time


paup> DescribeTrees/ApoList=yes;

Tree description:

  Optimality criterion = parsimony
    Character-status summary:
      Of 116 total characters:
        19 characters are of type 'ord' (Wagner)
        97 characters are of type 'unord'
        All characters have equal weight
        14 characters are parsimony-uninformative
        Number of parsimony-informative characters = 102
    Gaps are treated as "missing"
    Multistate taxa interpreted as uncertainty
    Character-state optimization: Accelerated transformation (ACCTRAN)
                                  AncStates = "standard"

Tree 1 ("optimization tree"):

Tree length = 406
Consistency index (CI) = 0.3547
Homoplasy index (HI) = 0.6453
CI excluding uninformative characters = 0.3316
HI excluding uninformative characters = 0.6684
Retention index (RI) = 0.5633
Rescaled consistency index (RC) = 0.1998

           /-------------------------------------------------------------------------------------------------------------------------------------------- Adocus lineolatus
           |
           |          /--------------------------------------------------------------------------------------------------------------------------------- Carettochelys insculpta
           |          |
           |          |                                                                                                                     /----------- Cyclanorbis elegans
           |          |                                                                                                /-------------------40
           |          |                                                                                                |                    \----------- Cyclanorbis senegalensis
           |          |                                                                                                |
           |          |                                                                                     /---------43                    /----------- Cycloderma aubryi
           |          |                                                                                     |          |         /---------41
           |          |                                                                                     |          |         |          \----------- Cycloderma frenatum
           |          |                                                                          /---------44          \--------42
           |          |                                                                          |          |                    \---------------------- Lissemys punctata
           |          |                                                                          |          |
           |          |                                                                          |          \------------------------------------------- Axestemys infernalis
           |          |                                                                          |
----------77          |                                                                          |                                          /----------- Hutchemys rememdium
           |          |                                                               /---------49                               /---------45
           |          |                                                               |          |                               |          \----------- Hutchemys arctochelys
           |          |                                                               |          |                     /--------46
           |          |                                                               |          |          /---------47         \---------------------- Hutchemys tetanetron
           |          |                                                               |          |          |          |
           |          |                                                               |          \---------48          \-------------------------------- Hutchemys sterea
           |          |                               /------------------------------56                     |
           |          |                               |                               |                     \------------------------------------------- Helopanoplia distincta
           |          |                               |                               |
           |          |                               |                               |                                                     /----------- Atoposemys superstes
           |          |                               |                               |          /-----------------------------------------50
           |          |                               |                               |          |                                          \----------- Aspideretoides foveatus
           |          |                               |                               |          |
           |          |                               |                               \---------55          /------------------------------------------- Gilmoremys gettyspherensis
           |          |                               |                                          |          |
           |          |                               |                                          \---------54          /-------------------------------- Gilmoremys lancensis
           \---------76                               |                                                     |          |
                      |                               |                                                     \---------53                    /----------- Plastomenus thomasi
                      |                               |                                                                |         /---------51
                      |                    /---------70                                                                |         |          \----------- Plastomenus joycei
                      |                    |          |                                                                \--------52
                      |                    |          |                                                                          \---------------------- Plastomenus vegetus
                      |                    |          |
                      |                    |          |                                                                          /---------------------- Trionyx triunguis
                      |                    |          |                                                                          |
                      |                    |          |          /--------------------------------------------------------------58          /----------- Chitra indica
                      |                    |          |          |                                                               \---------57
                      |                    |          |          |                                                                          \----------- Pelochelys bibroni
                      |                    |          |          |
                      |                    |          |          |                                                     /-------------------------------- Rafetus euphraticus
                      |                    |          |          |                                                     |
                      |                    |          |          |          /-----------------------------------------61                    /----------- Apalone ferox
                      |                    |          \---------69          |                                          |         /---------59
                      |                    |                     |          |                                          |         |          \----------- Apalone spinifera
                      |                    |                     |          |                                          \--------60
                      |         /---------71                     |          |                                                    \---------------------- Apalone mutica
                      |         |          |                     |          |
                      |         |          |                     |          |                               /------------------------------------------- Dogania subplanus
                      |         |          |                     |          |                               |
                      |         |          |                     \---------68                               |                               /----------- Nilssonia formosus
                      |         |          |                                |                    /---------65                    /---------62
                      |         |          |                                |                    |          |                    |          \----------- Nilssonia hurum
                      |         |          |                                |                    |          |          /--------63
                      |         |          |                                |                    |          \---------64         \---------------------- Nilssonia gangetica
                      |         |          |                                |         /---------66                     |
                      |         |          |                                |         |          |                     \-------------------------------- Amyda cartilaginea
                      \--------75          |                                \--------67          |
                                |          |                                          |          \------------------------------------------------------ Palea steindachneri
                                |          |                                          |
                                |          |                                          \----------------------------------------------------------------- Pelodiscus sinensis
                                |          |
                                |          \------------------------------------------------------------------------------------------------------------ Gobiapalone orlovi
                                |
                                |                                                                                                           /----------- Petrochelys kyrgyzensis
                                |                                                                                                /---------72
                                |                                                                                                |          \----------- Kuhnemys maortuensis
                                |                                                                                      /--------73
                                \-------------------------------------------------------------------------------------74         \---------------------- Perochelys hengshanensis
                                                                                                                       |
                                                                                                                       \-------------------------------- Perochelys lamadongensis

Apomorphy lists:

      Branch                           Character  Steps      CI   Change
------------------------------------------------------------------------
node_77 --> Adocus lineolatus          49             1   0.500  0 --> 2
                                       56             1   0.250  1 --> 2
                                       81             1   0.500  0 --> 1
                                       100            1   0.500  0 --> 1
                                       103            1   0.500  0 --> 1
                                       114            1   1.000  0 --> 1
                                       115            1   0.500  0 --> 1
node_77 --> node_76                    5              1   0.750  1 --> 2
                                       48             1   0.167  1 --> 2
                                       65             1   0.500  1 --> 2
                                       68             1   0.333  1 --> 2
                                       99             1   0.667  0 --> 1
                                       113            1   0.333  0 --> 1
node_76 --> Carettochelys insculpta    18             1   0.364  2 ==> 3
                                       22             1   0.400  1 ==> 2
                                       33             1   0.333  1 ==> 2
                                       38             1   0.200  1 ==> 2
                                       63             1   0.200  1 ==> 0
                                       64             1   0.333  1 ==> 2
                                       95             1   0.333  1 ==> 0
                                       108            1   0.182  1 ==> 2
                                       109            1   0.286  1 ==> 0
                                       110            1   0.333  1 ==> 2
node_76 --> node_75                    1              2   0.154  2 ==> 4
                                       5              2   0.750  2 ==> 4
                                       7              1   0.333  1 --> 2
                                       16             1   0.333  3 ==> 2
                                       20             1   0.222  1 ==> 2
                                       31             1   0.182  1 --> 2
                                       40             2   0.500  1 --> 3
                                       67             1   0.200  2 --> 1
                                       75             1   0.333  1 ==> 0
                                       84             1   0.250  1 ==> 0
                                       85             1   0.250  1 ==> 0
                                       98             1   0.167  0 ==> 1
                                       102            1   0.222  0 --> 1
                                       111            1   0.500  1 --> 0
node_75 --> node_71                    3              1   0.400  1 ==> 2
                                       10             1   1.000  0 --> 1
                                       86             1   1.000  0 --> 1
                                       87             1   0.500  0 --> 1
                                       88             1   1.000  0 --> 1
node_71 --> node_70                    7              1   0.333  2 --> 1
                                       11             1   0.333  0 ==> 1
                                       34             1   0.250  1 --> 2
                                       35             1   0.167  1 --> 2
                                       101            1   0.333  0 --> 1
node_70 --> node_56                    4              1   0.333  2 ==> 1
                                       19             1   0.400  3 ==> 2
                                       20             1   0.222  2 ==> 1
                                       29             1   0.167  1 --> 2
                                       38             1   0.200  1 --> 2
                                       49             1   0.500  0 --> 1
                                       63             1   0.200  1 --> 0
                                       68             1   0.333  2 --> 1
                                       76             1   0.500  0 --> 1
                                       77             1   0.667  0 ==> 1
                                       79             1   0.250  2 --> 1
                                       85             1   0.250  0 ==> 1
                                       99             1   0.667  1 --> 0
                                       105            1   0.500  1 --> 0
                                       106            1   0.333  0 --> 1
node_56 --> node_49                    8              1   0.167  0 --> 1
                                       9              1   0.100  0 --> 1
                                       15             1   0.500  1 --> 2
                                       24             1   0.333  2 ==> 1
                                       31             1   0.182  2 --> 1
                                       39             1   1.000  0 --> 1
                                       47             1   0.333  1 --> 2
                                       51             1   0.500  1 --> 2
                                       52             1   0.250  3 --> 1
                                       61             1   1.000  1 --> 2
                                       89             1   0.200  0 --> 1
                                       92             1   1.000  1 --> 0
node_49 --> node_44                    76             1   0.500  1 --> 0
node_44 --> node_43                    1              2   0.154  4 ==> 2
                                       13             1   1.000  1 ==> 2
                                       23             1   0.250  2 --> 1
                                       66             1   0.333  1 ==> 2
                                       85             1   0.250  1 --> 0
                                       110            1   0.333  1 ==> 0
node_43 --> node_40                    19             1   0.400  2 --> 1
                                       37             1   0.667  2 ==> 3
                                       67             1   0.200  1 ==> 2
node_40 --> Cyclanorbis elegans        8              1   0.167  1 --> 0
                                       9              1   0.100  1 --> 0
                                       11             1   0.333  1 ==> 0
                                       23             1   0.250  1 --> 2
                                       24             1   0.333  1 ==> 2
                                       32             1   1.000  1 ==> 2
                                       47             1   0.333  2 --> 1
                                       52             1   0.250  1 ==> 2
                                       55             1   0.250  1 ==> 2
                                       89             1   0.200  1 --> 0
                                       102            1   0.222  1 ==> 0
                                       108            1   0.182  1 ==> 2
node_40 --> Cyclanorbis senegalensis   1              1   0.154  2 --> 3
                                       6              1   0.500  1 ==> 2
                                       12             1   1.000  0 ==> 1
                                       16             1   0.333  2 ==> 3
                                       18             2   0.364  2 ==> 4
                                       30             1   0.333  1 ==> 2
                                       31             1   0.182  1 ==> 2
                                       34             1   0.250  2 ==> 1
                                       35             1   0.167  2 ==> 1
                                       64             1   0.333  1 ==> 2
                                       79             1   0.250  1 ==> 2
                                       90             1   0.286  0 ==> 2
node_43 --> node_42                    2              1   1.000  2 ==> 1
                                       3              1   0.400  2 --> 1
                                       14             1   0.200  1 --> 2
                                       21             1   0.500  1 ==> 2
                                       26             1   1.000  1 ==> 2
                                       65             1   0.500  2 ==> 1
node_42 --> node_41                    30             1   0.333  1 ==> 2
                                       37             1   0.667  2 ==> 4
                                       57             1   0.500  1 ==> 2
                                       64             1   0.333  1 ==> 2
                                       98             1   0.167  1 --> 0
                                       102            1   0.222  1 ==> 0
                                       106            1   0.333  1 --> 0
                                       109            1   0.286  1 ==> 0
                                       113            1   0.333  1 --> 0
node_41 --> Cycloderma aubryi          3              1   0.400  1 --> 2
                                       19             1   0.400  2 ==> 1
                                       31             1   0.182  1 ==> 2
                                       46             1   1.000  1 ==> 2
                                       95             1   0.333  1 ==> 0
node_41 --> Cycloderma frenatum        14             1   0.200  2 --> 1
                                       44             1   0.667  1 ==> 2
                                       45             1   1.000  1 ==> 2
                                       52             1   0.250  1 ==> 2
                                       108            1   0.182  1 ==> 2
                                       112            1   0.500  0 ==> 1
node_42 --> Lissemys punctata          5              1   0.750  4 ==> 3
                                       6              1   0.500  1 ==> 2
                                       35             1   0.167  2 ==> 1
                                       48             1   0.167  2 ==> 1
                                       51             1   0.500  2 --> 1
                                       68             1   0.333  1 ==> 2
                                       78             1   0.250  0 ==> 1
                                       85             1   0.250  0 --> 1
                                       90             1   0.286  0 ==> 2
                                       96             1   1.000  1 ==> 0
node_44 --> Axestemys infernalis       8              1   0.167  1 --> 0
                                       9              1   0.100  1 --> 0
                                       15             1   0.500  2 --> 1
                                       29             1   0.167  2 --> 1
                                       38             1   0.200  2 --> 1
                                       55             1   0.250  1 ==> 2
                                       77             1   0.667  1 ==> 0
                                       89             1   0.200  1 --> 0
                                       104            1   0.167  0 ==> 1
                                       105            1   0.500  0 --> 1
                                       106            1   0.333  1 --> 0
                                       108            1   0.182  1 ==> 2
                                       109            1   0.286  1 ==> 0
                                       116            1   0.333  1 ==> 0
node_49 --> node_48                    14             1   0.200  1 ==> 2
                                       72             1   0.333  0 --> 1
                                       75             1   0.333  0 ==> 1
                                       78             1   0.250  0 --> 1
                                       84             1   0.250  0 --> 1
                                       90             1   0.286  0 --> 1
node_48 --> node_47                    23             1   0.250  2 ==> 1
                                       25             1   0.100  1 --> 2
                                       69             1   0.250  0 --> 1
                                       77             1   0.667  1 ==> 2
                                       90             1   0.286  1 --> 2
node_47 --> node_46                    70             1   0.500  0 ==> 1
                                       78             1   0.250  1 --> 0
node_46 --> node_45                    25             1   0.100  2 --> 1
                                       71             1   1.000  0 ==> 1
node_45 --> Hutchemys rememdium        90             1   0.286  2 ==> 0
node_45 --> Hutchemys arctochelys      73             1   1.000  0 ==> 1
                                       74             1   1.000  0 ==> 1
                                       78             1   0.250  0 --> 1
node_46 --> Hutchemys tetanetron       14             1   0.200  2 ==> 1
                                       84             1   0.250  1 --> 0
node_47 --> Hutchemys sterea           1              1   0.154  4 ==> 3
node_56 --> node_55                    3              1   0.400  2 --> 3
                                       28             1   0.250  1 --> 2
                                       33             1   0.333  1 ==> 2
                                       50             1   0.333  1 --> 2
                                       69             1   0.250  0 --> 1
                                       80             1   1.000  0 --> 1
                                       83             1   1.000  0 --> 1
                                       93             1   1.000  0 --> 1
                                       99             1   0.667  0 --> 2
                                       100            1   0.500  0 --> 1
                                       101            1   0.333  1 --> 0
                                       107            1   0.500  0 --> 1
                                       110            1   0.333  1 --> 2
                                       111            1   0.500  0 --> 1
node_50 --> Atoposemys superstes       25             1   0.100  1 ==> 2
                                       70             1   0.500  0 ==> 1
                                       72             1   0.333  0 ==> 1
                                       90             1   0.286  0 ==> 1
node_55 --> node_54                    14             1   0.200  1 ==> 2
                                       21             1   0.500  1 --> 2
                                       31             1   0.182  2 --> 3
                                       37             1   0.667  2 --> 3
                                       79             1   0.250  1 --> 2
                                       82             1   1.000  0 --> 1
                                       91             1   0.500  0 ==> 1
                                       94             1   1.000  0 --> 1
                                       109            1   0.286  1 --> 2
node_54 --> Gilmoremys gettyspherensis 16             1   0.333  2 ==> 1
                                       18             1   0.364  2 ==> 1
node_54 --> node_53                    9              1   0.100  0 --> 1
                                       69             1   0.250  1 --> 0
node_53 --> Gilmoremys lancensis       81             1   0.500  0 ==> 1
                                       108            1   0.182  1 ==> 2
node_53 --> node_52                    23             1   0.250  2 --> 1
                                       24             1   0.333  2 ==> 1
                                       25             1   0.100  1 ==> 2
                                       54             1   0.250  1 --> 2
                                       97             1   1.000  1 --> 0
                                       102            1   0.222  1 --> 2
node_52 --> node_51                    84             1   0.250  0 ==> 1
node_51 --> Plastomenus thomasi        69             1   0.250  0 ==> 1
                                       72             1   0.333  0 ==> 1
                                       75             1   0.333  0 ==> 1
                                       89             1   0.200  0 ==> 1
node_51 --> Plastomenus joycei         9              1   0.100  1 --> 0
                                       91             1   0.500  1 ==> 0
node_52 --> Plastomenus vegetus        1              1   0.154  4 ==> 3
node_70 --> node_69                    1              1   0.154  4 ==> 3
                                       31             1   0.182  2 --> 3
                                       48             1   0.167  2 --> 1
                                       59             1   0.400  1 ==> 2
                                       98             1   0.167  1 ==> 0
                                       104            1   0.167  0 --> 1
node_69 --> node_58                    52             1   0.250  3 --> 2
                                       87             1   0.500  1 ==> 0
                                       102            1   0.222  1 ==> 0
                                       109            1   0.286  1 ==> 0
node_58 --> Trionyx triunguis          42             1   1.000  1 ==> 2
                                       54             1   0.250  1 ==> 2
                                       55             1   0.250  1 ==> 2
node_58 --> node_57                    16             1   0.333  2 --> 1
                                       18             1   0.364  2 ==> 1
                                       29             1   0.167  1 ==> 2
                                       31             2   0.182  3 ==> 1
                                       34             1   0.250  2 --> 1
                                       35             1   0.167  2 --> 1
                                       40             1   0.500  3 ==> 2
                                       44             1   0.667  1 ==> 2
                                       47             1   0.333  1 ==> 2
                                       50             1   0.333  1 --> 2
                                       56             1   0.250  1 ==> 2
                                       57             1   0.500  1 ==> 2
                                       58             1   0.200  2 ==> 3
                                       60             1   1.000  1 ==> 2
                                       67             1   0.200  1 ==> 2
                                       101            1   0.333  1 --> 0
                                       110            1   0.333  1 ==> 0
node_57 --> Chitra indica              3              1   0.400  2 ==> 3
                                       20             1   0.222  2 ==> 1
                                       27             1   0.500  1 ==> 2
                                       30             1   0.333  1 ==> 2
                                       52             1   0.250  2 --> 3
                                       53             1   0.667  1 ==> 0
                                       54             1   0.250  1 ==> 0
                                       63             1   0.200  1 ==> 0
                                       112            1   0.500  0 ==> 1
                                       113            1   0.333  1 ==> 0
node_57 --> Pelochelys bibroni         36             1   1.000  1 ==> 2
                                       44             1   0.667  2 ==> 3
                                       95             1   0.333  1 ==> 0
                                       108            1   0.182  1 ==> 2
node_69 --> node_68                    25             1   0.100  1 --> 2
node_68 --> node_61                    7              1   0.333  1 ==> 2
                                       34             1   0.250  2 --> 1
                                       35             1   0.167  2 --> 1
                                       53             1   0.667  1 ==> 2
                                       55             1   0.250  1 ==> 2
                                       59             1   0.400  2 --> 3
                                       104            1   0.167  1 --> 0
node_61 --> Rafetus euphraticus        11             1   0.333  1 ==> 0
                                       25             1   0.100  2 --> 1
                                       31             1   0.182  3 --> 2
                                       33             1   0.333  1 ==> 2
                                       56             1   0.250  1 ==> 2
                                       58             1   0.200  2 ==> 3
                                       63             1   0.200  1 ==> 0
                                       66             1   0.333  1 ==> 2
                                       98             1   0.167  0 ==> 1
node_61 --> node_60                    8              1   0.167  0 --> 1
                                       9              1   0.100  0 --> 1
                                       17             1   0.400  1 ==> 3
                                       20             1   0.222  2 --> 3
                                       27             1   0.500  1 ==> 2
                                       48             1   0.167  1 --> 2
                                       54             1   0.250  1 --> 2
                                       67             1   0.200  1 --> 2
                                       79             1   0.250  2 ==> 1
                                       109            1   0.286  1 --> 0
node_59 --> Apalone ferox              8              1   0.167  1 --> 0
                                       9              1   0.100  1 --> 0
                                       20             1   0.222  3 --> 2
                                       25             1   0.100  2 --> 1
                                       48             1   0.167  2 --> 1
                                       54             1   0.250  2 --> 1
                                       58             1   0.200  2 ==> 3
                                       66             1   0.333  1 ==> 2
                                       67             1   0.200  2 --> 1
                                       98             1   0.167  0 ==> 1
node_59 --> Apalone spinifera          102            1   0.222  1 ==> 0
                                       108            1   0.182  1 ==> 0
                                       109            1   0.286  0 --> 1
node_60 --> Apalone mutica             1              1   0.154  3 ==> 4
                                       28             1   0.250  1 ==> 2
                                       35             1   0.167  1 --> 2
                                       52             1   0.250  3 ==> 2
                                       59             1   0.400  3 --> 2
                                       116            1   0.333  1 ==> 0
node_68 --> node_67                    16             1   0.333  2 --> 1
                                       22             2   0.400  1 ==> 3
                                       38             1   0.200  1 ==> 2
                                       43             1   1.000  1 ==> 2
                                       108            1   0.182  1 --> 0
node_67 --> node_66                    19             1   0.400  3 ==> 2
                                       54             1   0.250  1 --> 2
node_66 --> node_65                    17             1   0.400  1 --> 2
                                       18             1   0.364  2 --> 1
                                       58             1   0.200  2 ==> 3
                                       62             1   1.000  1 ==> 2
                                       108            1   0.182  0 --> 1
node_65 --> Dogania subplanus          1              1   0.154  3 ==> 4
                                       18             1   0.364  1 ==> 0
                                       20             1   0.222  2 ==> 3
                                       41             1   1.000  1 ==> 2
                                       52             1   0.250  3 ==> 2
                                       90             1   0.286  0 ==> 2
                                       102            1   0.222  1 ==> 0
                                       110            1   0.333  1 ==> 2
node_65 --> node_64                    9              1   0.100  0 ==> 1
                                       25             1   0.100  2 ==> 1
                                       31             1   0.182  3 ==> 2
                                       38             1   0.200  2 ==> 1
                                       54             1   0.250  2 --> 1
node_64 --> node_63                    4              1   0.333  2 --> 1
                                       18             1   0.364  1 --> 2
                                       20             1   0.222  2 ==> 1
                                       22             1   0.400  3 ==> 2
                                       49             1   0.500  0 ==> 1
                                       104            1   0.167  1 --> 0
node_63 --> node_62                    29             1   0.167  1 --> 2
                                       102            1   0.222  1 ==> 0
node_62 --> Nilssonia formosus         1              1   0.154  3 ==> 2
                                       4              1   0.333  1 --> 2
                                       9              1   0.100  1 ==> 0
                                       17             1   0.400  2 --> 1
                                       18             1   0.364  2 --> 1
                                       22             1   0.400  2 ==> 1
                                       28             1   0.250  1 ==> 2
                                       63             1   0.200  1 ==> 0
                                       108            1   0.182  1 ==> 2
node_62 --> Nilssonia hurum            31             1   0.182  2 ==> 3
                                       59             1   0.400  2 ==> 1
                                       89             1   0.200  0 ==> 1
                                       104            1   0.167  0 --> 1
node_63 --> Nilssonia gangetica        52             1   0.250  3 ==> 2
                                       58             1   0.200  3 ==> 2
                                       59             1   0.400  2 ==> 3
node_64 --> Amyda cartilaginea         17             1   0.400  2 --> 1
                                       40             1   0.500  3 ==> 2
                                       56             1   0.250  1 ==> 2
                                       98             1   0.167  0 ==> 1
                                       115            1   0.500  0 ==> 1
node_66 --> Palea steindachneri        1              1   0.154  3 ==> 2
                                       20             1   0.222  2 ==> 1
                                       29             1   0.167  1 ==> 2
                                       48             1   0.167  1 ==> 2
                                       50             1   0.333  1 ==> 2
                                       104            1   0.167  1 --> 0
node_67 --> Pelodiscus sinensis        1              1   0.154  3 ==> 4
                                       8              1   0.167  0 ==> 1
                                       9              1   0.100  0 ==> 1
                                       17             1   0.400  1 ==> 3
                                       28             1   0.250  1 ==> 2
                                       49             1   0.500  0 ==> 2
                                       102            1   0.222  1 ==> 0
                                       107            1   0.500  0 ==> 1
node_71 --> Gobiapalone orlovi         53             1   0.667  1 --> 2
                                       54             1   0.250  1 ==> 2
                                       103            1   0.500  0 --> 1
                                       108            1   0.182  1 ==> 2
                                       116            1   0.333  1 ==> 0
node_75 --> node_74                    16             1   0.333  2 ==> 1
                                       18             2   0.364  2 ==> 0
                                       20             1   0.222  2 ==> 3
                                       25             1   0.100  1 ==> 2
                                       29             1   0.167  1 --> 2
                                       110            1   0.333  1 --> 0
node_74 --> node_73                    19             1   0.400  3 --> 2
node_72 --> Kuhnemys maortuensis       25             1   0.100  2 ==> 1

paup> set opt=deltran;

paup> DescribeTrees/ApoList=yes;

Tree description:

  Optimality criterion = parsimony
    Character-status summary:
      Of 116 total characters:
        19 characters are of type 'ord' (Wagner)
        97 characters are of type 'unord'
        All characters have equal weight
        14 characters are parsimony-uninformative
        Number of parsimony-informative characters = 102
    Gaps are treated as "missing"
    Multistate taxa interpreted as uncertainty
    Character-state optimization: Delayed transformation (DELTRAN)
                                  AncStates = "standard"

Tree 1 ("optimization tree"):

Tree length = 406
Consistency index (CI) = 0.3547
Homoplasy index (HI) = 0.6453
CI excluding uninformative characters = 0.3316
HI excluding uninformative characters = 0.6684
Retention index (RI) = 0.5633
Rescaled consistency index (RC) = 0.1998

           /-------------------------------------------------------------------------------------------------------------------------------------------- Adocus lineolatus
           |
           |          /--------------------------------------------------------------------------------------------------------------------------------- Carettochelys insculpta
           |          |
           |          |                                                                                                                     /----------- Cyclanorbis elegans
           |          |                                                                                                /-------------------40
           |          |                                                                                                |                    \----------- Cyclanorbis senegalensis
           |          |                                                                                                |
           |          |                                                                                     /---------43                    /----------- Cycloderma aubryi
           |          |                                                                                     |          |         /---------41
           |          |                                                                                     |          |         |          \----------- Cycloderma frenatum
           |          |                                                                          /---------44          \--------42
           |          |                                                                          |          |                    \---------------------- Lissemys punctata
           |          |                                                                          |          |
           |          |                                                                          |          \------------------------------------------- Axestemys infernalis
           |          |                                                                          |
----------77          |                                                                          |                                          /----------- Hutchemys rememdium
           |          |                                                               /---------49                               /---------45
           |          |                                                               |          |                               |          \----------- Hutchemys arctochelys
           |          |                                                               |          |                     /--------46
           |          |                                                               |          |          /---------47         \---------------------- Hutchemys tetanetron
           |          |                                                               |          |          |          |
           |          |                                                               |          \---------48          \-------------------------------- Hutchemys sterea
           |          |                               /------------------------------56                     |
           |          |                               |                               |                     \------------------------------------------- Helopanoplia distincta
           |          |                               |                               |
           |          |                               |                               |                                                     /----------- Atoposemys superstes
           |          |                               |                               |          /-----------------------------------------50
           |          |                               |                               |          |                                          \----------- Aspideretoides foveatus
           |          |                               |                               |          |
           |          |                               |                               \---------55          /------------------------------------------- Gilmoremys gettyspherensis
           |          |                               |                                          |          |
           |          |                               |                                          \---------54          /-------------------------------- Gilmoremys lancensis
           \---------76                               |                                                     |          |
                      |                               |                                                     \---------53                    /----------- Plastomenus thomasi
                      |                               |                                                                |         /---------51
                      |                    /---------70                                                                |         |          \----------- Plastomenus joycei
                      |                    |          |                                                                \--------52
                      |                    |          |                                                                          \---------------------- Plastomenus vegetus
                      |                    |          |
                      |                    |          |                                                                          /---------------------- Trionyx triunguis
                      |                    |          |                                                                          |
                      |                    |          |          /--------------------------------------------------------------58          /----------- Chitra indica
                      |                    |          |          |                                                               \---------57
                      |                    |          |          |                                                                          \----------- Pelochelys bibroni
                      |                    |          |          |
                      |                    |          |          |                                                     /-------------------------------- Rafetus euphraticus
                      |                    |          |          |                                                     |
                      |                    |          |          |          /-----------------------------------------61                    /----------- Apalone ferox
                      |                    |          \---------69          |                                          |         /---------59
                      |                    |                     |          |                                          |         |          \----------- Apalone spinifera
                      |                    |                     |          |                                          \--------60
                      |         /---------71                     |          |                                                    \---------------------- Apalone mutica
                      |         |          |                     |          |
                      |         |          |                     |          |                               /------------------------------------------- Dogania subplanus
                      |         |          |                     |          |                               |
                      |         |          |                     \---------68                               |                               /----------- Nilssonia formosus
                      |         |          |                                |                    /---------65                    /---------62
                      |         |          |                                |                    |          |                    |          \----------- Nilssonia hurum
                      |         |          |                                |                    |          |          /--------63
                      |         |          |                                |                    |          \---------64         \---------------------- Nilssonia gangetica
                      |         |          |                                |         /---------66                     |
                      |         |          |                                |         |          |                     \-------------------------------- Amyda cartilaginea
                      \--------75          |                                \--------67          |
                                |          |                                          |          \------------------------------------------------------ Palea steindachneri
                                |          |                                          |
                                |          |                                          \----------------------------------------------------------------- Pelodiscus sinensis
                                |          |
                                |          \------------------------------------------------------------------------------------------------------------ Gobiapalone orlovi
                                |
                                |                                                                                                           /----------- Petrochelys kyrgyzensis
                                |                                                                                                /---------72
                                |                                                                                                |          \----------- Kuhnemys maortuensis
                                |                                                                                      /--------73
                                \-------------------------------------------------------------------------------------74         \---------------------- Perochelys hengshanensis
                                                                                                                       |
                                                                                                                       \-------------------------------- Perochelys lamadongensis

Apomorphy lists:

      Branch                           Character  Steps      CI   Change
------------------------------------------------------------------------
node_77 --> Adocus lineolatus          49             1   0.500  0 --> 2
                                       56             1   0.250  1 --> 2
                                       81             1   0.500  0 --> 1
                                       100            1   0.500  0 --> 1
                                       103            1   0.500  0 --> 1
                                       114            1   1.000  0 --> 1
                                       115            1   0.500  0 --> 1
node_77 --> node_76                    5              1   0.750  1 --> 2
                                       65             1   0.500  1 --> 2
                                       113            1   0.333  0 --> 1
node_76 --> Carettochelys insculpta    18             1   0.364  2 ==> 3
                                       22             1   0.400  1 ==> 2
                                       33             1   0.333  1 ==> 2
                                       38             1   0.200  1 ==> 2
                                       48             1   0.167  1 --> 2
                                       63             1   0.200  1 ==> 0
                                       64             1   0.333  1 ==> 2
                                       68             1   0.333  1 --> 2
                                       95             1   0.333  1 ==> 0
                                       99             1   0.667  0 --> 1
                                       108            1   0.182  1 ==> 2
                                       109            1   0.286  1 ==> 0
                                       110            1   0.333  1 ==> 2
node_76 --> node_75                    1              2   0.154  2 ==> 4
                                       5              2   0.750  2 ==> 4
                                       16             1   0.333  3 ==> 2
                                       20             1   0.222  1 ==> 2
                                       75             1   0.333  1 ==> 0
                                       84             1   0.250  1 ==> 0
                                       85             1   0.250  1 ==> 0
                                       98             1   0.167  0 ==> 1
node_75 --> node_71                    3              1   0.400  1 ==> 2
                                       10             1   1.000  0 --> 1
                                       31             1   0.182  1 --> 2
                                       40             2   0.500  1 --> 3
                                       67             1   0.200  2 --> 1
                                       86             1   1.000  0 --> 1
                                       87             1   0.500  0 --> 1
                                       102            1   0.222  0 --> 1
                                       111            1   0.500  1 --> 0
node_71 --> node_70                    11             1   0.333  0 ==> 1
                                       88             1   1.000  0 --> 1
node_70 --> node_56                    4              1   0.333  2 ==> 1
                                       19             1   0.400  3 ==> 2
                                       20             1   0.222  2 ==> 1
                                       34             1   0.250  1 --> 2
                                       35             1   0.167  1 --> 2
                                       48             1   0.167  1 --> 2
                                       77             1   0.667  0 ==> 1
                                       85             1   0.250  0 ==> 1
node_56 --> node_49                    24             1   0.333  2 ==> 1
                                       79             1   0.250  2 --> 1
node_49 --> node_44                    31             1   0.182  2 --> 1
                                       63             1   0.200  1 --> 0
                                       101            1   0.333  0 --> 1
node_44 --> node_43                    1              1   0.154  4 ==> 3
                                       13             1   1.000  1 ==> 2
                                       15             1   0.500  1 --> 2
                                       29             1   0.167  1 --> 2
                                       38             1   0.200  1 --> 2
                                       39             1   1.000  0 --> 1
                                       52             1   0.250  3 --> 1
                                       61             1   1.000  1 --> 2
                                       66             1   0.333  1 ==> 2
                                       92             1   1.000  1 --> 0
                                       105            1   0.500  1 --> 0
                                       110            1   0.333  1 ==> 0
node_43 --> node_40                    37             1   0.667  2 ==> 3
                                       51             1   0.500  1 --> 2
                                       67             1   0.200  1 ==> 2
                                       85             1   0.250  1 --> 0
node_40 --> Cyclanorbis elegans        1              1   0.154  3 --> 2
                                       11             1   0.333  1 ==> 0
                                       19             1   0.400  2 --> 1
                                       24             1   0.333  1 ==> 2
                                       32             1   1.000  1 ==> 2
                                       52             1   0.250  1 ==> 2
                                       55             1   0.250  1 ==> 2
                                       102            1   0.222  1 ==> 0
                                       108            1   0.182  1 ==> 2
node_40 --> Cyclanorbis senegalensis   6              1   0.500  1 ==> 2
                                       8              1   0.167  0 --> 1
                                       9              1   0.100  0 --> 1
                                       12             1   1.000  0 ==> 1
                                       16             1   0.333  2 ==> 3
                                       18             2   0.364  2 ==> 4
                                       23             1   0.250  2 --> 1
                                       30             1   0.333  1 ==> 2
                                       31             1   0.182  1 ==> 2
                                       34             1   0.250  2 ==> 1
                                       35             1   0.167  2 ==> 1
                                       47             1   0.333  1 --> 2
                                       64             1   0.333  1 ==> 2
                                       79             1   0.250  1 ==> 2
                                       89             1   0.200  0 --> 1
                                       90             1   0.286  0 ==> 2
                                       106            1   0.333  0 --> 1
node_43 --> node_42                    1              1   0.154  3 --> 2
                                       2              1   1.000  2 ==> 1
                                       8              1   0.167  0 --> 1
                                       9              1   0.100  0 --> 1
                                       21             1   0.500  1 ==> 2
                                       23             1   0.250  2 --> 1
                                       26             1   1.000  1 ==> 2
                                       65             1   0.500  2 ==> 1
                                       89             1   0.200  0 --> 1
node_42 --> node_41                    30             1   0.333  1 ==> 2
                                       37             1   0.667  2 ==> 4
                                       51             1   0.500  1 --> 2
                                       57             1   0.500  1 ==> 2
                                       64             1   0.333  1 ==> 2
                                       85             1   0.250  1 --> 0
                                       102            1   0.222  1 ==> 0
                                       109            1   0.286  1 ==> 0
node_41 --> Cycloderma aubryi          14             1   0.200  1 --> 2
                                       19             1   0.400  2 ==> 1
                                       31             1   0.182  1 ==> 2
                                       46             1   1.000  1 ==> 2
                                       95             1   0.333  1 ==> 0
                                       113            1   0.333  1 --> 0
node_41 --> Cycloderma frenatum        3              1   0.400  2 --> 1
                                       44             1   0.667  1 ==> 2
                                       45             1   1.000  1 ==> 2
                                       47             1   0.333  1 --> 2
                                       52             1   0.250  1 ==> 2
                                       98             1   0.167  1 --> 0
                                       108            1   0.182  1 ==> 2
                                       112            1   0.500  0 ==> 1
node_42 --> Lissemys punctata          3              1   0.400  2 --> 1
                                       5              1   0.750  4 ==> 3
                                       6              1   0.500  1 ==> 2
                                       14             1   0.200  1 --> 2
                                       35             1   0.167  2 ==> 1
                                       48             1   0.167  2 ==> 1
                                       49             1   0.500  0 --> 1
                                       68             1   0.333  1 ==> 2
                                       78             1   0.250  0 ==> 1
                                       90             1   0.286  0 ==> 2
                                       96             1   1.000  1 ==> 0
                                       106            1   0.333  0 --> 1
node_44 --> Axestemys infernalis       55             1   0.250  1 ==> 2
                                       77             1   0.667  1 ==> 0
                                       104            1   0.167  0 ==> 1
                                       108            1   0.182  1 ==> 2
                                       109            1   0.286  1 ==> 0
                                       116            1   0.333  1 ==> 0
node_49 --> node_48                    14             1   0.200  1 ==> 2
                                       15             1   0.500  1 --> 2
                                       75             1   0.333  0 ==> 1
                                       89             1   0.200  0 --> 1
node_48 --> node_47                    8              1   0.167  0 --> 1
                                       9              1   0.100  0 --> 1
                                       23             1   0.250  2 ==> 1
                                       72             1   0.333  0 --> 1
                                       76             1   0.500  0 --> 1
                                       77             1   0.667  1 ==> 2
                                       90             1   0.286  0 --> 2
node_47 --> node_46                    69             1   0.250  0 --> 1
                                       70             1   0.500  0 ==> 1
node_46 --> node_45                    71             1   1.000  0 ==> 1
node_45 --> Hutchemys rememdium        90             1   0.286  2 ==> 0
node_45 --> Hutchemys arctochelys      73             1   1.000  0 ==> 1
                                       74             1   1.000  0 ==> 1
                                       78             1   0.250  0 --> 1
                                       84             1   0.250  0 --> 1
node_46 --> Hutchemys tetanetron       14             1   0.200  2 ==> 1
                                       25             1   0.100  1 --> 2
node_47 --> Hutchemys sterea           1              1   0.154  4 ==> 3
                                       25             1   0.100  1 --> 2
                                       78             1   0.250  0 --> 1
                                       84             1   0.250  0 --> 1
node_48 --> Helopanoplia distincta     78             1   0.250  0 --> 1
                                       90             1   0.286  0 --> 1
node_56 --> node_55                    33             1   0.333  1 ==> 2
                                       76             1   0.500  0 --> 1
node_55 --> node_50                    69             1   0.250  0 --> 1
                                       79             1   0.250  2 --> 1
node_50 --> Atoposemys superstes       25             1   0.100  1 ==> 2
                                       70             1   0.500  0 ==> 1
                                       72             1   0.333  0 ==> 1
                                       90             1   0.286  0 ==> 1
node_50 --> Aspideretoides foveatus    3              1   0.400  2 --> 3
node_55 --> node_54                    14             1   0.200  1 ==> 2
                                       91             1   0.500  0 ==> 1
node_54 --> Gilmoremys gettyspherensis 16             1   0.333  2 ==> 1
                                       18             1   0.364  2 ==> 1
                                       69             1   0.250  0 --> 1
node_54 --> node_53                    28             1   0.250  1 --> 2
                                       29             1   0.167  1 --> 2
                                       31             1   0.182  2 --> 3
                                       37             1   0.667  2 --> 3
                                       38             1   0.200  1 --> 2
                                       50             1   0.333  1 --> 2
                                       80             1   1.000  0 --> 1
                                       82             1   1.000  0 --> 1
                                       93             1   1.000  0 --> 1
                                       100            1   0.500  0 --> 1
                                       105            1   0.500  1 --> 0
                                       109            1   0.286  1 --> 2
                                       110            1   0.333  1 --> 2
                                       111            1   0.500  0 --> 1
node_53 --> Gilmoremys lancensis       9              1   0.100  0 --> 1
                                       81             1   0.500  0 ==> 1
                                       108            1   0.182  1 ==> 2
node_53 --> node_52                    24             1   0.333  2 ==> 1
                                       25             1   0.100  1 ==> 2
node_52 --> node_51                    21             1   0.500  1 --> 2
                                       23             1   0.250  2 --> 1
                                       84             1   0.250  0 ==> 1
node_51 --> Plastomenus thomasi        9              1   0.100  0 --> 1
                                       54             1   0.250  1 --> 2
                                       69             1   0.250  0 ==> 1
                                       72             1   0.333  0 ==> 1
                                       75             1   0.333  0 ==> 1
                                       83             1   1.000  0 --> 1
                                       89             1   0.200  0 ==> 1
                                       94             1   1.000  0 --> 1
                                       97             1   1.000  1 --> 0
                                       99             1   0.667  0 --> 2
                                       102            1   0.222  1 --> 2
                                       106            1   0.333  0 --> 1
                                       107            1   0.500  0 --> 1
node_51 --> Plastomenus joycei         91             1   0.500  1 ==> 0
node_52 --> Plastomenus vegetus        1              1   0.154  4 ==> 3
node_70 --> node_69                    1              1   0.154  4 ==> 3
                                       59             1   0.400  1 ==> 2
                                       68             1   0.333  1 --> 2
                                       98             1   0.167  1 ==> 0
                                       99             1   0.667  0 --> 1
node_69 --> node_58                    87             1   0.500  1 ==> 0
                                       102            1   0.222  1 ==> 0
                                       104            1   0.167  0 --> 1
                                       109            1   0.286  1 ==> 0
node_58 --> Trionyx triunguis          31             1   0.182  2 --> 3
                                       34             1   0.250  1 --> 2
                                       35             1   0.167  1 --> 2
                                       42             1   1.000  1 ==> 2
                                       52             1   0.250  3 --> 2
                                       54             1   0.250  1 ==> 2
                                       55             1   0.250  1 ==> 2
                                       101            1   0.333  0 --> 1
node_58 --> node_57                    18             1   0.364  2 ==> 1
                                       29             1   0.167  1 ==> 2
                                       31             1   0.182  2 ==> 1
                                       40             1   0.500  3 ==> 2
                                       44             1   0.667  1 ==> 2
                                       47             1   0.333  1 ==> 2
                                       56             1   0.250  1 ==> 2
                                       57             1   0.500  1 ==> 2
                                       58             1   0.200  2 ==> 3
                                       60             1   1.000  1 ==> 2
                                       67             1   0.200  1 ==> 2
                                       110            1   0.333  1 ==> 0
node_57 --> Chitra indica              3              1   0.400  2 ==> 3
                                       16             1   0.333  2 --> 1
                                       20             1   0.222  2 ==> 1
                                       27             1   0.500  1 ==> 2
                                       30             1   0.333  1 ==> 2
                                       50             1   0.333  1 --> 2
                                       53             1   0.667  1 ==> 0
                                       54             1   0.250  1 ==> 0
                                       63             1   0.200  1 ==> 0
                                       112            1   0.500  0 ==> 1
                                       113            1   0.333  1 ==> 0
node_57 --> Pelochelys bibroni         36             1   1.000  1 ==> 2
                                       44             1   0.667  2 ==> 3
                                       52             1   0.250  3 --> 2
                                       95             1   0.333  1 ==> 0
                                       108            1   0.182  1 ==> 2
node_69 --> node_68                    101            1   0.333  0 --> 1
node_68 --> node_61                    7              1   0.333  1 ==> 2
                                       53             1   0.667  1 ==> 2
                                       55             1   0.250  1 ==> 2
node_61 --> Rafetus euphraticus        11             1   0.333  1 ==> 0
                                       33             1   0.333  1 ==> 2
                                       56             1   0.250  1 ==> 2
                                       58             1   0.200  2 ==> 3
                                       59             1   0.400  2 --> 3
                                       63             1   0.200  1 ==> 0
                                       66             1   0.333  1 ==> 2
                                       98             1   0.167  0 ==> 1
node_61 --> node_60                    17             1   0.400  1 ==> 3
                                       27             1   0.500  1 ==> 2
                                       31             1   0.182  2 --> 3
                                       79             1   0.250  2 ==> 1
node_60 --> node_59                    59             1   0.400  2 --> 3
node_59 --> Apalone ferox              58             1   0.200  2 ==> 3
                                       66             1   0.333  1 ==> 2
                                       98             1   0.167  0 ==> 1
                                       109            1   0.286  1 --> 0
node_59 --> Apalone spinifera          8              1   0.167  0 --> 1
                                       9              1   0.100  0 --> 1
                                       20             1   0.222  2 --> 3
                                       25             1   0.100  1 --> 2
                                       48             1   0.167  1 --> 2
                                       54             1   0.250  1 --> 2
                                       67             1   0.200  1 --> 2
                                       102            1   0.222  1 ==> 0
                                       108            1   0.182  1 ==> 0
node_60 --> Apalone mutica             1              1   0.154  3 ==> 4
                                       8              1   0.167  0 --> 1
                                       9              1   0.100  0 --> 1
                                       20             1   0.222  2 --> 3
                                       25             1   0.100  1 --> 2
                                       28             1   0.250  1 ==> 2
                                       35             1   0.167  1 --> 2
                                       48             1   0.167  1 --> 2
                                       52             1   0.250  3 ==> 2
                                       54             1   0.250  1 --> 2
                                       67             1   0.200  1 --> 2
                                       109            1   0.286  1 --> 0
                                       116            1   0.333  1 ==> 0
node_68 --> node_67                    22             2   0.400  1 ==> 3
                                       25             1   0.100  1 --> 2
                                       31             1   0.182  2 --> 3
                                       34             1   0.250  1 --> 2
                                       35             1   0.167  1 --> 2
                                       38             1   0.200  1 ==> 2
                                       43             1   1.000  1 ==> 2
node_67 --> node_66                    19             1   0.400  3 ==> 2
node_66 --> node_65                    16             1   0.333  2 --> 1
                                       58             1   0.200  2 ==> 3
                                       62             1   1.000  1 ==> 2
node_65 --> Dogania subplanus          1              1   0.154  3 ==> 4
                                       17             1   0.400  1 --> 2
                                       18             2   0.364  2 ==> 0
                                       20             1   0.222  2 ==> 3
                                       41             1   1.000  1 ==> 2
                                       52             1   0.250  3 ==> 2
                                       54             1   0.250  1 --> 2
                                       90             1   0.286  0 ==> 2
                                       102            1   0.222  1 ==> 0
                                       104            1   0.167  0 --> 1
                                       110            1   0.333  1 ==> 2
node_65 --> node_64                    9              1   0.100  0 ==> 1
                                       25             1   0.100  2 ==> 1
                                       31             1   0.182  3 ==> 2
                                       38             1   0.200  2 ==> 1
node_64 --> node_63                    20             1   0.222  2 ==> 1
                                       22             1   0.400  3 ==> 2
                                       49             1   0.500  0 ==> 1
node_63 --> node_62                    102            1   0.222  1 ==> 0
node_62 --> Nilssonia formosus         1              1   0.154  3 ==> 2
                                       9              1   0.100  1 ==> 0
                                       18             1   0.364  2 --> 1
                                       22             1   0.400  2 ==> 1
                                       28             1   0.250  1 ==> 2
                                       29             1   0.167  1 --> 2
                                       63             1   0.200  1 ==> 0
                                       108            1   0.182  1 ==> 2
node_62 --> Nilssonia hurum            4              1   0.333  2 --> 1
                                       17             1   0.400  1 --> 2
                                       31             1   0.182  2 ==> 3
                                       59             1   0.400  2 ==> 1
                                       89             1   0.200  0 ==> 1
                                       104            1   0.167  0 --> 1
node_63 --> Nilssonia gangetica        4              1   0.333  2 --> 1
                                       17             1   0.400  1 --> 2
                                       52             1   0.250  3 ==> 2
                                       58             1   0.200  3 ==> 2
                                       59             1   0.400  2 ==> 3
node_64 --> Amyda cartilaginea         18             1   0.364  2 --> 1
                                       40             1   0.500  3 ==> 2
                                       56             1   0.250  1 ==> 2
                                       98             1   0.167  0 ==> 1
                                       104            1   0.167  0 --> 1
                                       115            1   0.500  0 ==> 1
node_66 --> Palea steindachneri        1              1   0.154  3 ==> 2
                                       20             1   0.222  2 ==> 1
                                       29             1   0.167  1 ==> 2
                                       48             1   0.167  1 ==> 2
                                       50             1   0.333  1 ==> 2
                                       54             1   0.250  1 --> 2
                                       108            1   0.182  1 --> 0
node_67 --> Pelodiscus sinensis        1              1   0.154  3 ==> 4
                                       8              1   0.167  0 ==> 1
                                       9              1   0.100  0 ==> 1
                                       17             1   0.400  1 ==> 3
                                       28             1   0.250  1 ==> 2
                                       49             1   0.500  0 ==> 2
                                       102            1   0.222  1 ==> 0
                                       104            1   0.167  0 --> 1
                                       107            1   0.500  0 ==> 1
                                       108            1   0.182  1 --> 0
node_71 --> Gobiapalone orlovi         7              1   0.333  1 --> 2
                                       53             1   0.667  1 --> 2
                                       54             1   0.250  1 ==> 2
                                       103            1   0.500  0 --> 1
                                       108            1   0.182  1 ==> 2
                                       116            1   0.333  1 ==> 0
node_75 --> node_74                    7              1   0.333  1 --> 2
                                       16             1   0.333  2 ==> 1
                                       18             2   0.364  2 ==> 0
                                       20             1   0.222  2 ==> 3
                                       25             1   0.100  1 ==> 2
node_72 --> Kuhnemys maortuensis       19             1   0.400  3 --> 2
                                       25             1   0.100  2 ==> 1
node_74 --> Perochelys lamadongensis   29             1   0.167  1 --> 2
                                       110            1   0.333  1 --> 0

paup> Log File='~/Dropbox/PAUPlog_2022.08.18.log' stop;
